# Supplementary material for: Data on the annual aggregated income taxes of the Italian municipalities over the quinquennium 2007–2011
Source: Data Brief. 2018 Mar 8;18:156–9. doi: 10.1016/j.dib.2018.02.082 (PMC5996163; doi:10.1016/j.dib.2018.02.082)
Supplement: Supplementary file 1 — Supplementary material [file mmc2.zip › mmc2.txt]

The authors declare no conflict of interest for this paper.

Roy Cerqueti
