# Supplementary material for: Data on the annual aggregated income taxes of the Italian municipalities over the quinquennium 2007–2011
Source: Data Brief. 2018 Mar 8;18:156–9. doi: 10.1016/j.dib.2018.02.082 (PMC5996163; doi:10.1016/j.dib.2018.02.082)
Supplement: Supplementary file 2 — Supplementary material [file mmc1.xlsx]

## Sheet: Lombardia
Muncipality	Tax Income (2007)	Muncipality	Tax Income (2008)	Muncipality	Tax Income (2009)	Muncipality	Tax Income (2010)	Muncipality	Tax Income (2011)
ADRARA SAN MARTINO (BG)	24387434	ADRARA SAN MARTINO (BG)	24661659	ADRARA SAN MARTINO (BG)	22192878	ADRARA SAN MARTINO (BG)	360834	ADRARA SAN MARTINO (BG)	24556389
ADRARA SAN ROCCO (BG)	9959500	ADRARA SAN ROCCO (BG)	9152553	ADRARA SAN ROCCO (BG)	8549351	ADRARA SAN ROCCO (BG)	376469	ADRARA SAN ROCCO (BG)	9109921
ALBANO SANT'ALESSANDRO (BG)	99487819	ALBANO SANT'ALESSANDRO (BG)	101295635	ALBANO SANT'ALESSANDRO (BG)	99699056	ALBANO SANT'ALESSANDRO (BG)	403574	ALBANO SANT'ALESSANDRO (BG)	103136800
ALBINO (BG)	227361260	ALBINO (BG)	237924587	ALBINO (BG)	230091019	ALBINO (BG)	520802	ALBINO (BG)	240873814
ALGUA (BG)	7702508	ALGUA (BG)	7565547	ALGUA (BG)	7503810	ALGUA (BG)	539881	ALGUA (BG)	8021310
ALME' (BG)	73927808	ALME' (BG)	74828123	ALME' (BG)	72049466	ALME' (BG)	647483	ALME' (BG)	75422279
ALMENNO SAN BARTOLOMEO (BG)	74137581	ALMENNO SAN BARTOLOMEO (BG)	77487275	ALMENNO SAN BARTOLOMEO (BG)	75539098	ALMENNO SAN BARTOLOMEO (BG)	778761	ALMENNO SAN BARTOLOMEO (BG)	76678235
ALMENNO SAN SALVATORE (BG)	75210371	ALMENNO SAN SALVATORE (BG)	75958047	ALMENNO SAN SALVATORE (BG)	73793279	ALMENNO SAN SALVATORE (BG)	824765	ALMENNO SAN SALVATORE (BG)	76274193
ALZANO LOMBARDO (BG)	188648604	ALZANO LOMBARDO (BG)	186087518	ALZANO LOMBARDO (BG)	189204118	ALZANO LOMBARDO (BG)	875845	ALZANO LOMBARDO (BG)	195101231
AMBIVERE (BG)	35104626	AMBIVERE (BG)	32588798	AMBIVERE (BG)	31079310	AMBIVERE (BG)	974309	AMBIVERE (BG)	32639211
ANTEGNATE (BG)	30814369	ANTEGNATE (BG)	32116595	ANTEGNATE (BG)	31074446	ANTEGNATE (BG)	1111618	ANTEGNATE (BG)	31737047
ARCENE (BG)	60123625	ARCENE (BG)	62337556	ARCENE (BG)	59820180	ARCENE (BG)	1120288	ARCENE (BG)	62307215
ARDESIO (BG)	36448826	ARDESIO (BG)	36926228	ARDESIO (BG)	36265048	ARDESIO (BG)	1141245	ARDESIO (BG)	37798450
ARZAGO D'ADDA (BG)	37024814	ARZAGO D'ADDA (BG)	37492056	ARZAGO D'ADDA (BG)	36983153	ARZAGO D'ADDA (BG)	1181815	ARZAGO D'ADDA (BG)	37431526
AVERARA (BG)	1893436	AVERARA (BG)	1883937	AVERARA (BG)	1789881	AVERARA (BG)	1203362	AVERARA (BG)	1732447
AVIATICO (BG)	6066364	AVIATICO (BG)	5833815	AVIATICO (BG)	6083198	AVIATICO (BG)	1249900	AVIATICO (BG)	6535690
AZZANO SAN PAOLO (BG)	103494105	AZZANO SAN PAOLO (BG)	109035313	AZZANO SAN PAOLO (BG)	105557477	AZZANO SAN PAOLO (BG)	1258740	AZZANO SAN PAOLO (BG)	105962131
AZZONE (BG)	4443559	AZZONE (BG)	4713528	AZZONE (BG)	4379374	AZZONE (BG)	1264675	AZZONE (BG)	4389180
BAGNATICA (BG)	53953008	BAGNATICA (BG)	54310460	BAGNATICA (BG)	53819205	BAGNATICA (BG)	1339345	BAGNATICA (BG)	54649394
BARBATA (BG)	7096779	BARBATA (BG)	7218321	BARBATA (BG)	7061392	BARBATA (BG)	1350355	BARBATA (BG)	7069148
BARIANO (BG)	51692022	BARIANO (BG)	53451953	BARIANO (BG)	53293109	BARIANO (BG)	1390108	BARIANO (BG)	54896163
BARZANA (BG)	20988585	BARZANA (BG)	21456214	BARZANA (BG)	21469888	BARZANA (BG)	1404376	BARZANA (BG)	23535264
BEDULITA (BG)	6828901	BEDULITA (BG)	7160662	BEDULITA (BG)	7015947	BEDULITA (BG)	1458317	BEDULITA (BG)	7639922
BERBENNO (BG)	23372971	BERBENNO (BG)	24050762	BERBENNO (BG)	23184716	BERBENNO (BG)	1484858	BERBENNO (BG)	24014634
BERGAMO (BG)	2215638971	BERGAMO (BG)	2206971455	BERGAMO (BG)	2178215384	BERGAMO (BG)	1517381	BERGAMO (BG)	2202053389
BERZO SAN FERMO (BG)	11850457	BERZO SAN FERMO (BG)	12760571	BERZO SAN FERMO (BG)	12570219	BERZO SAN FERMO (BG)	1547966	BERZO SAN FERMO (BG)	13119973
BIANZANO (BG)	5722818	BIANZANO (BG)	6076722	BIANZANO (BG)	6370561	BIANZANO (BG)	1649808	BIANZANO (BG)	6811819
BLELLO (BG)	685433	BLELLO (BG)	721139	BLELLO (BG)	692887	BLELLO (BG)	1668157	BLELLO (BG)	638415
BOLGARE (BG)	58091952	BOLGARE (BG)	61022688	BOLGARE (BG)	61079696	BOLGARE (BG)	1728058	BOLGARE (BG)	66600141
BOLTIERE (BG)	70513944	BOLTIERE (BG)	72443884	BOLTIERE (BG)	68833792	BOLTIERE (BG)	1741824	BOLTIERE (BG)	77735165
BONATE SOPRA (BG)	103785179	BONATE SOPRA (BG)	111588658	BONATE SOPRA (BG)	112054872	BONATE SOPRA (BG)	1759978	BONATE SOPRA (BG)	121691141
BONATE SOTTO (BG)	79689746	BONATE SOTTO (BG)	83135845	BONATE SOTTO (BG)	79721802	BONATE SOTTO (BG)	1794390	BONATE SOTTO (BG)	83513640
BORGO DI TERZO (BG)	12168278	BORGO DI TERZO (BG)	12074739	BORGO DI TERZO (BG)	11843035	BORGO DI TERZO (BG)	1843047	BORGO DI TERZO (BG)	11584759
BOSSICO (BG)	9897912	BOSSICO (BG)	10682504	BOSSICO (BG)	10410224	BOSSICO (BG)	1851331	BOSSICO (BG)	11050465
BOTTANUCO (BG)	64959150	BOTTANUCO (BG)	65657595	BOTTANUCO (BG)	63774044	BOTTANUCO (BG)	1855639	BOTTANUCO (BG)	65020544
BRACCA (BG)	7495547	BRACCA (BG)	7735750	BRACCA (BG)	7579371	BRACCA (BG)	1882091	BRACCA (BG)	7960644
BRANZI (BG)	7133272	BRANZI (BG)	7250261	BRANZI (BG)	7572198	BRANZI (BG)	1944766	BRANZI (BG)	7590670
BREMBATE (BG)	106558552	BREMBATE (BG)	110629660	BREMBATE (BG)	107230077	BREMBATE (BG)	1992373	BREMBATE (BG)	112211050
BREMBATE DI SOPRA (BG)	109868290	BREMBATE DI SOPRA (BG)	111122156	BREMBATE DI SOPRA (BG)	109049086	BREMBATE DI SOPRA (BG)	1995852	BREMBATE DI SOPRA (BG)	115616702
BREMBILLA (BG)	49543006	BREMBILLA (BG)	49493914	BREMBILLA (BG)	44649375	BREMBILLA (BG)	2024831	BREMBILLA (BG)	48672817
BRIGNANO GERA D'ADDA (BG)	69789644	BRIGNANO GERA D'ADDA (BG)	72105704	BRIGNANO GERA D'ADDA (BG)	71871765	BRIGNANO GERA D'ADDA (BG)	2026320	BRIGNANO GERA D'ADDA (BG)	79558446
BRUMANO (BG)	683573	BRUMANO (BG)	728031	BRUMANO (BG)	735402	BRUMANO (BG)	2036895	BRUMANO (BG)	925493
BRUSAPORTO (BG)	68993156	BRUSAPORTO (BG)	72989547	BRUSAPORTO (BG)	71996016	BRUSAPORTO (BG)	2046235	BRUSAPORTO (BG)	77741747
CALCINATE (BG)	65212135	CALCINATE (BG)	66977760	CALCINATE (BG)	63974832	CALCINATE (BG)	2101175	CALCINATE (BG)	65736121
CALCIO (BG)	56303144	CALCIO (BG)	57412860	CALCIO (BG)	56400849	CALCIO (BG)	2130939	CALCIO (BG)	57374104
CALUSCO D'ADDA (BG)	101948640	CALUSCO D'ADDA (BG)	103348375	CALUSCO D'ADDA (BG)	101476582	CALUSCO D'ADDA (BG)	2136924	CALUSCO D'ADDA (BG)	105359729
CALVENZANO (BG)	52728258	CALVENZANO (BG)	55045470	CALVENZANO (BG)	53690095	CALVENZANO (BG)	2143080	CALVENZANO (BG)	57640135
CAMERATA CORNELLO (BG)	6392764	CAMERATA CORNELLO (BG)	6232143	CAMERATA CORNELLO (BG)	6011544	CAMERATA CORNELLO (BG)	2148383	CAMERATA CORNELLO (BG)	6513274
CANONICA D'ADDA (BG)	57953177	CANONICA D'ADDA (BG)	57647895	CANONICA D'ADDA (BG)	55613795	CANONICA D'ADDA (BG)	2223152	CANONICA D'ADDA (BG)	58030336
CAPIZZONE (BG)	12970410	CAPIZZONE (BG)	12841432	CAPIZZONE (BG)	12535925	CAPIZZONE (BG)	2274880	CAPIZZONE (BG)	13292272
CAPRIATE SAN GERVASIO (BG)	101535476	CAPRIATE SAN GERVASIO (BG)	105078789	CAPRIATE SAN GERVASIO (BG)	103150001	CAPRIATE SAN GERVASIO (BG)	2291325	CAPRIATE SAN GERVASIO (BG)	109700396
CAPRINO BERGAMASCO (BG)	40006596	CAPRINO BERGAMASCO (BG)	40356605	CAPRINO BERGAMASCO (BG)	38837441	CAPRINO BERGAMASCO (BG)	2375319	CAPRINO BERGAMASCO (BG)	39457881
CARAVAGGIO (BG)	215032989	CARAVAGGIO (BG)	219752121	CARAVAGGIO (BG)	209019023	CARAVAGGIO (BG)	2376259	CARAVAGGIO (BG)	218757109
CAROBBIO DEGLI ANGELI (BG)	51352418	CAROBBIO DEGLI ANGELI (BG)	54164466	CAROBBIO DEGLI ANGELI (BG)	52226137	CAROBBIO DEGLI ANGELI (BG)	2381402	CAROBBIO DEGLI ANGELI (BG)	54850119
CARONA (BG)	4750293	CARONA (BG)	4847398	CARONA (BG)	4853524	CARONA (BG)	2388828	CARONA (BG)	5023466
CARVICO (BG)	60845099	CARVICO (BG)	62527833	CARVICO (BG)	60464795	CARVICO (BG)	2520631	CARVICO (BG)	62439776
CASAZZA (BG)	40772761	CASAZZA (BG)	41473914	CASAZZA (BG)	40101742	CASAZZA (BG)	2553675	CASAZZA (BG)	41853866
CASIRATE D'ADDA (BG)	52876011	CASIRATE D'ADDA (BG)	50676138	CASIRATE D'ADDA (BG)	51805509	CASIRATE D'ADDA (BG)	2571771	CASIRATE D'ADDA (BG)	52392717
CASNIGO (BG)	41658782	CASNIGO (BG)	41350539	CASNIGO (BG)	40810836	CASNIGO (BG)	2601112	CASNIGO (BG)	42714174
CASSIGLIO (BG)	1142193	CASSIGLIO (BG)	1097279	CASSIGLIO (BG)	1148405	CASSIGLIO (BG)	2626489	CASSIGLIO (BG)	1206337
CASTEL ROZZONE (BG)	36283754	CASTEL ROZZONE (BG)	37207807	CASTEL ROZZONE (BG)	36996755	CASTEL ROZZONE (BG)	2740052	CASTEL ROZZONE (BG)	37635462
CASTELLI CALEPIO (BG)	127990589	CASTELLI CALEPIO (BG)	129518617	CASTELLI CALEPIO (BG)	123040414	CASTELLI CALEPIO (BG)	2745175	CASTELLI CALEPIO (BG)	131488809
CASTIONE DELLA PRESOLANA (BG)	33783741	CASTIONE DELLA PRESOLANA (BG)	35033649	CASTIONE DELLA PRESOLANA (BG)	35195150	CASTIONE DELLA PRESOLANA (BG)	2762969	CASTIONE DELLA PRESOLANA (BG)	36221735
CASTRO (BG)	18574901	CASTRO (BG)	19369717	CASTRO (BG)	19203589	CASTRO (BG)	2781578	CASTRO (BG)	18750998
CAVERNAGO (BG)	27239094	CAVERNAGO (BG)	28651981	CAVERNAGO (BG)	28821294	CAVERNAGO (BG)	2787570	CAVERNAGO (BG)	30727656
CAZZANO SANT'ANDREA (BG)	19599987	CAZZANO SANT'ANDREA (BG)	19529506	CAZZANO SANT'ANDREA (BG)	19210914	CAZZANO SANT'ANDREA (BG)	2809741	CAZZANO SANT'ANDREA (BG)	20541522
CENATE SOPRA (BG)	31635662	CENATE SOPRA (BG)	33019799	CENATE SOPRA (BG)	32556542	CENATE SOPRA (BG)	2826015	CENATE SOPRA (BG)	32040331
CENATE SOTTO (BG)	48816922	CENATE SOTTO (BG)	51015170	CENATE SOTTO (BG)	50427503	CENATE SOTTO (BG)	2860210	CENATE SOTTO (BG)	52989289
CENE (BG)	53305712	CENE (BG)	52957524	CENE (BG)	52199611	CENE (BG)	2869953	CENE (BG)	54243698
CERETE (BG)	17224218	CERETE (BG)	17757074	CERETE (BG)	17296081	CERETE (BG)	2872419	CERETE (BG)	18460516
CHIGNOLO D'ISOLA (BG)	35804818	CHIGNOLO D'ISOLA (BG)	37134270	CHIGNOLO D'ISOLA (BG)	36277050	CHIGNOLO D'ISOLA (BG)	2919438	CHIGNOLO D'ISOLA (BG)	39156636
CHIUDUNO (BG)	67693141	CHIUDUNO (BG)	68974433	CHIUDUNO (BG)	66949175	CHIUDUNO (BG)	2957204	CHIUDUNO (BG)	71862358
CISANO BERGAMASCO (BG)	84958428	CISANO BERGAMASCO (BG)	85606495	CISANO BERGAMASCO (BG)	83295326	CISANO BERGAMASCO (BG)	2961685	CISANO BERGAMASCO (BG)	86610721
CISERANO (BG)	66673359	CISERANO (BG)	69399847	CISERANO (BG)	66308748	CISERANO (BG)	3004244	CISERANO (BG)	69125243
CIVIDATE AL PIANO (BG)	61134156	CIVIDATE AL PIANO (BG)	62739296	CIVIDATE AL PIANO (BG)	60345718	CIVIDATE AL PIANO (BG)	3022982	CIVIDATE AL PIANO (BG)	61404517
CLUSONE (BG)	108109923	CLUSONE (BG)	108930567	CLUSONE (BG)	108913196	CLUSONE (BG)	3146821	CLUSONE (BG)	111724174
COLERE (BG)	11589679	COLERE (BG)	11505052	COLERE (BG)	11653026	COLERE (BG)	3181250	COLERE (BG)	12298125
COLOGNO AL SERIO (BG)	120123832	COLOGNO AL SERIO (BG)	123846494	COLOGNO AL SERIO (BG)	122444910	COLOGNO AL SERIO (BG)	3204907	COLOGNO AL SERIO (BG)	128757338
COLZATE (BG)	20396123	COLZATE (BG)	20164034	COLZATE (BG)	20216321	COLZATE (BG)	3231971	COLZATE (BG)	20385544
COMUN NUOVO (BG)	46772978	COMUN NUOVO (BG)	49913275	COMUN NUOVO (BG)	50131747	COMUN NUOVO (BG)	3285021	COMUN NUOVO (BG)	54164604
CORNA IMAGNA (BG)	7848488	CORNA IMAGNA (BG)	7969722	CORNA IMAGNA (BG)	7971273	CORNA IMAGNA (BG)	3300144	CORNA IMAGNA (BG)	8018705
CORNALBA (BG)	3742808	CORNALBA (BG)	3348445	CORNALBA (BG)	3363137	CORNALBA (BG)	3332036	CORNALBA (BG)	3506351
CORTENUOVA (BG)	19692188	CORTENUOVA (BG)	19417572	CORTENUOVA (BG)	20371936	CORTENUOVA (BG)	3396780	CORTENUOVA (BG)	21950015
COSTA DI MEZZATE (BG)	38993559	COSTA DI MEZZATE (BG)	40538678	COSTA DI MEZZATE (BG)	39072542	COSTA DI MEZZATE (BG)	3408560	COSTA DI MEZZATE (BG)	40228233
COSTA SERINA (BG)	11543846	COSTA SERINA (BG)	11547658	COSTA SERINA (BG)	10961620	COSTA SERINA (BG)	3488228	COSTA SERINA (BG)	11241711
COSTA VALLE IMAGNA (BG)	5933700	COSTA VALLE IMAGNA (BG)	5917790	COSTA VALLE IMAGNA (BG)	5789808	COSTA VALLE IMAGNA (BG)	3502883	COSTA VALLE IMAGNA (BG)	6063438
COSTA VOLPINO (BG)	100488042	COSTA VOLPINO (BG)	105043689	COSTA VOLPINO (BG)	103858554	COSTA VOLPINO (BG)	3507456	COSTA VOLPINO (BG)	108501263
COVO (BG)	43578849	COVO (BG)	45044836	COVO (BG)	43586022	COVO (BG)	3513411	COVO (BG)	45578690
CREDARO (BG)	36597158	CREDARO (BG)	36416576	CREDARO (BG)	35097234	CREDARO (BG)	3550910	CREDARO (BG)	40209937
CURNO (BG)	114879953	CURNO (BG)	115448686	CURNO (BG)	113764905	CURNO (BG)	3579400	CURNO (BG)	114819053
CUSIO (BG)	2698260	CUSIO (BG)	2825235	CUSIO (BG)	2772675	CUSIO (BG)	3611192	CUSIO (BG)	2926645
DALMINE (BG)	314670475	DALMINE (BG)	322206256	DALMINE (BG)	318209982	DALMINE (BG)	3638434	DALMINE (BG)	329757882
DOSSENA (BG)	9122167	DOSSENA (BG)	9402657	DOSSENA (BG)	8859992	DOSSENA (BG)	3685020	DOSSENA (BG)	9415332
ENDINE GAIANO (BG)	36835146	ENDINE GAIANO (BG)	38153911	ENDINE GAIANO (BG)	37310904	ENDINE GAIANO (BG)	3691112	ENDINE GAIANO (BG)	38919648
ENTRATICO (BG)	20404917	ENTRATICO (BG)	21650274	ENTRATICO (BG)	21814572	ENTRATICO (BG)	3693173	ENTRATICO (BG)	22682612
FARA GERA D'ADDA (BG)	105921343	FARA GERA D'ADDA (BG)	109346183	FARA GERA D'ADDA (BG)	106514434	FARA GERA D'ADDA (BG)	3714825	FARA GERA D'ADDA (BG)	111478621
FARA OLIVANA CON SOLA (BG)	12294413	FARA OLIVANA CON SOLA (BG)	13600894	FARA OLIVANA CON SOLA (BG)	13543835	FARA OLIVANA CON SOLA (BG)	3772840	FARA OLIVANA CON SOLA (BG)	13782060
FILAGO (BG)	39969354	FILAGO (BG)	40018765	FILAGO (BG)	39361707	FILAGO (BG)	3788441	FILAGO (BG)	40958787
FINO DEL MONTE (BG)	11998475	FINO DEL MONTE (BG)	11673393	FINO DEL MONTE (BG)	11878784	FINO DEL MONTE (BG)	3803710	FINO DEL MONTE (BG)	12909427
FIORANO AL SERIO (BG)	39051888	FIORANO AL SERIO (BG)	39439282	FIORANO AL SERIO (BG)	37357043	FIORANO AL SERIO (BG)	3911441	FIORANO AL SERIO (BG)	38463591
FONTANELLA (BG)	42871499	FONTANELLA (BG)	43632155	FONTANELLA (BG)	43103460	FONTANELLA (BG)	4040351	FONTANELLA (BG)	45482385
FONTENO (BG)	7510179	FONTENO (BG)	7391750	FONTENO (BG)	7300223	FONTENO (BG)	4082289	FONTENO (BG)	8316087
FOPPOLO (BG)	2270459	FOPPOLO (BG)	2495220	FOPPOLO (BG)	2567295	FOPPOLO (BG)	4085494	FOPPOLO (BG)	2649180
FORESTO SPARSO (BG)	33276634	FORESTO SPARSO (BG)	34820058	FORESTO SPARSO (BG)	32046245	FORESTO SPARSO (BG)	4190108	FORESTO SPARSO (BG)	36185241
FORNOVO SAN GIOVANNI (BG)	37192504	FORNOVO SAN GIOVANNI (BG)	38081957	FORNOVO SAN GIOVANNI (BG)	37735596	FORNOVO SAN GIOVANNI (BG)	4211994	FORNOVO SAN GIOVANNI (BG)	40892357
FUIPIANO VALLE IMAGNA (BG)	1711995	FUIPIANO VALLE IMAGNA (BG)	1630764	FUIPIANO VALLE IMAGNA (BG)	1789824	FUIPIANO VALLE IMAGNA (BG)	4223888	FUIPIANO VALLE IMAGNA (BG)	1869519
GANDELLINO (BG)	11497108	GANDELLINO (BG)	11926398	GANDELLINO (BG)	11809603	GANDELLINO (BG)	4370771	GANDELLINO (BG)	11876059
GANDINO (BG)	67617263	GANDINO (BG)	67636440	GANDINO (BG)	66364729	GANDINO (BG)	4399094	GANDINO (BG)	68915988
GANDOSSO (BG)	16796638	GANDOSSO (BG)	15614026	GANDOSSO (BG)	15213005	GANDOSSO (BG)	4411066	GANDOSSO (BG)	15683444
GAVERINA TERME (BG)	9130691	GAVERINA TERME (BG)	9589738	GAVERINA TERME (BG)	8894013	GAVERINA TERME (BG)	4418217	GAVERINA TERME (BG)	8727085
GAZZANIGA (BG)	60007219	GAZZANIGA (BG)	61068789	GAZZANIGA (BG)	60110498	GAZZANIGA (BG)	4425316	GAZZANIGA (BG)	64339593
GEROSA (BG)	3791057	GEROSA (BG)	3565701	GEROSA (BG)	3520531	GEROSA (BG)	4427370	GEROSA (BG)	3768898
GHISALBA (BG)	59658341	GHISALBA (BG)	60732507	GHISALBA (BG)	61685192	GHISALBA (BG)	4454815	GHISALBA (BG)	63106886
GORLAGO (BG)	58794292	GORLAGO (BG)	59879182	GORLAGO (BG)	59432739	GORLAGO (BG)	4536571	GORLAGO (BG)	62806211
GORLE (BG)	120061586	GORLE (BG)	120956735	GORLE (BG)	122502521	GORLE (BG)	4602259	GORLE (BG)	126812105
GORNO (BG)	18989414	GORNO (BG)	19178486	GORNO (BG)	18816969	GORNO (BG)	4616680	GORNO (BG)	19384732
GRASSOBBIO (BG)	82518970	GRASSOBBIO (BG)	84282490	GRASSOBBIO (BG)	82250558	GRASSOBBIO (BG)	4623397	GRASSOBBIO (BG)	85721662
GROMO (BG)	14135139	GROMO (BG)	14448028	GROMO (BG)	14778065	GROMO (BG)	4634552	GROMO (BG)	14915951
GRONE (BG)	9821176	GRONE (BG)	9846405	GRONE (BG)	9536087	GRONE (BG)	4640296	GRONE (BG)	10012582
GRUMELLO DEL MONTE (BG)	99131459	GRUMELLO DEL MONTE (BG)	98396490	GRUMELLO DEL MONTE (BG)	93718188	GRUMELLO DEL MONTE (BG)	4785310	GRUMELLO DEL MONTE (BG)	97072033
ISOLA DI FONDRA (BG)	2270877	ISOLA DI FONDRA (BG)	2344557	ISOLA DI FONDRA (BG)	2467846	ISOLA DI FONDRA (BG)	4791462	ISOLA DI FONDRA (BG)	2266613
ISSO (BG)	7039488	ISSO (BG)	7307879	ISSO (BG)	7358698	ISSO (BG)	4805168	ISSO (BG)	7608096
LALLIO (BG)	57486176	LALLIO (BG)	57690546	LALLIO (BG)	57517385	LALLIO (BG)	4815159	LALLIO (BG)	60662399
LEFFE (BG)	57342669	LEFFE (BG)	55555639	LEFFE (BG)	55185066	LEFFE (BG)	4891307	LEFFE (BG)	57172588
LENNA (BG)	7223751	LENNA (BG)	7479711	LENNA (BG)	7240986	LENNA (BG)	4920526	LENNA (BG)	7301081
LEVATE (BG)	50240084	LEVATE (BG)	51356650	LEVATE (BG)	48279185	LEVATE (BG)	4954668	LEVATE (BG)	49673876
LOCATELLO (BG)	6193631	LOCATELLO (BG)	6469945	LOCATELLO (BG)	6348733	LOCATELLO (BG)	4965555	LOCATELLO (BG)	6857391
LOVERE (BG)	77824705	LOVERE (BG)	80626455	LOVERE (BG)	78772087	LOVERE (BG)	5056435	LOVERE (BG)	79726153
LURANO (BG)	30879427	LURANO (BG)	32419197	LURANO (BG)	31099879	LURANO (BG)	5070804	LURANO (BG)	33397492
LUZZANA (BG)	9789317	LUZZANA (BG)	10323432	LUZZANA (BG)	10213328	LUZZANA (BG)	5072267	LUZZANA (BG)	11127201
MADONE (BG)	46444116	MADONE (BG)	47125128	MADONE (BG)	45069325	MADONE (BG)	5076889	MADONE (BG)	46920707
MAPELLO (BG)	78936359	MAPELLO (BG)	80113260	MAPELLO (BG)	79922551	MAPELLO (BG)	5134923	MAPELLO (BG)	84799482
MARTINENGO (BG)	102209193	MARTINENGO (BG)	107242163	MARTINENGO (BG)	106035978	MARTINENGO (BG)	5160690	MARTINENGO (BG)	109780368
MEDOLAGO (BG)	30605437	MEDOLAGO (BG)	30614437	MEDOLAGO (BG)	30189593	MEDOLAGO (BG)	5181637	MEDOLAGO (BG)	30242420
MEZZOLDO (BG)	2080264	MEZZOLDO (BG)	2251392	MEZZOLDO (BG)	2229816	MEZZOLDO (BG)	5219588	MEZZOLDO (BG)	2108051
MISANO DI GERA D'ADDA (BG)	36419385	MISANO DI GERA D'ADDA (BG)	36523856	MISANO DI GERA D'ADDA (BG)	35831241	MISANO DI GERA D'ADDA (BG)	5274345	MISANO DI GERA D'ADDA (BG)	36474560
MOIO DE' CALVI (BG)	2411038	MOIO DE' CALVI (BG)	2365753	MOIO DE' CALVI (BG)	2384587	MOIO DE' CALVI (BG)	5287651	MOIO DE' CALVI (BG)	2582460
MONASTEROLO DEL CASTELLO (BG)	12793377	MONASTEROLO DEL CASTELLO (BG)	13467776	MONASTEROLO DEL CASTELLO (BG)	13170776	MONASTEROLO DEL CASTELLO (BG)	5299646	MONASTEROLO DEL CASTELLO (BG)	14325389
MONTELLO (BG)	34446851	MONTELLO (BG)	35224455	MONTELLO (BG)	35218397	MONTELLO (BG)	5340636	MONTELLO (BG)	36454763
MORENGO (BG)	32341581	MORENGO (BG)	33085273	MORENGO (BG)	32355673	MORENGO (BG)	5414886	MORENGO (BG)	33295460
MORNICO AL SERIO (BG)	30497949	MORNICO AL SERIO (BG)	31655012	MORNICO AL SERIO (BG)	30911631	MORNICO AL SERIO (BG)	5455108	MORNICO AL SERIO (BG)	32857597
MOZZANICA (BG)	52546389	MOZZANICA (BG)	55086377	MOZZANICA (BG)	53153893	MOZZANICA (BG)	5495948	MOZZANICA (BG)	55735409
MOZZO (BG)	132085525	MOZZO (BG)	136589608	MOZZO (BG)	132011731	MOZZO (BG)	5567578	MOZZO (BG)	141050967
NEMBRO (BG)	141594803	NEMBRO (BG)	145021385	NEMBRO (BG)	141293137	NEMBRO (BG)	5614473	NEMBRO (BG)	148705736
OLMO AL BREMBO (BG)	5606129	OLMO AL BREMBO (BG)	5932784	OLMO AL BREMBO (BG)	5881033	OLMO AL BREMBO (BG)	5620448	OLMO AL BREMBO (BG)	5762261
OLTRE IL COLLE (BG)	10718079	OLTRE IL COLLE (BG)	10759405	OLTRE IL COLLE (BG)	10844541	OLTRE IL COLLE (BG)	5630589	OLTRE IL COLLE (BG)	11186289
OLTRESSENDA ALTA (BG)	1987787	OLTRESSENDA ALTA (BG)	1987575	OLTRESSENDA ALTA (BG)	1931794	OLTRESSENDA ALTA (BG)	5639113	OLTRESSENDA ALTA (BG)	1869567
ONETA (BG)	7565319	ONETA (BG)	7700136	ONETA (BG)	7608155	ONETA (BG)	5684699	ONETA (BG)	7736814
ONORE (BG)	9067126	ONORE (BG)	9611560	ONORE (BG)	10081265	ONORE (BG)	5688519	ONORE (BG)	10621189
ORIO AL SERIO (BG)	21823574	ORIO AL SERIO (BG)	21898119	ORIO AL SERIO (BG)	22409464	ORIO AL SERIO (BG)	5717677	ORIO AL SERIO (BG)	22602418
ORNICA (BG)	1755948	ORNICA (BG)	1748635	ORNICA (BG)	1696685	ORNICA (BG)	5825681	ORNICA (BG)	1775670
OSIO SOPRA (BG)	65245190	OSIO SOPRA (BG)	66507342	OSIO SOPRA (BG)	64312706	OSIO SOPRA (BG)	5896440	OSIO SOPRA (BG)	67121977
OSIO SOTTO (BG)	150725898	OSIO SOTTO (BG)	153395034	OSIO SOTTO (BG)	147457096	OSIO SOTTO (BG)	5897650	OSIO SOTTO (BG)	154880651
PAGAZZANO (BG)	25487853	PAGAZZANO (BG)	25235101	PAGAZZANO (BG)	24918555	PAGAZZANO (BG)	5913994	PAGAZZANO (BG)	24873570
PALADINA (BG)	48796005	PALADINA (BG)	53944799	PALADINA (BG)	53194647	PALADINA (BG)	5943887	PALADINA (BG)	57027377
PALAZZAGO (BG)	51580345	PALAZZAGO (BG)	54744175	PALAZZAGO (BG)	55215962	PALAZZAGO (BG)	6014513	PALAZZAGO (BG)	62479175
PALOSCO (BG)	60212418	PALOSCO (BG)	60899430	PALOSCO (BG)	59157236	PALOSCO (BG)	6031745	PALOSCO (BG)	62502179
PARRE (BG)	32006064	PARRE (BG)	31377200	PARRE (BG)	30115082	PARRE (BG)	6055299	PARRE (BG)	32644743
PARZANICA (BG)	3524985	PARZANICA (BG)	3556656	PARZANICA (BG)	3460365	PARZANICA (BG)	6075641	PARZANICA (BG)	4037441
PEDRENGO (BG)	73204184	PEDRENGO (BG)	76380016	PEDRENGO (BG)	74811625	PEDRENGO (BG)	6180275	PEDRENGO (BG)	79698515
PEIA (BG)	18749893	PEIA (BG)	18741811	PEIA (BG)	18546698	PEIA (BG)	6231143	PEIA (BG)	20009098
PIANICO (BG)	16413612	PIANICO (BG)	17000420	PIANICO (BG)	16728293	PIANICO (BG)	6256746	PIANICO (BG)	17019143
PIARIO (BG)	12484023	PIARIO (BG)	12516329	PIARIO (BG)	12639360	PIARIO (BG)	6258312	PIARIO (BG)	13329533
PIAZZA BREMBANA (BG)	15247311	PIAZZA BREMBANA (BG)	15935751	PIAZZA BREMBANA (BG)	15896717	PIAZZA BREMBANA (BG)	6286489	PIAZZA BREMBANA (BG)	16187982
PIAZZATORRE (BG)	5583511	PIAZZATORRE (BG)	5673710	PIAZZATORRE (BG)	5549683	PIAZZATORRE (BG)	6306679	PIAZZATORRE (BG)	5646922
PIAZZOLO (BG)	1084035	PIAZZOLO (BG)	1063837	PIAZZOLO (BG)	920797	PIAZZOLO (BG)	6310143	PIAZZOLO (BG)	1088858
POGNANO (BG)	18568136	POGNANO (BG)	20265031	POGNANO (BG)	18637366	POGNANO (BG)	6332014	POGNANO (BG)	19464269
PONTE NOSSA (BG)	24923474	PONTE NOSSA (BG)	23956265	PONTE NOSSA (BG)	23607623	PONTE NOSSA (BG)	6347901	PONTE NOSSA (BG)	24367687
PONTE SAN PIETRO (BG)	149254192	PONTE SAN PIETRO (BG)	150702671	PONTE SAN PIETRO (BG)	147252733	PONTE SAN PIETRO (BG)	6381623	PONTE SAN PIETRO (BG)	155200513
PONTERANICA (BG)	104619806	PONTERANICA (BG)	108268236	PONTERANICA (BG)	107508220	PONTERANICA (BG)	6389736	PONTERANICA (BG)	107617592
PONTIDA (BG)	42767926	PONTIDA (BG)	43180918	PONTIDA (BG)	41888916	PONTIDA (BG)	6433061	PONTIDA (BG)	43379877
PONTIROLO NUOVO (BG)	62280289	PONTIROLO NUOVO (BG)	62987568	PONTIROLO NUOVO (BG)	61456432	PONTIROLO NUOVO (BG)	6495919	PONTIROLO NUOVO (BG)	65219425
PRADALUNGA (BG)	55075399	PRADALUNGA (BG)	55105878	PRADALUNGA (BG)	54322068	PRADALUNGA (BG)	6506657	PRADALUNGA (BG)	57917400
PREDORE (BG)	26209855	PREDORE (BG)	26838731	PREDORE (BG)	24947239	PREDORE (BG)	6531503	PREDORE (BG)	25562156
PREMOLO (BG)	14792674	PREMOLO (BG)	15081420	PREMOLO (BG)	14915432	PREMOLO (BG)	6537525	PREMOLO (BG)	15874966
PRESEZZO (BG)	68469683	PRESEZZO (BG)	68661783	PRESEZZO (BG)	66409479	PRESEZZO (BG)	6585638	PRESEZZO (BG)	66845024
PUMENENGO (BG)	14732631	PUMENENGO (BG)	16069607	PUMENENGO (BG)	14894794	PUMENENGO (BG)	6643651	PUMENENGO (BG)	15710514
RANICA (BG)	96095973	RANICA (BG)	98157488	RANICA (BG)	96757038	RANICA (BG)	6648927	RANICA (BG)	99110619
RANZANICO (BG)	15654287	RANZANICO (BG)	16344529	RANZANICO (BG)	16502291	RANZANICO (BG)	6673910	RANZANICO (BG)	16148400
RIVA DI SOLTO (BG)	11782671	RIVA DI SOLTO (BG)	12593854	RIVA DI SOLTO (BG)	12709800	RIVA DI SOLTO (BG)	6704748	RIVA DI SOLTO (BG)	13035569
ROGNO (BG)	56441050	ROGNO (BG)	59941105	ROGNO (BG)	49882691	ROGNO (BG)	6715429	ROGNO (BG)	48951373
ROMANO DI LOMBARDIA (BG)	212886415	ROMANO DI LOMBARDIA (BG)	217530720	ROMANO DI LOMBARDIA (BG)	220673221	ROMANO DI LOMBARDIA (BG)	6729601	ROMANO DI LOMBARDIA (BG)	229262151
RONCOBELLO (BG)	4936207	RONCOBELLO (BG)	4588712	RONCOBELLO (BG)	4758848	RONCOBELLO (BG)	6740732	RONCOBELLO (BG)	4873068
RONCOLA (BG)	7181940	RONCOLA (BG)	7282493	RONCOLA (BG)	7155267	RONCOLA (BG)	6749331	RONCOLA (BG)	7833240
ROTA D'IMAGNA (BG)	8487996	ROTA D'IMAGNA (BG)	8674548	ROTA D'IMAGNA (BG)	8573990	ROTA D'IMAGNA (BG)	6759422	ROTA D'IMAGNA (BG)	9194404
ROVETTA (BG)	45715686	ROVETTA (BG)	44779374	ROVETTA (BG)	46095987	ROVETTA (BG)	6788380	ROVETTA (BG)	48109681
SAN GIOVANNI BIANCO (BG)	58079421	SAN GIOVANNI BIANCO (BG)	58409509	SAN GIOVANNI BIANCO (BG)	56773393	SAN GIOVANNI BIANCO (BG)	6805974	SAN GIOVANNI BIANCO (BG)	59946224
SAN PAOLO D'ARGON (BG)	62944117	SAN PAOLO D'ARGON (BG)	65230165	SAN PAOLO D'ARGON (BG)	65452692	SAN PAOLO D'ARGON (BG)	6908740	SAN PAOLO D'ARGON (BG)	69274714
SAN PELLEGRINO TERME (BG)	64562059	SAN PELLEGRINO TERME (BG)	66241004	SAN PELLEGRINO TERME (BG)	66238549	SAN PELLEGRINO TERME (BG)	6931620	SAN PELLEGRINO TERME (BG)	67906768
SANTA BRIGIDA (BG)	5234875	SANTA BRIGIDA (BG)	5341179	SANTA BRIGIDA (BG)	5490515	SANTA BRIGIDA (BG)	6935939	SANTA BRIGIDA (BG)	5445215
SANT'OMOBONO TERME (BG)	34292245	SANT'OMOBONO TERME (BG)	34851885	SANT'OMOBONO TERME (BG)	34457234	SANT'OMOBONO TERME (BG)	6979348	SANT'OMOBONO TERME (BG)	35912388
SARNICO (BG)	100167935	SARNICO (BG)	100857568	SARNICO (BG)	94818190	SARNICO (BG)	7001653	SARNICO (BG)	100533935
SCANZOROSCIATE (BG)	140430871	SCANZOROSCIATE (BG)	147127722	SCANZOROSCIATE (BG)	143826443	SCANZOROSCIATE (BG)	7002017	SCANZOROSCIATE (BG)	148137666
SCHILPARIO (BG)	12933233	SCHILPARIO (BG)	12963935	SCHILPARIO (BG)	13238808	SCHILPARIO (BG)	7008129	SCHILPARIO (BG)	13773273
SEDRINA (BG)	30126233	SEDRINA (BG)	30500668	SEDRINA (BG)	29366871	SEDRINA (BG)	7017965	SEDRINA (BG)	29344555
SELVINO (BG)	23380673	SELVINO (BG)	22647263	SELVINO (BG)	22326057	SELVINO (BG)	7026028	SELVINO (BG)	23440103
SERIATE (BG)	321713961	SERIATE (BG)	331845088	SERIATE (BG)	332028027	SERIATE (BG)	7027684	SERIATE (BG)	345970707
SERINA (BG)	22575419	SERINA (BG)	22880282	SERINA (BG)	22949074	SERINA (BG)	7135003	SERINA (BG)	23770691
SOLTO COLLINA (BG)	18470668	SOLTO COLLINA (BG)	18312441	SOLTO COLLINA (BG)	19223747	SOLTO COLLINA (BG)	7142852	SOLTO COLLINA (BG)	20916136
SOLZA (BG)	25160923	SOLZA (BG)	25579925	SOLZA (BG)	24988826	SOLZA (BG)	7158597	SOLZA (BG)	25998185
SONGAVAZZO (BG)	7529159	SONGAVAZZO (BG)	7657418	SONGAVAZZO (BG)	7188199	SONGAVAZZO (BG)	7180615	SONGAVAZZO (BG)	7848115
SORISOLE (BG)	109170776	SORISOLE (BG)	113998750	SORISOLE (BG)	113523787	SORISOLE (BG)	7182583	SORISOLE (BG)	118935966
SOTTO IL MONTE GIOVANNI XXIII (BG)	53556544	SOTTO IL MONTE GIOVANNI XXIII (BG)	54588505	SOTTO IL MONTE GIOVANNI XXIII (BG)	55528632	SOTTO IL MONTE GIOVANNI XXIII (BG)	7184409	SOTTO IL MONTE GIOVANNI XXIII (BG)	59444799
SOVERE (BG)	58230231	SOVERE (BG)	59010020	SOVERE (BG)	57513130	SOVERE (BG)	7275946	SOVERE (BG)	59986599
SPINONE AL LAGO (BG)	11819382	SPINONE AL LAGO (BG)	11662723	SPINONE AL LAGO (BG)	11740934	SPINONE AL LAGO (BG)	7279419	SPINONE AL LAGO (BG)	12470689
SPIRANO (BG)	62606145	SPIRANO (BG)	64516150	SPIRANO (BG)	62560000	SPIRANO (BG)	7287468	SPIRANO (BG)	65929099
STEZZANO (BG)	158483308	STEZZANO (BG)	164544563	STEZZANO (BG)	163393148	STEZZANO (BG)	7290942	STEZZANO (BG)	177011016
STROZZA (BG)	11603719	STROZZA (BG)	11723468	STROZZA (BG)	11395785	STROZZA (BG)	7292959	STROZZA (BG)	12444465
SUISIO (BG)	47247478	SUISIO (BG)	47580524	SUISIO (BG)	46214153	SUISIO (BG)	7353763	SUISIO (BG)	46135958
TALEGGIO (BG)	6184050	TALEGGIO (BG)	6076139	TALEGGIO (BG)	6098850	TALEGGIO (BG)	7385033	TALEGGIO (BG)	6149588
TAVERNOLA BERGAMASCA (BG)	29170531	TAVERNOLA BERGAMASCA (BG)	30466172	TAVERNOLA BERGAMASCA (BG)	28613820	TAVERNOLA BERGAMASCA (BG)	7388765	TAVERNOLA BERGAMASCA (BG)	29856390
TELGATE (BG)	56455155	TELGATE (BG)	57097156	TELGATE (BG)	53030181	TELGATE (BG)	7401465	TELGATE (BG)	55802827
TERNO D'ISOLA (BG)	86256687	TERNO D'ISOLA (BG)	89592280	TERNO D'ISOLA (BG)	88592910	TERNO D'ISOLA (BG)	7416476	TERNO D'ISOLA (BG)	94718202
TORRE BOLDONE (BG)	122061911	TORRE BOLDONE (BG)	125413909	TORRE BOLDONE (BG)	124972467	TORRE BOLDONE (BG)	7446862	TORRE BOLDONE (BG)	130060421
TORRE DE' ROVERI (BG)	31361642	TORRE DE' ROVERI (BG)	32814460	TORRE DE' ROVERI (BG)	32323122	TORRE DE' ROVERI (BG)	7473618	TORRE DE' ROVERI (BG)	34687931
TORRE PALLAVICINA (BG)	9641974	TORRE PALLAVICINA (BG)	9945489	TORRE PALLAVICINA (BG)	9730942	TORRE PALLAVICINA (BG)	7487553	TORRE PALLAVICINA (BG)	10186668
TRESCORE BALNEARIO (BG)	121542678	TRESCORE BALNEARIO (BG)	121443157	TRESCORE BALNEARIO (BG)	119400081	TRESCORE BALNEARIO (BG)	7517047	TRESCORE BALNEARIO (BG)	120129006
TREVIOLO (BG)	142441138	TREVIOLO (BG)	148690601	TREVIOLO (BG)	145460081	TREVIOLO (BG)	7526723	TREVIOLO (BG)	151042085
TREVIOLO (BG)	142441138	TREVIOLO (BG)	148690601	TREVIOLO (BG)	145460081	TREVIOLO (BG)	7553065	TREVIOLO (BG)	151042085
UBIALE CLANEZZO (BG)	16328628	UBIALE CLANEZZO (BG)	17128932	UBIALE CLANEZZO (BG)	16561344	UBIALE CLANEZZO (BG)	7598398	UBIALE CLANEZZO (BG)	17384400
URGNANO (BG)	112889646	URGNANO (BG)	115834229	URGNANO (BG)	113976629	URGNANO (BG)	7617686	URGNANO (BG)	117662387
VALBONDIONE (BG)	11456311	VALBONDIONE (BG)	11800670	VALBONDIONE (BG)	11966349	VALBONDIONE (BG)	7626802	VALBONDIONE (BG)	11266175
VALBREMBO (BG)	49027281	VALBREMBO (BG)	49264480	VALBREMBO (BG)	48288076	VALBREMBO (BG)	7631648	VALBREMBO (BG)	55955614
VALGOGLIO (BG)	6337634	VALGOGLIO (BG)	6735025	VALGOGLIO (BG)	6801968	VALGOGLIO (BG)	7656541	VALGOGLIO (BG)	6409701
VALLEVE (BG)	1521921	VALLEVE (BG)	1531654	VALLEVE (BG)	1488524	VALLEVE (BG)	7657019	VALLEVE (BG)	1570864
VALNEGRA (BG)	2982858	VALNEGRA (BG)	2895103	VALNEGRA (BG)	2861831	VALNEGRA (BG)	7667463	VALNEGRA (BG)	3008800
VALSECCA (BG)	4094009	VALSECCA (BG)	4194523	VALSECCA (BG)	4525108	VALSECCA (BG)	7672744	VALSECCA (BG)	4626560
VALTORTA (BG)	2807557	VALTORTA (BG)	2667975	VALTORTA (BG)	2692360	VALTORTA (BG)	7676613	VALTORTA (BG)	2896762
VEDESETA (BG)	2200785	VEDESETA (BG)	2233394	VEDESETA (BG)	2114027	VEDESETA (BG)	7685314	VEDESETA (BG)	2188697
VERDELLINO (BG)	88835703	VERDELLINO (BG)	90397292	VERDELLINO (BG)	84876984	VERDELLINO (BG)	7756580	VERDELLINO (BG)	86293291
VERDELLO (BG)	102401332	VERDELLO (BG)	103751175	VERDELLO (BG)	100449068	VERDELLO (BG)	7783866	VERDELLO (BG)	105329762
VERTOVA (BG)	56394438	VERTOVA (BG)	56596338	VERTOVA (BG)	55592458	VERTOVA (BG)	7803747	VERTOVA (BG)	58678591
VIADANICA (BG)	13826720	VIADANICA (BG)	13849870	VIADANICA (BG)	12713695	VIADANICA (BG)	7805469	VIADANICA (BG)	14111561
VIGANO SAN MARTINO (BG)	12297841	VIGANO SAN MARTINO (BG)	13187424	VIGANO SAN MARTINO (BG)	12952111	VIGANO SAN MARTINO (BG)	7832793	VIGANO SAN MARTINO (BG)	14077957
VIGOLO (BG)	5523144	VIGOLO (BG)	5507967	VIGOLO (BG)	5047948	VIGOLO (BG)	7844280	VIGOLO (BG)	5580509
VILLA D'ADDA (BG)	61088831	VILLA D'ADDA (BG)	63943932	VILLA D'ADDA (BG)	62068519	VILLA D'ADDA (BG)	7850541	VILLA D'ADDA (BG)	63477542
VILLA D'ALME' (BG)	86692708	VILLA D'ALME' (BG)	89716454	VILLA D'ALME' (BG)	87542365	VILLA D'ALME' (BG)	7889190	VILLA D'ALME' (BG)	89657065
VILLA DI SERIO (BG)	87632271	VILLA DI SERIO (BG)	88642701	VILLA DI SERIO (BG)	87055516	VILLA DI SERIO (BG)	7895052	VILLA DI SERIO (BG)	89903804
VILLA D'OGNA (BG)	22906834	VILLA D'OGNA (BG)	22626002	VILLA D'OGNA (BG)	22307291	VILLA D'OGNA (BG)	7925134	VILLA D'OGNA (BG)	22458724
VILLONGO (BG)	86925325	VILLONGO (BG)	86125469	VILLONGO (BG)	82803843	VILLONGO (BG)	7939430	VILLONGO (BG)	89951381
VILMINORE DI SCALVE (BG)	16979032	VILMINORE DI SCALVE (BG)	16928574	VILMINORE DI SCALVE (BG)	16834777	VILMINORE DI SCALVE (BG)	7968252	VILMINORE DI SCALVE (BG)	17929896
ZANDOBBIO (BG)	29601736	ZANDOBBIO (BG)	31910964	ZANDOBBIO (BG)	29673016	ZANDOBBIO (BG)	8013864	ZANDOBBIO (BG)	31028469
ZANICA (BG)	99714942	ZANICA (BG)	103159279	ZANICA (BG)	103007885	ZANICA (BG)	8022762	ZANICA (BG)	108606713
ZOGNO (BG)	111284932	ZOGNO (BG)	113057758	ZOGNO (BG)	110583205	ZOGNO (BG)	8162702	ZOGNO (BG)	114002273
ACQUAFREDDA (BS)	16432032	ACQUAFREDDA (BS)	16670110	ACQUAFREDDA (BS)	17047295	ACQUAFREDDA (BS)	8167317	ACQUAFREDDA (BS)	16423840
ADRO (BS)	82052222	ADRO (BS)	83589761	ADRO (BS)	81802689	ADRO (BS)	8171067	ADRO (BS)	83138083
AGNOSINE (BS)	22997030	AGNOSINE (BS)	22105077	AGNOSINE (BS)	21076068	AGNOSINE (BS)	8177557	AGNOSINE (BS)	22373544
ALFIANELLO (BS)	25846011	ALFIANELLO (BS)	26289291	ALFIANELLO (BS)	25943487	ALFIANELLO (BS)	8217140	ALFIANELLO (BS)	27778903
ANFO (BS)	5332720	ANFO (BS)	5362047	ANFO (BS)	5174778	ANFO (BS)	8246502	ANFO (BS)	5319662
ANGOLO TERME (BS)	26120886	ANGOLO TERME (BS)	26036146	ANGOLO TERME (BS)	27799835	ANGOLO TERME (BS)	8250362	ANGOLO TERME (BS)	27096941
ARTOGNE (BS)	35217067	ARTOGNE (BS)	39296847	ARTOGNE (BS)	39664930	ARTOGNE (BS)	8334169	ARTOGNE (BS)	41248106
AZZANO MELLA (BS)	31022387	AZZANO MELLA (BS)	31967793	AZZANO MELLA (BS)	32754784	AZZANO MELLA (BS)	8418703	AZZANO MELLA (BS)	37817297
BAGNOLO MELLA (BS)	150502253	BAGNOLO MELLA (BS)	155382677	BAGNOLO MELLA (BS)	149304859	BAGNOLO MELLA (BS)	8525920	BAGNOLO MELLA (BS)	150719829
BAGOLINO (BS)	39625406	BAGOLINO (BS)	40743420	BAGOLINO (BS)	40592740	BAGOLINO (BS)	8668690	BAGOLINO (BS)	43715608
BARBARIGA (BS)	21995153	BARBARIGA (BS)	22912856	BARBARIGA (BS)	22453295	BARBARIGA (BS)	8676096	BARBARIGA (BS)	24379393
BARGHE (BS)	14053031	BARGHE (BS)	14808085	BARGHE (BS)	14435427	BARGHE (BS)	8739357	BARGHE (BS)	14758342
BASSANO BRESCIANO (BS)	24942996	BASSANO BRESCIANO (BS)	26155008	BASSANO BRESCIANO (BS)	25747009	BASSANO BRESCIANO (BS)	8774603	BASSANO BRESCIANO (BS)	27206861
BEDIZZOLE (BS)	134997703	BEDIZZOLE (BS)	139548483	BEDIZZOLE (BS)	135413368	BEDIZZOLE (BS)	8795575	BEDIZZOLE (BS)	141711067
BERLINGO (BS)	26635159	BERLINGO (BS)	27060319	BERLINGO (BS)	26881263	BERLINGO (BS)	8802096	BERLINGO (BS)	28461771
BERZO DEMO (BS)	17954290	BERZO DEMO (BS)	18579993	BERZO DEMO (BS)	17626735	BERZO DEMO (BS)	8817092	BERZO DEMO (BS)	17977132
BERZO INFERIORE (BS)	24085792	BERZO INFERIORE (BS)	26076485	BERZO INFERIORE (BS)	25064085	BERZO INFERIORE (BS)	8849988	BERZO INFERIORE (BS)	25975699
BIENNO (BS)	38660930	BIENNO (BS)	39603644	BIENNO (BS)	39497608	BIENNO (BS)	8909326	BIENNO (BS)	40734486
BIONE (BS)	16505633	BIONE (BS)	16452849	BIONE (BS)	15336662	BIONE (BS)	8910428	BIONE (BS)	15536725
BORGO SAN GIACOMO (BS)	51279472	BORGO SAN GIACOMO (BS)	52385407	BORGO SAN GIACOMO (BS)	51806663	BORGO SAN GIACOMO (BS)	8965116	BORGO SAN GIACOMO (BS)	53374529
BORGOSATOLLO (BS)	106457141	BORGOSATOLLO (BS)	111152573	BORGOSATOLLO (BS)	110180135	BORGOSATOLLO (BS)	8990258	BORGOSATOLLO (BS)	114491912
BORNO (BS)	28792422	BORNO (BS)	29536983	BORNO (BS)	29611256	BORNO (BS)	9096143	BORNO (BS)	30915516
BOTTICINO (BS)	139414919	BOTTICINO (BS)	139656356	BOTTICINO (BS)	136796576	BOTTICINO (BS)	9096576	BOTTICINO (BS)	141661837
BOVEGNO (BS)	22229084	BOVEGNO (BS)	22295549	BOVEGNO (BS)	21177956	BOVEGNO (BS)	9104377	BOVEGNO (BS)	22381192
BOVEZZO (BS)	108340134	BOVEZZO (BS)	112851256	BOVEZZO (BS)	105609617	BOVEZZO (BS)	9114461	BOVEZZO (BS)	107991460
BRANDICO (BS)	14625839	BRANDICO (BS)	15072337	BRANDICO (BS)	14951165	BRANDICO (BS)	9244350	BRANDICO (BS)	16749325
BRAONE (BS)	6911523	BRAONE (BS)	6873193	BRAONE (BS)	6795080	BRAONE (BS)	9340219	BRAONE (BS)	7091561
BRENO (BS)	68330952	BRENO (BS)	71136818	BRENO (BS)	66920714	BRENO (BS)	9378516	BRENO (BS)	68580398
BRESCIA (BS)	3072282942	BRESCIA (BS)	3090054730	BRESCIA (BS)	3013964200	BRESCIA (BS)	9394345	BRESCIA (BS)	3045408226
BRIONE (BS)	7127972	BRIONE (BS)	7274081	BRIONE (BS)	7524102	BRIONE (BS)	9395198	BRIONE (BS)	7817311
CAINO (BS)	24519297	CAINO (BS)	24585593	CAINO (BS)	24372280	CAINO (BS)	9422850	CAINO (BS)	25527153
CALCINATO (BS)	137610810	CALCINATO (BS)	139768646	CALCINATO (BS)	137643415	CALCINATO (BS)	9486997	CALCINATO (BS)	142598394
CALVAGESE DELLA RIVIERA (BS)	40854516	CALVAGESE DELLA RIVIERA (BS)	42895600	CALVAGESE DELLA RIVIERA (BS)	42662877	CALVAGESE DELLA RIVIERA (BS)	9581954	CALVAGESE DELLA RIVIERA (BS)	43594569
CALVISANO (BS)	87231826	CALVISANO (BS)	90481949	CALVISANO (BS)	89754462	CALVISANO (BS)	9590148	CALVISANO (BS)	90989246
CAPO DI PONTE (BS)	26331585	CAPO DI PONTE (BS)	27496698	CAPO DI PONTE (BS)	27278115	CAPO DI PONTE (BS)	9595326	CAPO DI PONTE (BS)	28319389
CAPOVALLE (BS)	3563876	CAPOVALLE (BS)	3490372	CAPOVALLE (BS)	3590755	CAPOVALLE (BS)	9613295	CAPOVALLE (BS)	3630178
CAPRIANO DEL COLLE (BS)	53673333	CAPRIANO DEL COLLE (BS)	54313867	CAPRIANO DEL COLLE (BS)	54386585	CAPRIANO DEL COLLE (BS)	9645273	CAPRIANO DEL COLLE (BS)	56533965
CAPRIOLO (BS)	97670924	CAPRIOLO (BS)	98442597	CAPRIOLO (BS)	96440730	CAPRIOLO (BS)	9696927	CAPRIOLO (BS)	101531981
CARPENEDOLO (BS)	139672555	CARPENEDOLO (BS)	143453653	CARPENEDOLO (BS)	137484303	CARPENEDOLO (BS)	9728464	CARPENEDOLO (BS)	142621873
CASTEGNATO (BS)	97281852	CASTEGNATO (BS)	99729832	CASTEGNATO (BS)	96053487	CASTEGNATO (BS)	9740527	CASTEGNATO (BS)	104983886
CASTEL MELLA (BS)	130960809	CASTEL MELLA (BS)	136157152	CASTEL MELLA (BS)	132623236	CASTEL MELLA (BS)	9790564	CASTEL MELLA (BS)	140321717
CASTELCOVATI (BS)	55650243	CASTELCOVATI (BS)	56573520	CASTELCOVATI (BS)	56107599	CASTELCOVATI (BS)	9803417	CASTELCOVATI (BS)	59761518
CASTENEDOLO (BS)	135917416	CASTENEDOLO (BS)	139055678	CASTENEDOLO (BS)	136544559	CASTENEDOLO (BS)	9820959	CASTENEDOLO (BS)	143732493
CASTO (BS)	21590492	CASTO (BS)	21123831	CASTO (BS)	19685000	CASTO (BS)	9849550	CASTO (BS)	21051111
CASTREZZATO (BS)	57691097	CASTREZZATO (BS)	60004630	CASTREZZATO (BS)	60574403	CASTREZZATO (BS)	9918707	CASTREZZATO (BS)	64275579
CAZZAGO SAN MARTINO (BS)	125753622	CAZZAGO SAN MARTINO (BS)	128501145	CAZZAGO SAN MARTINO (BS)	125374895	CAZZAGO SAN MARTINO (BS)	9938676	CAZZAGO SAN MARTINO (BS)	132352350
CEDEGOLO (BS)	13592460	CEDEGOLO (BS)	13709308	CEDEGOLO (BS)	13819843	CEDEGOLO (BS)	9966032	CEDEGOLO (BS)	14092453
CELLATICA (BS)	81764963	CELLATICA (BS)	82880013	CELLATICA (BS)	85270416	CELLATICA (BS)	9998820	CELLATICA (BS)	85425253
CERVENO (BS)	7321289	CERVENO (BS)	7634735	CERVENO (BS)	7612118	CERVENO (BS)	10016693	CERVENO (BS)	8105729
CETO (BS)	20762738	CETO (BS)	21672463	CETO (BS)	21233211	CETO (BS)	10039205	CETO (BS)	21573288
CEVO (BS)	9453962	CEVO (BS)	9761348	CEVO (BS)	9419977	CEVO (BS)	10047338	CEVO (BS)	9771678
CHIARI (BS)	218758257	CHIARI (BS)	224918831	CHIARI (BS)	220667046	CHIARI (BS)	10082242	CHIARI (BS)	223244024
CIGOLE (BS)	18161935	CIGOLE (BS)	18066633	CIGOLE (BS)	18193141	CIGOLE (BS)	10113282	CIGOLE (BS)	19015445
CIMBERGO (BS)	6361857	CIMBERGO (BS)	6065787	CIMBERGO (BS)	6148777	CIMBERGO (BS)	10140816	CIMBERGO (BS)	6587694
CIVIDATE CAMUNO (BS)	31654217	CIVIDATE CAMUNO (BS)	32201480	CIVIDATE CAMUNO (BS)	30889405	CIVIDATE CAMUNO (BS)	10169309	CIVIDATE CAMUNO (BS)	32832251
COCCAGLIO (BS)	95973906	COCCAGLIO (BS)	101823106	COCCAGLIO (BS)	96514530	COCCAGLIO (BS)	10177594	COCCAGLIO (BS)	99838139
COLLEBEATO (BS)	77219102	COLLEBEATO (BS)	77820018	COLLEBEATO (BS)	77343416	COLLEBEATO (BS)	10209529	COLLEBEATO (BS)	79097191
COLLIO (BS)	21667444	COLLIO (BS)	21733716	COLLIO (BS)	20572467	COLLIO (BS)	10246604	COLLIO (BS)	21342777
COLOGNE (BS)	94275453	COLOGNE (BS)	95864917	COLOGNE (BS)	89016837	COLOGNE (BS)	10336992	COLOGNE (BS)	92048485
COMEZZANO-CIZZAGO (BS)	29897688	COMEZZANO-CIZZAGO (BS)	29691582	COMEZZANO-CIZZAGO (BS)	30666880	COMEZZANO-CIZZAGO (BS)	10373589	COMEZZANO-CIZZAGO (BS)	32461517
CONCESIO (BS)	207448228	CONCESIO (BS)	222121207	CONCESIO (BS)	209671853	CONCESIO (BS)	10427585	CONCESIO (BS)	221308255
CORTE FRANCA (BS)	90021312	CORTE FRANCA (BS)	92375645	CORTE FRANCA (BS)	88696646	CORTE FRANCA (BS)	10455716	CORTE FRANCA (BS)	93560738
CORTENO GOLGI (BS)	18084300	CORTENO GOLGI (BS)	18127011	CORTENO GOLGI (BS)	19025382	CORTENO GOLGI (BS)	10529293	CORTENO GOLGI (BS)	19598811
CORZANO (BS)	14300711	CORZANO (BS)	15717715	CORZANO (BS)	15713407	CORZANO (BS)	10538839	CORZANO (BS)	17143569
DARFO BOARIO TERME (BS)	178979153	DARFO BOARIO TERME (BS)	186598108	DARFO BOARIO TERME (BS)	182428829	DARFO BOARIO TERME (BS)	10582273	DARFO BOARIO TERME (BS)	190552081
DELLO (BS)	58203886	DELLO (BS)	61129921	DELLO (BS)	59700778	DELLO (BS)	10710612	DELLO (BS)	62739530
DESENZANO DEL GARDA (BS)	400025898	DESENZANO DEL GARDA (BS)	410551028	DESENZANO DEL GARDA (BS)	406786816	DESENZANO DEL GARDA (BS)	10727524	DESENZANO DEL GARDA (BS)	424854544
EDOLO (BS)	52850311	EDOLO (BS)	53985022	EDOLO (BS)	54230192	EDOLO (BS)	10730892	EDOLO (BS)	55778088
ERBUSCO (BS)	106416700	ERBUSCO (BS)	104974378	ERBUSCO (BS)	102497420	ERBUSCO (BS)	10740266	ERBUSCO (BS)	106795750
ESINE (BS)	56647509	ESINE (BS)	58546495	ESINE (BS)	57002681	ESINE (BS)	10809038	ESINE (BS)	58221251
FIESSE (BS)	20255208	FIESSE (BS)	20952042	FIESSE (BS)	20226234	FIESSE (BS)	10827365	FIESSE (BS)	20152973
FLERO (BS)	106948328	FLERO (BS)	108295054	FLERO (BS)	106517278	FLERO (BS)	10866542	FLERO (BS)	114332487
GAMBARA (BS)	49444637	GAMBARA (BS)	48979664	GAMBARA (BS)	48829892	GAMBARA (BS)	10897786	GAMBARA (BS)	50809504
GARDONE RIVIERA (BS)	43394571	GARDONE RIVIERA (BS)	41625995	GARDONE RIVIERA (BS)	41820285	GARDONE RIVIERA (BS)	10996221	GARDONE RIVIERA (BS)	43521572
GARDONE VAL TROMPIA (BS)	145470392	GARDONE VAL TROMPIA (BS)	147069047	GARDONE VAL TROMPIA (BS)	140151734	GARDONE VAL TROMPIA (BS)	11014647	GARDONE VAL TROMPIA (BS)	147743795
GARGNANO (BS)	36785862	GARGNANO (BS)	36819394	GARGNANO (BS)	37111851	GARGNANO (BS)	11087755	GARGNANO (BS)	37191296
GAVARDO (BS)	133375995	GAVARDO (BS)	136048449	GAVARDO (BS)	132928887	GAVARDO (BS)	11094531	GAVARDO (BS)	140461944
GHEDI (BS)	194970457	GHEDI (BS)	198576195	GHEDI (BS)	190425607	GHEDI (BS)	11100017	GHEDI (BS)	203804986
GIANICO (BS)	22225222	GIANICO (BS)	23101059	GIANICO (BS)	22564369	GIANICO (BS)	11106976	GIANICO (BS)	24201580
GOTTOLENGO (BS)	49454787	GOTTOLENGO (BS)	50762689	GOTTOLENGO (BS)	50704417	GOTTOLENGO (BS)	11165065	GOTTOLENGO (BS)	52847082
GUSSAGO (BS)	234675079	GUSSAGO (BS)	239326117	GUSSAGO (BS)	229402661	GUSSAGO (BS)	11191359	GUSSAGO (BS)	237201604
IDRO (BS)	20523207	IDRO (BS)	21156007	IDRO (BS)	20324737	IDRO (BS)	11208514	IDRO (BS)	21295205
INCUDINE (BS)	3742950	INCUDINE (BS)	4033139	INCUDINE (BS)	4110437	INCUDINE (BS)	11245930	INCUDINE (BS)	4110819
IRMA (BS)	1311734	IRMA (BS)	1346225	IRMA (BS)	1346846	IRMA (BS)	11247758	IRMA (BS)	1336536
ISEO (BS)	130194972	ISEO (BS)	133650058	ISEO (BS)	133657675	ISEO (BS)	11297591	ISEO (BS)	137991592
ISORELLA (BS)	41633152	ISORELLA (BS)	42374611	ISORELLA (BS)	39628969	ISORELLA (BS)	11337390	ISORELLA (BS)	41013009
LAVENONE (BS)	6434531	LAVENONE (BS)	6315708	LAVENONE (BS)	6275255	LAVENONE (BS)	11350197	LAVENONE (BS)	6112135
LENO (BS)	157908744	LENO (BS)	161326743	LENO (BS)	154901127	LENO (BS)	11523566	LENO (BS)	163823603
LIMONE SUL GARDA (BS)	13580504	LIMONE SUL GARDA (BS)	13549727	LIMONE SUL GARDA (BS)	15179322	LIMONE SUL GARDA (BS)	11539360	LIMONE SUL GARDA (BS)	16218535
LODRINO (BS)	18687251	LODRINO (BS)	18333981	LODRINO (BS)	17881682	LODRINO (BS)	11572765	LODRINO (BS)	19810765
LOGRATO (BS)	40623472	LOGRATO (BS)	40928833	LOGRATO (BS)	42337306	LOGRATO (BS)	11605133	LOGRATO (BS)	42813907
LONATO (BS)	189516593	LONATO DEL GARDA (BS)	195178591	LONATO DEL GARDA (BS)	195605405	LONATO DEL GARDA (BS)	11607362	LONATO DEL GARDA (BS)	201884987
LONGHENA (BS)	6933009	LONGHENA (BS)	6927179	LONGHENA (BS)	6737356	LONGHENA (BS)	11672054	LONGHENA (BS)	6852546
LOSINE (BS)	7681541	LOSINE (BS)	8507370	LOSINE (BS)	7030864	LOSINE (BS)	11693351	LOSINE (BS)	7431147
LOZIO (BS)	4157661	LOZIO (BS)	4153082	LOZIO (BS)	4128491	LOZIO (BS)	11738801	LOZIO (BS)	4683733
LUMEZZANE (BS)	309560580	LUMEZZANE (BS)	306068944	LUMEZZANE (BS)	285319813	LUMEZZANE (BS)	11759777	LUMEZZANE (BS)	305628227
MACLODIO (BS)	16771093	MACLODIO (BS)	16803240	MACLODIO (BS)	15502115	MACLODIO (BS)	11775835	MACLODIO (BS)	15112575
MAGASA (BS)	1393763	MAGASA (BS)	1342592	MAGASA (BS)	1465912	MAGASA (BS)	11786437	MAGASA (BS)	1423108
MAIRANO (BS)	36695735	MAIRANO (BS)	38482943	MAIRANO (BS)	37621857	MAIRANO (BS)	11809824	MAIRANO (BS)	38879760
MALEGNO (BS)	24479842	MALEGNO (BS)	25457448	MALEGNO (BS)	25947136	MALEGNO (BS)	11815208	MALEGNO (BS)	25998789
MALONNO (BS)	32978743	MALONNO (BS)	33582725	MALONNO (BS)	32725564	MALONNO (BS)	11836252	MALONNO (BS)	34469232
MANERBA DEL GARDA (BS)	63097578	MANERBA DEL GARDA (BS)	67123716	MANERBA DEL GARDA (BS)	68109781	MANERBA DEL GARDA (BS)	11860784	MANERBA DEL GARDA (BS)	73160880
MANERBIO (BS)	170203765	MANERBIO (BS)	171698489	MANERBIO (BS)	167789199	MANERBIO (BS)	11884252	MANERBIO (BS)	172366534
MARCHENO (BS)	56401875	MARCHENO (BS)	58412071	MARCHENO (BS)	53267095	MARCHENO (BS)	11911408	MARCHENO (BS)	56003254
MARMENTINO (BS)	6900694	MARMENTINO (BS)	7099244	MARMENTINO (BS)	6743835	MARMENTINO (BS)	11916542	MARMENTINO (BS)	7205288
MARONE (BS)	36932574	MARONE (BS)	37312097	MARONE (BS)	36562876	MARONE (BS)	11923922	MARONE (BS)	39503733
MAZZANO (BS)	140071080	MAZZANO (BS)	142715135	MAZZANO (BS)	140773365	MAZZANO (BS)	11955952	MAZZANO (BS)	147713383
MILZANO (BS)	16345021	MILZANO (BS)	16748276	MILZANO (BS)	16799832	MILZANO (BS)	12149917	MILZANO (BS)	18034713
MONIGA DEL GARDA (BS)	31092576	MONIGA DEL GARDA (BS)	33105596	MONIGA DEL GARDA (BS)	32388562	MONIGA DEL GARDA (BS)	12173069	MONIGA DEL GARDA (BS)	35373791
MONNO (BS)	5268614	MONNO (BS)	5415749	MONNO (BS)	5526677	MONNO (BS)	12294367	MONNO (BS)	5614328
MONTE ISOLA (BS)	17381316	MONTE ISOLA (BS)	17144007	MONTE ISOLA (BS)	18011764	MONTE ISOLA (BS)	12340059	MONTE ISOLA (BS)	18266651
MONTICELLI BRUSATI (BS)	56088504	MONTICELLI BRUSATI (BS)	61549555	MONTICELLI BRUSATI (BS)	59916845	MONTICELLI BRUSATI (BS)	12380820	MONTICELLI BRUSATI (BS)	63922318
MONTICHIARI (BS)	266991784	MONTICHIARI (BS)	270665965	MONTICHIARI (BS)	271782292	MONTICHIARI (BS)	12412875	MONTICHIARI (BS)	289086741
MONTIRONE (BS)	52900976	MONTIRONE (BS)	56042727	MONTIRONE (BS)	54538300	MONTIRONE (BS)	12429358	MONTIRONE (BS)	57380839
MURA (BS)	8239745	MURA (BS)	7843540	MURA (BS)	7404235	MURA (BS)	12430346	MURA (BS)	7848962
MUSCOLINE (BS)	30280888	MUSCOLINE (BS)	32052279	MUSCOLINE (BS)	31486596	MUSCOLINE (BS)	12498869	MUSCOLINE (BS)	31903761
NAVE (BS)	137603280	NAVE (BS)	139810073	NAVE (BS)	133433387	NAVE (BS)	12516058	NAVE (BS)	140062556
NIARDO (BS)	23988932	NIARDO (BS)	25636802	NIARDO (BS)	24969761	NIARDO (BS)	12536870	NIARDO (BS)	25590224
NUVOLENTO (BS)	45034177	NUVOLENTO (BS)	45038627	NUVOLENTO (BS)	44754977	NUVOLENTO (BS)	12566982	NUVOLENTO (BS)	46579667
NUVOLERA (BS)	50168814	NUVOLERA (BS)	52646471	NUVOLERA (BS)	51591631	NUVOLERA (BS)	12584983	NUVOLERA (BS)	53991815
ODOLO (BS)	28485614	ODOLO (BS)	27887002	ODOLO (BS)	24797272	ODOLO (BS)	12674057	ODOLO (BS)	25110134
OFFLAGA (BS)	43399302	OFFLAGA (BS)	45035005	OFFLAGA (BS)	43740583	OFFLAGA (BS)	12684574	OFFLAGA (BS)	45784012
OME (BS)	43257095	OME (BS)	42805176	OME (BS)	38805962	OME (BS)	12689426	OME (BS)	40550322
ONO SAN PIETRO (BS)	9750512	ONO SAN PIETRO (BS)	9934517	ONO SAN PIETRO (BS)	9922886	ONO SAN PIETRO (BS)	12760737	ONO SAN PIETRO (BS)	10703226
ORZINUOVI (BS)	147541925	ORZINUOVI (BS)	155899236	ORZINUOVI (BS)	156883075	ORZINUOVI (BS)	12820480	ORZINUOVI (BS)	155930941
ORZIVECCHI (BS)	24933754	ORZIVECCHI (BS)	25249070	ORZIVECCHI (BS)	24554101	ORZIVECCHI (BS)	12835208	ORZIVECCHI (BS)	26308182
OSPITALETTO (BS)	153979147	OSPITALETTO (BS)	159206555	OSPITALETTO (BS)	154390232	OSPITALETTO (BS)	12845046	OSPITALETTO (BS)	165941106
OSSIMO (BS)	14732281	OSSIMO (BS)	14798451	OSSIMO (BS)	14592654	OSSIMO (BS)	12868252	OSSIMO (BS)	15236411
PADENGHE SUL GARDA (BS)	66829969	PADENGHE SUL GARDA (BS)	68575353	PADENGHE SUL GARDA (BS)	66967068	PADENGHE SUL GARDA (BS)	13088381	PADENGHE SUL GARDA (BS)	70380667
PADERNO FRANCIACORTA (BS)	46607121	PADERNO FRANCIACORTA (BS)	47550547	PADERNO FRANCIACORTA (BS)	46498703	PADERNO FRANCIACORTA (BS)	13158903	PADERNO FRANCIACORTA (BS)	46844098
PAISCO LOVENO (BS)	2074496	PAISCO LOVENO (BS)	2108914	PAISCO LOVENO (BS)	2042328	PAISCO LOVENO (BS)	13232819	PAISCO LOVENO (BS)	2200782
PAITONE (BS)	20852344	PAITONE (BS)	21809050	PAITONE (BS)	20930352	PAITONE (BS)	13263629	PAITONE (BS)	22117888
PALAZZOLO SULL'OGLIO (BS)	237735736	PALAZZOLO SULL'OGLIO (BS)	240138538	PALAZZOLO SULL'OGLIO (BS)	231345567	PALAZZOLO SULL'OGLIO (BS)	13290969	PALAZZOLO SULL'OGLIO (BS)	244758322
PARATICO (BS)	50677659	PARATICO (BS)	56335217	PARATICO (BS)	54178085	PARATICO (BS)	13321328	PARATICO (BS)	58156480
PASPARDO (BS)	7548070	PASPARDO (BS)	7873464	PASPARDO (BS)	7572887	PASPARDO (BS)	13327621	PASPARDO (BS)	7745686
PASSIRANO (BS)	91771676	PASSIRANO (BS)	94555733	PASSIRANO (BS)	94120732	PASSIRANO (BS)	13331074	PASSIRANO (BS)	98317465
PAVONE DEL MELLA (BS)	29267504	PAVONE DEL MELLA (BS)	29616214	PAVONE DEL MELLA (BS)	29061063	PAVONE DEL MELLA (BS)	13337906	PAVONE DEL MELLA (BS)	29887786
PERTICA ALTA (BS)	6503435	PERTICA ALTA (BS)	6586559	PERTICA ALTA (BS)	6603380	PERTICA ALTA (BS)	13343807	PERTICA ALTA (BS)	6734084
PERTICA BASSA (BS)	7241383	PERTICA BASSA (BS)	7198633	PERTICA BASSA (BS)	6948036	PERTICA BASSA (BS)	13355519	PERTICA BASSA (BS)	6973912
PEZZAZE (BS)	17383175	PEZZAZE (BS)	17259541	PEZZAZE (BS)	16052532	PEZZAZE (BS)	13356888	PEZZAZE (BS)	16701416
PIAN CAMUNO (BS)	41929734	PIAN CAMUNO (BS)	43825793	PIAN CAMUNO (BS)	43204648	PIAN CAMUNO (BS)	13362461	PIAN CAMUNO (BS)	47123232
PIANCOGNO (BS)	48399631	PIANCOGNO (BS)	50138035	PIANCOGNO (BS)	48936375	PIANCOGNO (BS)	13381907	PIANCOGNO (BS)	50945927
PISOGNE (BS)	95120935	PISOGNE (BS)	95200838	PISOGNE (BS)	95113367	PISOGNE (BS)	13526628	PISOGNE (BS)	101977771
POLAVENO (BS)	32231722	POLAVENO (BS)	31503978	POLAVENO (BS)	28980402	POLAVENO (BS)	13556459	POLAVENO (BS)	32735939
POLPENAZZE DEL GARDA (BS)	35655116	POLPENAZZE DEL GARDA (BS)	35267544	POLPENAZZE DEL GARDA (BS)	34766426	POLPENAZZE DEL GARDA (BS)	13594199	POLPENAZZE DEL GARDA (BS)	36033877
POMPIANO (BS)	41944480	POMPIANO (BS)	43096315	POMPIANO (BS)	41668733	POMPIANO (BS)	13617483	POMPIANO (BS)	44060695
PONCARALE (BS)	59972857	PONCARALE (BS)	64870394	PONCARALE (BS)	63310081	PONCARALE (BS)	13621534	PONCARALE (BS)	64952533
PONTE DI LEGNO (BS)	21297514	PONTE DI LEGNO (BS)	21549074	PONTE DI LEGNO (BS)	22347088	PONTE DI LEGNO (BS)	13629196	PONTE DI LEGNO (BS)	22477897
PONTEVICO (BS)	76340635	PONTEVICO (BS)	79086573	PONTEVICO (BS)	78075376	PONTEVICO (BS)	13792577	PONTEVICO (BS)	81570206
PONTOGLIO (BS)	70849047	PONTOGLIO (BS)	73105947	PONTOGLIO (BS)	70266644	PONTOGLIO (BS)	13841852	PONTOGLIO (BS)	72945596
POZZOLENGO (BS)	36619765	POZZOLENGO (BS)	38413232	POZZOLENGO (BS)	38224176	POZZOLENGO (BS)	13846357	POZZOLENGO (BS)	39571428
PRALBOINO (BS)	30775962	PRALBOINO (BS)	31476381	PRALBOINO (BS)	31445921	PRALBOINO (BS)	13852765	PRALBOINO (BS)	31792482
PRESEGLIE (BS)	19067201	PRESEGLIE (BS)	19642567	PRESEGLIE (BS)	18998387	PRESEGLIE (BS)	13883975	PRESEGLIE (BS)	19681683
PRESTINE (BS)	3400592	PRESTINE (BS)	3500086	PRESTINE (BS)	3749190	PRESTINE (BS)	13897957	PRESTINE (BS)	3844965
PREVALLE (BS)	68740658	PREVALLE (BS)	70516563	PREVALLE (BS)	69241641	PREVALLE (BS)	13999262	PREVALLE (BS)	72000925
PROVAGLIO D'ISEO (BS)	81578652	PROVAGLIO D'ISEO (BS)	85610437	PROVAGLIO D'ISEO (BS)	85408697	PROVAGLIO D'ISEO (BS)	14015769	PROVAGLIO D'ISEO (BS)	91055987
PROVAGLIO VAL SABBIA (BS)	10945534	PROVAGLIO VAL SABBIA (BS)	11326871	PROVAGLIO VAL SABBIA (BS)	10708167	PROVAGLIO VAL SABBIA (BS)	14107292	PROVAGLIO VAL SABBIA (BS)	10827691
PUEGNAGO SUL GARDA (BS)	38896124	PUEGNAGO DEL GARDA (BS)	41539773	PUEGNAGO DEL GARDA (BS)	38550264	PUEGNAGO DEL GARDA (BS)	14125439	PUEGNAGO DEL GARDA (BS)	41758669
QUINZANO D'OGLIO (BS)	69701053	QUINZANO D'OGLIO (BS)	71486270	QUINZANO D'OGLIO (BS)	71634349	QUINZANO D'OGLIO (BS)	14152297	QUINZANO D'OGLIO (BS)	74281312
REMEDELLO (BS)	35732905	REMEDELLO (BS)	36768373	REMEDELLO (BS)	35027439	REMEDELLO (BS)	14180512	REMEDELLO (BS)	36382693
REZZATO (BS)	176049470	REZZATO (BS)	177003440	REZZATO (BS)	172178503	REZZATO (BS)	14187145	REZZATO (BS)	178661873
ROCCAFRANCA (BS)	43590509	ROCCAFRANCA (BS)	44539180	ROCCAFRANCA (BS)	44213650	ROCCAFRANCA (BS)	14200464	ROCCAFRANCA (BS)	46736085
RODENGO-SAIANO (BS)	110351571	RODENGO-SAIANO (BS)	116317690	RODENGO-SAIANO (BS)	117150863	RODENGO SAIANO (BS)	14253195	RODENGO SAIANO (BS)	126115277
ROE' VOLCIANO (BS)	61926762	ROE' VOLCIANO (BS)	63185888	ROE' VOLCIANO (BS)	60215359	ROE' VOLCIANO (BS)	14261559	ROE' VOLCIANO (BS)	63051682
RONCADELLE (BS)	112458522	RONCADELLE (BS)	114484534	RONCADELLE (BS)	111684686	RONCADELLE (BS)	14326812	RONCADELLE (BS)	117202126
ROVATO (BS)	206328525	ROVATO (BS)	202562038	ROVATO (BS)	200128236	ROVATO (BS)	14326896	ROVATO (BS)	212245063
RUDIANO (BS)	52269261	RUDIANO (BS)	53719078	RUDIANO (BS)	52688293	RUDIANO (BS)	14341618	RUDIANO (BS)	54655127
SABBIO CHIESE (BS)	43824540	SABBIO CHIESE (BS)	45659210	SABBIO CHIESE (BS)	45081718	SABBIO CHIESE (BS)	14487660	SABBIO CHIESE (BS)	46883008
SALE MARASINO (BS)	41275390	SALE MARASINO (BS)	42093364	SALE MARASINO (BS)	43291039	SALE MARASINO (BS)	14491446	SALE MARASINO (BS)	44171593
SALO' (BS)	148719389	SALO' (BS)	154041026	SALO' (BS)	158745608	SALO' (BS)	14533150	SALO' (BS)	161288497
SAN FELICE DEL BENACO (BS)	45429130	SAN FELICE DEL BENACO (BS)	45244366	SAN FELICE DEL BENACO (BS)	45634439	SAN FELICE DEL BENACO (BS)	14638746	SAN FELICE DEL BENACO (BS)	47075184
SAN GERVASIO BRESCIANO (BS)	23169327	SAN GERVASIO BRESCIANO (BS)	24431324	SAN GERVASIO BRESCIANO (BS)	24617140	SAN GERVASIO BRESCIANO (BS)	14665659	SAN GERVASIO BRESCIANO (BS)	26720892
SAN PAOLO (BS)	40048803	SAN PAOLO (BS)	42135285	SAN PAOLO (BS)	42364601	SAN PAOLO (BS)	14681688	SAN PAOLO (BS)	44365225
SAN ZENO NAVIGLIO (BS)	59055212	SAN ZENO NAVIGLIO (BS)	63007128	SAN ZENO NAVIGLIO (BS)	60359389	SAN ZENO NAVIGLIO (BS)	14695248	SAN ZENO NAVIGLIO (BS)	62302061
SAREZZO (BS)	160547762	SAREZZO (BS)	163375401	SAREZZO (BS)	157629685	SAREZZO (BS)	14737178	SAREZZO (BS)	167693272
SAVIORE DELL'ADAMELLO (BS)	10924794	SAVIORE DELL'ADAMELLO (BS)	11052799	SAVIORE DELL'ADAMELLO (BS)	10472605	SAVIORE DELL'ADAMELLO (BS)	14856465	SAVIORE DELL'ADAMELLO (BS)	10475110
SELLERO (BS)	15687223	SELLERO (BS)	16589286	SELLERO (BS)	15517285	SELLERO (BS)	14874822	SELLERO (BS)	16032994
SENIGA (BS)	19141362	SENIGA (BS)	17972104	SENIGA (BS)	17592856	SENIGA (BS)	14916752	SENIGA (BS)	18282138
SERLE (BS)	31320371	SERLE (BS)	31475234	SERLE (BS)	30483301	SERLE (BS)	14974841	SERLE (BS)	31432002
SIRMIONE (BS)	100726011	SIRMIONE (BS)	103033817	SIRMIONE (BS)	103964039	SIRMIONE (BS)	14977409	SIRMIONE (BS)	108887234
SOIANO DEL LAGO (BS)	28663853	SOIANO DEL LAGO (BS)	27667723	SOIANO DEL LAGO (BS)	27570736	SOIANO DEL LAGO (BS)	15021755	SOIANO DEL LAGO (BS)	29606148
SONICO (BS)	13889770	SONICO (BS)	14121410	SONICO (BS)	14428286	SONICO (BS)	15067127	SONICO (BS)	14729688
SULZANO (BS)	23908134	SULZANO (BS)	25402504	SULZANO (BS)	24703493	SULZANO (BS)	15132224	SULZANO (BS)	25382177
TAVERNOLE SUL MELLA (BS)	15496181	TAVERNOLE SUL MELLA (BS)	15212741	TAVERNOLE SUL MELLA (BS)	14936547	TAVERNOLE SUL MELLA (BS)	15165676	TAVERNOLE SUL MELLA (BS)	15552611
TEMU' (BS)	11031279	TEMU' (BS)	11043946	TEMU' (BS)	11514453	TEMU' (BS)	15199739	TEMU' (BS)	12053469
TIGNALE (BS)	13481125	TIGNALE (BS)	13165770	TIGNALE (BS)	13005153	TIGNALE (BS)	15227871	TIGNALE (BS)	13291890
TORBOLE CASAGLIA (BS)	71005109	TORBOLE CASAGLIA (BS)	75125372	TORBOLE CASAGLIA (BS)	72164097	TORBOLE CASAGLIA (BS)	15243821	TORBOLE CASAGLIA (BS)	76290844
TOSCOLANO-MADERNO (BS)	94059018	TOSCOLANO MADERNO (BS)	98198570	TOSCOLANO MADERNO (BS)	100193438	TOSCOLANO MADERNO (BS)	15341827	TOSCOLANO MADERNO (BS)	102448499
TRAVAGLIATO (BS)	143751764	TRAVAGLIATO (BS)	147429378	TRAVAGLIATO (BS)	144523572	TRAVAGLIATO (BS)	15355775	TRAVAGLIATO (BS)	149268560
TREMOSINE (BS)	20772672	TREMOSINE (BS)	21941287	TREMOSINE (BS)	21672056	TREMOSINE (BS)	15403341	TREMOSINE (BS)	22920640
TRENZANO (BS)	52630204	TRENZANO (BS)	53750535	TRENZANO (BS)	52038547	TRENZANO (BS)	15434576	TRENZANO (BS)	52555216
TREVISO BRESCIANO (BS)	5284832	TREVISO BRESCIANO (BS)	5640207	TREVISO BRESCIANO (BS)	5347692	TREVISO BRESCIANO (BS)	15479199	TREVISO BRESCIANO (BS)	5179735
URAGO D'OGLIO (BS)	38054277	URAGO D'OGLIO (BS)	38391181	URAGO D'OGLIO (BS)	37346740	URAGO D'OGLIO (BS)	15499801	URAGO D'OGLIO (BS)	37795473
VALLIO TERME (BS)	16194491	VALLIO TERME (BS)	16091142	VALLIO TERME (BS)	15460530	VALLIO TERME (BS)	15601168	VALLIO TERME (BS)	17201436
VALVESTINO (BS)	2063009	VALVESTINO (BS)	2024030	VALVESTINO (BS)	2110120	VALVESTINO (BS)	15601625	VALVESTINO (BS)	2152683
VEROLANUOVA (BS)	95453145	VEROLANUOVA (BS)	98345692	VEROLANUOVA (BS)	96648736	VEROLANUOVA (BS)	15603961	VEROLANUOVA (BS)	102120192
VEROLAVECCHIA (BS)	46030556	VEROLAVECCHIA (BS)	44866121	VEROLAVECCHIA (BS)	44457833	VEROLAVECCHIA (BS)	15607479	VEROLAVECCHIA (BS)	48243194
VESTONE (BS)	54639129	VESTONE (BS)	55122915	VESTONE (BS)	53136066	VESTONE (BS)	15610778	VESTONE (BS)	53969949
VEZZA D'OGLIO (BS)	15588729	VEZZA D'OGLIO (BS)	16473184	VEZZA D'OGLIO (BS)	16679917	VEZZA D'OGLIO (BS)	15615477	VEZZA D'OGLIO (BS)	17736333
VILLA CARCINA (BS)	137079890	VILLA CARCINA (BS)	139042672	VILLA CARCINA (BS)	131590949	VILLA CARCINA (BS)	15637383	VILLA CARCINA (BS)	138067000
VILLACHIARA (BS)	13154244	VILLACHIARA (BS)	14476683	VILLACHIARA (BS)	14185493	VILLACHIARA (BS)	15675790	VILLACHIARA (BS)	15027090
VILLANUOVA SUL CLISI (BS)	70215316	VILLANUOVA SUL CLISI (BS)	72173394	VILLANUOVA SUL CLISI (BS)	71196069	VILLANUOVA SUL CLISI (BS)	15808635	VILLANUOVA SUL CLISI (BS)	73079170
VIONE (BS)	7367183	VIONE (BS)	7675778	VIONE (BS)	7817076	VIONE (BS)	15809946	VIONE (BS)	7855245
VISANO (BS)	21625733	VISANO (BS)	21926548	VISANO (BS)	21318559	VISANO (BS)	15919469	VISANO (BS)	22573447
VOBARNO (BS)	88135678	VOBARNO (BS)	90936540	VOBARNO (BS)	89017706	VOBARNO (BS)	15935635	VOBARNO (BS)	91275582
ZONE (BS)	12373956	ZONE (BS)	12512166	ZONE (BS)	12161994	ZONE (BS)	15971772	ZONE (BS)	12559375
ALBAVILLA (CO)	89897214	ALBAVILLA (CO)	90370705	ALBAVILLA (CO)	87223501	ALBAVILLA (CO)	16047758	ALBAVILLA (CO)	92227309
ALBESE CON CASSANO (CO)	56288220	ALBESE CON CASSANO (CO)	57774016	ALBESE CON CASSANO (CO)	56960804	ALBESE CON CASSANO (CO)	16050029	ALBESE CON CASSANO (CO)	61451441
ALBIOLO (CO)	24895611	ALBIOLO (CO)	25908705	ALBIOLO (CO)	26244232	ALBIOLO (CO)	16057930	ALBIOLO (CO)	26699410
ALSERIO (CO)	15700950	ALSERIO (CO)	15694454	ALSERIO (CO)	15433797	ALSERIO (CO)	16075493	ALSERIO (CO)	16687232
ALZATE BRIANZA (CO)	69805103	ALZATE BRIANZA (CO)	71312127	ALZATE BRIANZA (CO)	69507889	ALZATE BRIANZA (CO)	16108265	ALZATE BRIANZA (CO)	71478830
ANZANO DEL PARCO (CO)	24990105	ANZANO DEL PARCO (CO)	25897660	ANZANO DEL PARCO (CO)	26301754	ANZANO DEL PARCO (CO)	16310743	ANZANO DEL PARCO (CO)	27249555
APPIANO GENTILE (CO)	114102703	APPIANO GENTILE (CO)	117266992	APPIANO GENTILE (CO)	116116103	APPIANO GENTILE (CO)	16377976	APPIANO GENTILE (CO)	121433586
ARGEGNO (CO)	9946493	ARGEGNO (CO)	9310763	ARGEGNO (CO)	9382473	ARGEGNO (CO)	16426155	ARGEGNO (CO)	9834776
AROSIO (CO)	64905928	AROSIO (CO)	66521265	AROSIO (CO)	65665079	AROSIO (CO)	16431614	AROSIO (CO)	67817080
ASSO (CO)	44811374	ASSO (CO)	43888535	ASSO (CO)	43483651	ASSO (CO)	16442137	ASSO (CO)	45709004
BARNI (CO)	6102552	BARNI (CO)	6760306	BARNI (CO)	6706933	BARNI (CO)	16541440	BARNI (CO)	6629184
BELLAGIO (CO)	40448420	BELLAGIO (CO)	39906304	BELLAGIO (CO)	40560121	BELLAGIO (CO)	16589403	BELLAGIO (CO)	41679331
BENE LARIO (CO)	1943996	BENE LARIO (CO)	2066189	BENE LARIO (CO)	2155575	BENE LARIO (CO)	16643512	BENE LARIO (CO)	2110506
BEREGAZZO CON FIGLIARO (CO)	28835260	BEREGAZZO CON FIGLIARO (CO)	29177643	BEREGAZZO CON FIGLIARO (CO)	28367933	BEREGAZZO CON FIGLIARO (CO)	16691972	BEREGAZZO CON FIGLIARO (CO)	30106411
BINAGO (CO)	51901863	BINAGO (CO)	52249141	BINAGO (CO)	52072239	BINAGO (CO)	16719075	BINAGO (CO)	52178047
BIZZARONE (CO)	13700391	BIZZARONE (CO)	14060639	BIZZARONE (CO)	13664935	BIZZARONE (CO)	16779713	BIZZARONE (CO)	13958859
BLESSAGNO (CO)	2397835	BLESSAGNO (CO)	2595376	BLESSAGNO (CO)	2758312	BLESSAGNO (CO)	16795019	BLESSAGNO (CO)	2812558
BLEVIO (CO)	19211935	BLEVIO (CO)	19062383	BLEVIO (CO)	18605172	BLEVIO (CO)	16797162	BLEVIO (CO)	18526759
BREGNANO (CO)	81567300	BREGNANO (CO)	83308490	BREGNANO (CO)	83031141	BREGNANO (CO)	16902851	BREGNANO (CO)	85368493
BRENNA (CO)	25197831	BRENNA (CO)	26994626	BRENNA (CO)	25613728	BRENNA (CO)	17012320	BRENNA (CO)	28283195
BRIENNO (CO)	4995992	BRIENNO (CO)	4836634	BRIENNO (CO)	5120003	BRIENNO (CO)	17107230	BRIENNO (CO)	5548411
BRUNATE (CO)	28333429	BRUNATE (CO)	29126038	BRUNATE (CO)	29630718	BRUNATE (CO)	17201004	BRUNATE (CO)	28154251
BULGAROGRASSO (CO)	49902344	BULGAROGRASSO (CO)	52505996	BULGAROGRASSO (CO)	51116576	BULGAROGRASSO (CO)	17202039	BULGAROGRASSO (CO)	51827637
CABIATE (CO)	94203350	CABIATE (CO)	98909599	CABIATE (CO)	96297778	CABIATE (CO)	17224586	CABIATE (CO)	101240355
CADORAGO (CO)	99329687	CADORAGO (CO)	101888059	CADORAGO (CO)	103697417	CADORAGO (CO)	17268514	CADORAGO (CO)	109255240
CAGLIO (CO)	5059963	CAGLIO (CO)	5220867	CAGLIO (CO)	6548523	CAGLIO (CO)	17285494	CAGLIO (CO)	6179774
CAGNO (CO)	20687194	CAGNO (CO)	20811316	CAGNO (CO)	20415704	CAGNO (CO)	17315027	CAGNO (CO)	20283073
CAMPIONE D'ITALIA (CO)	66182885	CAMPIONE D'ITALIA (CO)	65551081	CAMPIONE D'ITALIA (CO)	65761077	CAMPIONE D'ITALIA (CO)	17389144	CAMPIONE D'ITALIA (CO)	70317551
CANTU' (CO)	508173715	CANTU' (CO)	528238744	CANTU' (CO)	518165316	CANTU' (CO)	17465597	CANTU' (CO)	538211982
CANZO (CO)	69251488	CANZO (CO)	68122468	CANZO (CO)	65240205	CANZO (CO)	17504348	CANZO (CO)	67607214
CAPIAGO INTIMIANO (CO)	83064732	CAPIAGO INTIMIANO (CO)	85654577	CAPIAGO INTIMIANO (CO)	82652423	CAPIAGO INTIMIANO (CO)	17523048	CAPIAGO INTIMIANO (CO)	87102872
CARATE URIO (CO)	17973023	CARATE URIO (CO)	22496424	CARATE URIO (CO)	27048080	CARATE URIO (CO)	17524872	CARATE URIO (CO)	27014674
CARBONATE (CO)	44821393	CARBONATE (CO)	45063136	CARBONATE (CO)	43760698	CARBONATE (CO)	17583648	CARBONATE (CO)	43849141
CARIMATE (CO)	77350455	CARIMATE (CO)	78272609	CARIMATE (CO)	77609542	CARIMATE (CO)	17703858	CARIMATE (CO)	82200882
CARLAZZO (CO)	17258880	CARLAZZO (CO)	17486268	CARLAZZO (CO)	17894439	CARLAZZO (CO)	17790346	CARLAZZO (CO)	17974138
CARUGO (CO)	79368229	CARUGO (CO)	80212202	CARUGO (CO)	78154395	CARUGO (CO)	17901217	CARUGO (CO)	82981028
CASASCO D'INTELVI (CO)	3853840	CASASCO D'INTELVI (CO)	3785839	CASASCO D'INTELVI (CO)	4435365	CASASCO D'INTELVI (CO)	17951681	CASASCO D'INTELVI (CO)	4771415
CASLINO D'ERBA (CO)	24302680	CASLINO D'ERBA (CO)	24574886	CASLINO D'ERBA (CO)	23783506	CASLINO D'ERBA (CO)	17987541	CASLINO D'ERBA (CO)	24670722
CASNATE CON BERNATE (CO)	75191164	CASNATE CON BERNATE (CO)	77726898	CASNATE CON BERNATE (CO)	76555063	CASNATE CON BERNATE (CO)	17997587	CASNATE CON BERNATE (CO)	79897619
CASSINA RIZZARDI (CO)	57568778	CASSINA RIZZARDI (CO)	60699680	CASSINA RIZZARDI (CO)	57446983	CASSINA RIZZARDI (CO)	18083626	CASSINA RIZZARDI (CO)	59414391
CASTELMARTE (CO)	18018522	CASTELMARTE (CO)	18215613	CASTELMARTE (CO)	17392392	CASTELMARTE (CO)	18107451	CASTELMARTE (CO)	18007780
CASTELNUOVO BOZZENTE (CO)	10698729	CASTELNUOVO BOZZENTE (CO)	11283785	CASTELNUOVO BOZZENTE (CO)	10553495	CASTELNUOVO BOZZENTE (CO)	18130498	CASTELNUOVO BOZZENTE (CO)	10463416
CASTIGLIONE D'INTELVI (CO)	9615928	CASTIGLIONE D'INTELVI (CO)	9902448	CASTIGLIONE D'INTELVI (CO)	10730348	CASTIGLIONE D'INTELVI (CO)	18244687	CASTIGLIONE D'INTELVI (CO)	11304215
CAVALLASCA (CO)	39184359	CAVALLASCA (CO)	39962340	CAVALLASCA (CO)	39088002	CAVALLASCA (CO)	18261412	CAVALLASCA (CO)	40054488
CAVARGNA (CO)	619115	CAVARGNA (CO)	591648	CAVARGNA (CO)	511603	CAVARGNA (CO)	18353145	CAVARGNA (CO)	533751
CERANO D'INTELVI (CO)	4692050	CERANO D'INTELVI (CO)	4680004	CERANO D'INTELVI (CO)	4586769	CERANO D'INTELVI (CO)	18415076	CERANO D'INTELVI (CO)	4540769
CERMENATE (CO)	125897489	CERMENATE (CO)	127725890	CERMENATE (CO)	126869957	CERMENATE (CO)	18466688	CERMENATE (CO)	129747925
CERNOBBIO (CO)	119054297	CERNOBBIO (CO)	114116911	CERNOBBIO (CO)	112596418	CERNOBBIO (CO)	18497087	CERNOBBIO (CO)	136141052
CIRIMIDO (CO)	28660122	CIRIMIDO (CO)	28746629	CIRIMIDO (CO)	28102023	CIRIMIDO (CO)	18547699	CIRIMIDO (CO)	28439142
CIVENNA (CO)	10723886	CIVENNA (CO)	12147176	CIVENNA (CO)	11698249	CIVENNA (CO)	18550463	CIVENNA (CO)	12334126
CLAINO CON OSTENO (CO)	3518074	CLAINO CON OSTENO (CO)	3507499	CLAINO CON OSTENO (CO)	3265156	CLAINO CON OSTENO (CO)	18566601	CLAINO CON OSTENO (CO)	3496386
COLONNO (CO)	5874623	COLONNO (CO)	6228528	COLONNO (CO)	6231770	COLONNO (CO)	18581384	COLONNO (CO)	5705973
COMO (CO)	1330391554	COMO (CO)	1327525221	COMO (CO)	1334457712	COMO (CO)	18612188	COMO (CO)	1338602564
CONSIGLIO DI RUMO (CO)	12202343	CONSIGLIO DI RUMO (CO)	11947595	CONSIGLIO DI RUMO (CO)	11791924
CORRIDO (CO)	3805795	CORRIDO (CO)	3772066	CORRIDO (CO)	3810790	CORRIDO (CO)	18627011	CORRIDO (CO)	4115000
CREMIA (CO)	6353963	CREMIA (CO)	6596638	CREMIA (CO)	6508265	CREMIA (CO)	18699591	CREMIA (CO)	6404452
CUCCIAGO (CO)	44968044	CUCCIAGO (CO)	45090895	CUCCIAGO (CO)	43794526	CUCCIAGO (CO)	18706646	CUCCIAGO (CO)	46726474
CUSINO (CO)	1482703	CUSINO (CO)	1413914	CUSINO (CO)	1377126	CUSINO (CO)	18708346	CUSINO (CO)	1569704
DIZZASCO (CO)	10196950	DIZZASCO (CO)	7126703	DIZZASCO (CO)	7165322	DIZZASCO (CO)	18740901	DIZZASCO (CO)	7907066
DOMASO (CO)	19500147	DOMASO (CO)	19418710	DOMASO (CO)	19136407	DOMASO (CO)	18891020	DOMASO (CO)	19216385
DONGO (CO)	39837339	DONGO (CO)	39151451	DONGO (CO)	38870359	DONGO (CO)	18897928	DONGO (CO)	39945774
DOSSO DEL LIRO (CO)	1836266	DOSSO DEL LIRO (CO)	1843628	DOSSO DEL LIRO (CO)	1856821	DOSSO DEL LIRO (CO)	18911573	DOSSO DEL LIRO (CO)	1895620
DREZZO (CO)	11934865	DREZZO (CO)	12796346	DREZZO (CO)	12825460	DREZZO (CO)	18923694	DREZZO (CO)	12793694
ERBA (CO)	258262162	ERBA (CO)	261979038	ERBA (CO)	252201127	ERBA (CO)	18986576	ERBA (CO)	257540493
EUPILIO (CO)	43388631	EUPILIO (CO)	45941022	EUPILIO (CO)	43943237	EUPILIO (CO)	19007016	EUPILIO (CO)	46460143
FAGGETO LARIO (CO)	18273025	FAGGETO LARIO (CO)	18807173	FAGGETO LARIO (CO)	17667403	FAGGETO LARIO (CO)	19015604	FAGGETO LARIO (CO)	17690563
FALOPPIO (CO)	40131063	FALOPPIO (CO)	41105961	FALOPPIO (CO)	41542886	FALOPPIO (CO)	19055069	FALOPPIO (CO)	43434838
FENEGRO' (CO)	43592140	FENEGRO' (CO)	44718266	FENEGRO' (CO)	42859461	FENEGRO' (CO)	19074292	FENEGRO' (CO)	45253211
FIGINO SERENZA (CO)	64802767	FIGINO SERENZA (CO)	64993571	FIGINO SERENZA (CO)	61997577	FIGINO SERENZA (CO)	19130459	FIGINO SERENZA (CO)	66101388
FINO MORNASCO (CO)	128310224	FINO MORNASCO (CO)	131440584	FINO MORNASCO (CO)	128616212	FINO MORNASCO (CO)	19173513	FINO MORNASCO (CO)	131250106
GARZENO (CO)	7789379	GARZENO (CO)	7868435	GARZENO (CO)	7487134	GARZENO (CO)	19303194	GARZENO (CO)	7593472
GERA LARIO (CO)	11046074	GERA LARIO (CO)	10938732	GERA LARIO (CO)	11244417	GERA LARIO (CO)	19335667	GERA LARIO (CO)	12332930
GERMASINO (CO)	2582059	GERMASINO (CO)	2655773	GERMASINO (CO)	2685604
GIRONICO (CO)	26776869	GIRONICO (CO)	26749072	GIRONICO (CO)	26328129	GIRONICO (CO)	19392986	GIRONICO (CO)	27165616
GRANDATE (CO)	42469744	GRANDATE (CO)	43015567	GRANDATE (CO)	43062557	GRANDATE (CO)	19398049	GRANDATE (CO)	44193575
GRANDOLA ED UNITI (CO)	10711479	GRANDOLA ED UNITI (CO)	11186155	GRANDOLA ED UNITI (CO)	11257143	GRANDOLA ED UNITI (CO)	19466713	GRANDOLA ED UNITI (CO)	11602369
GRAVEDONA (CO)	34244407	GRAVEDONA (CO)	33466347	GRAVEDONA (CO)	33412818	GRAVEDONA ED UNITI (CO)	19490120	GRAVEDONA ED UNITI (CO)	50425635
GRIANTE (CO)	7689184	GRIANTE (CO)	7811796	GRIANTE (CO)	7740946	GRIANTE (CO)	19642053	GRIANTE (CO)	7471555
GUANZATE (CO)	82885283	GUANZATE (CO)	83272985	GUANZATE (CO)	80572079	GUANZATE (CO)	19643643	GUANZATE (CO)	87038869
INVERIGO (CO)	126935468	INVERIGO (CO)	129355053	INVERIGO (CO)	128963377	INVERIGO (CO)	19646366	INVERIGO (CO)	134185557
LAGLIO (CO)	13237807	LAGLIO (CO)	12997151	LAGLIO (CO)	12945785	LAGLIO (CO)	19650098	LAGLIO (CO)	13413425
LAINO (CO)	4251805	LAINO (CO)	4435904	LAINO (CO)	4726332	LAINO (CO)	19702557	LAINO (CO)	4506533
LAMBRUGO (CO)	33868610	LAMBRUGO (CO)	34303215	LAMBRUGO (CO)	33628475	LAMBRUGO (CO)	19737182	LAMBRUGO (CO)	36583400
LANZO D'INTELVI (CO)	15348637	LANZO D'INTELVI (CO)	14804255	LANZO D'INTELVI (CO)	15074254	LANZO D'INTELVI (CO)	19740692	LANZO D'INTELVI (CO)	15370873
LASNIGO (CO)	5081001	LASNIGO (CO)	5477430	LASNIGO (CO)	5338047	LASNIGO (CO)	19862374	LASNIGO (CO)	5354138
LENNO (CO)	23419003	LENNO (CO)	23111156	LENNO (CO)	23109542	LENNO (CO)	19902991	LENNO (CO)	23849086
LEZZENO (CO)	23260740	LEZZENO (CO)	22800741	LEZZENO (CO)	22591762	LEZZENO (CO)	20049735	LEZZENO (CO)	24031016
LIMIDO COMASCO (CO)	52244020	LIMIDO COMASCO (CO)	55390043	LIMIDO COMASCO (CO)	53068741	LIMIDO COMASCO (CO)	20086476	LIMIDO COMASCO (CO)	57636884
LIPOMO (CO)	85181209	LIPOMO (CO)	86029474	LIPOMO (CO)	86825391	LIPOMO (CO)	20120290	LIPOMO (CO)	86844411
LIVO (CO)	1673407	LIVO (CO)	1702140	LIVO (CO)	1756711	LIVO (CO)	20131913	LIVO (CO)	1935032
LOCATE VARESINO (CO)	56670272	LOCATE VARESINO (CO)	58589320	LOCATE VARESINO (CO)	58050531	LOCATE VARESINO (CO)	20141899	LOCATE VARESINO (CO)	58743813
LOMAZZO (CO)	133531787	LOMAZZO (CO)	137167623	LOMAZZO (CO)	136989551	LOMAZZO (CO)	20175926	LOMAZZO (CO)	141878126
LONGONE AL SEGRINO (CO)	26592960	LONGONE AL SEGRINO (CO)	26987606	LONGONE AL SEGRINO (CO)	27068035	LONGONE AL SEGRINO (CO)	20186106	LONGONE AL SEGRINO (CO)	28306159
LUISAGO (CO)	35913165	LUISAGO (CO)	36701956	LUISAGO (CO)	37147836	LUISAGO (CO)	20216308	LUISAGO (CO)	38957920
LURAGO D'ERBA (CO)	75265564	LURAGO D'ERBA (CO)	78645394	LURAGO D'ERBA (CO)	78574457	LURAGO D'ERBA (CO)	20252000	LURAGO D'ERBA (CO)	80581988
LURAGO MARINONE (CO)	34995054	LURAGO MARINONE (CO)	35952461	LURAGO MARINONE (CO)	35089043	LURAGO MARINONE (CO)	20255268	LURAGO MARINONE (CO)	36382554
LURATE CACCIVIO (CO)	129036406	LURATE CACCIVIO (CO)	127950691	LURATE CACCIVIO (CO)	125836590	LURATE CACCIVIO (CO)	20270090	LURATE CACCIVIO (CO)	124093007
MAGREGLIO (CO)	8248022	MAGREGLIO (CO)	8559512	MAGREGLIO (CO)	8771788	MAGREGLIO (CO)	20326335	MAGREGLIO (CO)	8466405
MARIANO COMENSE (CO)	306945577	MARIANO COMENSE (CO)	315056347	MARIANO COMENSE (CO)	305589434	MARIANO COMENSE (CO)	20357811	MARIANO COMENSE (CO)	320463272
MASLIANICO (CO)	39600213	MASLIANICO (CO)	39130167	MASLIANICO (CO)	38374184	MASLIANICO (CO)	20381122	MASLIANICO (CO)	38762028
MENAGGIO (CO)	41578666	MENAGGIO (CO)	40468633	MENAGGIO (CO)	41589050	MENAGGIO (CO)	20585904	MENAGGIO (CO)	43554678
MERONE (CO)	53673817	MERONE (CO)	53871268	MERONE (CO)	51790612	MERONE (CO)	20588091	MERONE (CO)	54641988
MEZZEGRA (CO)	11065461	MEZZEGRA (CO)	10798459	MEZZEGRA (CO)	10991393	MEZZEGRA (CO)	20674630	MEZZEGRA (CO)	11913014
MOLTRASIO (CO)	32538204	MOLTRASIO (CO)	33824031	MOLTRASIO (CO)	33359424	MOLTRASIO (CO)	20683872	MOLTRASIO (CO)	32766889
MONGUZZO (CO)	30789272	MONGUZZO (CO)	30595653	MONGUZZO (CO)	29993152	MONGUZZO (CO)	20753784	MONGUZZO (CO)	33107577
MONTANO LUCINO (CO)	65890398	MONTANO LUCINO (CO)	64062392	MONTANO LUCINO (CO)	63140673	MONTANO LUCINO (CO)	20795128	MONTANO LUCINO (CO)	66377465
MONTEMEZZO (CO)	2382534	MONTEMEZZO (CO)	2476839	MONTEMEZZO (CO)	2522070	MONTEMEZZO (CO)	20885618	MONTEMEZZO (CO)	2514186
MONTORFANO (CO)	43256209	MONTORFANO (CO)	44031938	MONTORFANO (CO)	42487966	MONTORFANO (CO)	20910307	MONTORFANO (CO)	44501356
MOZZATE (CO)	109658368	MOZZATE (CO)	113393911	MOZZATE (CO)	110522821	MOZZATE (CO)	20918080	MOZZATE (CO)	115033854
MUSSO (CO)	10572685	MUSSO (CO)	10929811	MUSSO (CO)	11245861	MUSSO (CO)	20968299	MUSSO (CO)	11126908
NESSO (CO)	15231397	NESSO (CO)	15423668	NESSO (CO)	15601071	NESSO (CO)	21042461	NESSO (CO)	15533066
NOVEDRATE (CO)	36263542	NOVEDRATE (CO)	36454859	NOVEDRATE (CO)	36408752	NOVEDRATE (CO)	21078469	NOVEDRATE (CO)	36929631
OLGIATE COMASCO (CO)	141596256	OLGIATE COMASCO (CO)	142766478	OLGIATE COMASCO (CO)	141015857	OLGIATE COMASCO (CO)	21094396	OLGIATE COMASCO (CO)	143145415
OLTRONA DI SAN MAMETTE (CO)	30133082	OLTRONA DI SAN MAMETTE (CO)	29945455	OLTRONA DI SAN MAMETTE (CO)	29691130	OLTRONA DI SAN MAMETTE (CO)	21157777	OLTRONA DI SAN MAMETTE (CO)	32162688
ORSENIGO (CO)	40921934	ORSENIGO (CO)	41232894	ORSENIGO (CO)	41842410	ORSENIGO (CO)	21158743	ORSENIGO (CO)	42309072
OSSUCCIO (CO)	11915318	OSSUCCIO (CO)	11735495	OSSUCCIO (CO)	12084408	OSSUCCIO (CO)	21175937	OSSUCCIO (CO)	13092569
PARE' (CO)	20677235	PARE' (CO)	20499747	PARE' (CO)	21784775	PARE' (CO)	21192512	PARE' (CO)	23127836
PEGLIO (CO)	1707973	PEGLIO (CO)	1598081	PEGLIO (CO)	1696731	PEGLIO (CO)	21215854	PEGLIO (CO)	1687268
PELLIO INTELVI (CO)	8857941	PELLIO INTELVI (CO)	8841416	PELLIO INTELVI (CO)	9235926	PELLIO INTELVI (CO)	21248735	PELLIO INTELVI (CO)	9596602
PIANELLO DEL LARIO (CO)	10650825	PIANELLO DEL LARIO (CO)	10658828	PIANELLO DEL LARIO (CO)	11043270	PIANELLO DEL LARIO (CO)	21290468	PIANELLO DEL LARIO (CO)	11186548
PIGRA (CO)	2286117	PIGRA (CO)	2150334	PIGRA (CO)	2264854	PIGRA (CO)	21303497	PIGRA (CO)	2225802
PLESIO (CO)	9330090	PLESIO (CO)	9474931	PLESIO (CO)	9835239	PLESIO (CO)	21346572	PLESIO (CO)	9522304
POGNANA LARIO (CO)	9770052	POGNANA LARIO (CO)	9553035	POGNANA LARIO (CO)	9475910	POGNANA LARIO (CO)	21351527	POGNANA LARIO (CO)	9355671
PONNA (CO)	1871891	PONNA (CO)	1893123	PONNA (CO)	1944953	PONNA (CO)	21454172	PONNA (CO)	2010417
PONTE LAMBRO (CO)	56772869	PONTE LAMBRO (CO)	56859269	PONTE LAMBRO (CO)	56099078	PONTE LAMBRO (CO)	21474223	PONTE LAMBRO (CO)	56259024
PORLEZZA (CO)	29541723	PORLEZZA (CO)	29213431	PORLEZZA (CO)	34590718	PORLEZZA (CO)	21686317	PORLEZZA (CO)	55830129
PROSERPIO (CO)	13785590	PROSERPIO (CO)	13592582	PROSERPIO (CO)	13242417	PROSERPIO (CO)	21786413	PROSERPIO (CO)	13931118
PUSIANO (CO)	20045587	PUSIANO (CO)	20567752	PUSIANO (CO)	20679607	PUSIANO (CO)	21831234	PUSIANO (CO)	20737178
RAMPONIO VERNA (CO)	3702690	RAMPONIO VERNA (CO)	3701173	RAMPONIO VERNA (CO)	3729081	RAMPONIO VERNA (CO)	21975421	RAMPONIO VERNA (CO)	4065921
REZZAGO (CO)	3567983	REZZAGO (CO)	3742535	REZZAGO (CO)	3762703	REZZAGO (CO)	21993389	REZZAGO (CO)	3983624
RODERO (CO)	9428205	RODERO (CO)	9813302	RODERO (CO)	9498196	RODERO (CO)	22004336	RODERO (CO)	9653226
RONAGO (CO)	12671779	RONAGO (CO)	13538864	RONAGO (CO)	13486827	RONAGO (CO)	22005089	RONAGO (CO)	14080692
ROVELLASCA (CO)	104424192	ROVELLASCA (CO)	106485941	ROVELLASCA (CO)	104916166	ROVELLASCA (CO)	22105499	ROVELLASCA (CO)	109878737
ROVELLO PORRO (CO)	79445141	ROVELLO PORRO (CO)	81463244	ROVELLO PORRO (CO)	80919363	ROVELLO PORRO (CO)	22154805	ROVELLO PORRO (CO)	82946811
SALA COMACINA (CO)	5939627	SALA COMACINA (CO)	5556181	SALA COMACINA (CO)	5950739	SALA COMACINA (CO)	22167365	SALA COMACINA (CO)	6429894
SAN BARTOLOMEO VAL CAVARGNA (CO)	3738898	SAN BARTOLOMEO VAL CAVARGNA (CO)	3675170	SAN BARTOLOMEO VAL CAVARGNA (CO)	3723025	SAN BARTOLOMEO VAL CAVARGNA (CO)	22169573	SAN BARTOLOMEO VAL CAVARGNA (CO)	3738866
SAN FEDELE INTELVI (CO)	17100974	SAN FEDELE INTELVI (CO)	16824328	SAN FEDELE INTELVI (CO)	17548166	SAN FEDELE INTELVI (CO)	22233885	SAN FEDELE INTELVI (CO)	17637713
SAN FERMO DELLA BATTAGLIA (CO)	78840779	SAN FERMO DELLA BATTAGLIA (CO)	76711298	SAN FERMO DELLA BATTAGLIA (CO)	71612464	SAN FERMO DELLA BATTAGLIA (CO)	22236693	SAN FERMO DELLA BATTAGLIA (CO)	71810586
SAN NAZZARO VAL CAVARGNA (CO)	1606028	SAN NAZZARO VAL CAVARGNA (CO)	1474861	SAN NAZZARO VAL CAVARGNA (CO)	1421376	SAN NAZZARO VAL CAVARGNA (CO)	22246175	SAN NAZZARO VAL CAVARGNA (CO)	1720013
SAN SIRO (CO)	15364671	SAN SIRO (CO)	15751007	SAN SIRO (CO)	16157489	SAN SIRO (CO)	22298343	SAN SIRO (CO)	16885663
SCHIGNANO (CO)	8123003	SCHIGNANO (CO)	7883726	SCHIGNANO (CO)	8087430	SCHIGNANO (CO)	22304387	SCHIGNANO (CO)	8079262
SENNA COMASCO (CO)	41104319	SENNA COMASCO (CO)	42313465	SENNA COMASCO (CO)	40933998	SENNA COMASCO (CO)	22328380	SENNA COMASCO (CO)	41876258
SOLBIATE (CO)	28937911	SOLBIATE (CO)	28972594	SOLBIATE (CO)	28486617	SOLBIATE (CO)	22380271	SOLBIATE (CO)	29410473
SORICO (CO)	11264260	SORICO (CO)	11782143	SORICO (CO)	11887366	SORICO (CO)	22420314	SORICO (CO)	12124075
SORMANO (CO)	7313755	SORMANO (CO)	7551311	SORMANO (CO)	7580345	SORMANO (CO)	22425127	SORMANO (CO)	7205061
STAZZONA (CO)	5941155	STAZZONA (CO)	5886305	STAZZONA (CO)	5777642	STAZZONA (CO)	22439265	STAZZONA (CO)	5976912
TAVERNERIO (CO)	79918377	TAVERNERIO (CO)	79780607	TAVERNERIO (CO)	80597983	TAVERNERIO (CO)	22442701	TAVERNERIO (CO)	81979431
TORNO (CO)	21566494	TORNO (CO)	22556522	TORNO (CO)	21618589	TORNO (CO)	22502984	TORNO (CO)	21644288
TREMEZZO (CO)	14476288	TREMEZZO (CO)	15503951	TREMEZZO (CO)	15310315	TREMEZZO (CO)	22566711	TREMEZZO (CO)	16475175
TREZZONE (CO)	2311679	TREZZONE (CO)	2268711	TREZZONE (CO)	2396532	TREZZONE (CO)	22650567	TREZZONE (CO)	2400115
TURATE (CO)	128651418	TURATE (CO)	133979785	TURATE (CO)	130584845	TURATE (CO)	22746309	TURATE (CO)	134344113
UGGIATE-TREVANO (CO)	42709834	UGGIATE-TREVANO (CO)	43731180	UGGIATE-TREVANO (CO)	43394847	UGGIATE-TREVANO (CO)	22819913	UGGIATE-TREVANO (CO)	45078236
VAL REZZO (CO)	304553	VAL REZZO (CO)	299143	VAL REZZO (CO)	309087	VAL REZZO (CO)	22850660	VAL REZZO (CO)	371698
VALBRONA (CO)	32273341	VALBRONA (CO)	32439999	VALBRONA (CO)	32576883	VALBRONA (CO)	22908195	VALBRONA (CO)	33165562
VALMOREA (CO)	26552599	VALMOREA (CO)	26021668	VALMOREA (CO)	25616548	VALMOREA (CO)	23154612	VALMOREA (CO)	26153813
VALSOLDA (CO)	8576010	VALSOLDA (CO)	8113922	VALSOLDA (CO)	8243466	VALSOLDA (CO)	23158288	VALSOLDA (CO)	8206769
VELESO (CO)	3319670	VELESO (CO)	3357824	VELESO (CO)	3252438	VELESO (CO)	23235514	VELESO (CO)	3097903
VENIANO (CO)	33586167	VENIANO (CO)	35631215	VENIANO (CO)	34956681	VENIANO (CO)	23256320	VENIANO (CO)	36344809
VERCANA (CO)	6897843	VERCANA (CO)	7212227	VERCANA (CO)	7270074	VERCANA (CO)	23296326	VERCANA (CO)	7683187
VERTEMATE CON MINOPRIO (CO)	53356481	VERTEMATE CON MINOPRIO (CO)	54762598	VERTEMATE CON MINOPRIO (CO)	53873481	VERTEMATE CON MINOPRIO (CO)	23320839	VERTEMATE CON MINOPRIO (CO)	56202592
VILLA GUARDIA (CO)	105480661	VILLA GUARDIA (CO)	108777931	VILLA GUARDIA (CO)	107652010	VILLA GUARDIA (CO)	23326219	VILLA GUARDIA (CO)	110476010
ZELBIO (CO)	2495199	ZELBIO (CO)	2735021	ZELBIO (CO)	2822772	ZELBIO (CO)	23347290	ZELBIO (CO)	2705465
ACQUANEGRA CREMONESE (CR)	14563690	ACQUANEGRA CREMONESE (CR)	14386231	ACQUANEGRA CREMONESE (CR)	14566191	ACQUANEGRA CREMONESE (CR)	23541799	ACQUANEGRA CREMONESE (CR)	15631743
AGNADELLO (CR)	43433010	AGNADELLO (CR)	45844565	AGNADELLO (CR)	44637608	AGNADELLO (CR)	23577818	AGNADELLO (CR)	46537588
ANNICCO (CR)	24247931	ANNICCO (CR)	24416307	ANNICCO (CR)	24236591	ANNICCO (CR)	23601789	ANNICCO (CR)	25599442
AZZANELLO (CR)	8379254	AZZANELLO (CR)	8772055	AZZANELLO (CR)	8685481	AZZANELLO (CR)	23608085	AZZANELLO (CR)	8743789
BAGNOLO CREMASCO (CR)	59445579	BAGNOLO CREMASCO (CR)	60782630	BAGNOLO CREMASCO (CR)	58849624	BAGNOLO CREMASCO (CR)	23611205	BAGNOLO CREMASCO (CR)	60789973
BONEMERSE (CR)	19964491	BONEMERSE (CR)	21090059	BONEMERSE (CR)	22071478	BONEMERSE (CR)	23612772	BONEMERSE (CR)	22468722
BORDOLANO (CR)	6969529	BORDOLANO (CR)	7053710	BORDOLANO (CR)	7340731	BORDOLANO (CR)	23621012	BORDOLANO (CR)	7909121
CA' D'ANDREA (CR)	5221334	CA' D'ANDREA (CR)	5014580	CA' D'ANDREA (CR)	4943427	CA' D'ANDREA (CR)	23675428	CA' D'ANDREA (CR)	4859925
CALVATONE (CR)	13395923	CALVATONE (CR)	13847423	CALVATONE (CR)	13619822	CALVATONE (CR)	23857329	CALVATONE (CR)	13031976
CAMISANO (CR)	15562272	CAMISANO (CR)	15710653	CAMISANO (CR)	15831716	CAMISANO (CR)	23869458	CAMISANO (CR)	16125536
CAMPAGNOLA CREMASCA (CR)	8942161	CAMPAGNOLA CREMASCA (CR)	8870949	CAMPAGNOLA CREMASCA (CR)	9095850	CAMPAGNOLA CREMASCA (CR)	23943233	CAMPAGNOLA CREMASCA (CR)	9193169
CAPERGNANICA (CR)	26788078	CAPERGNANICA (CR)	28887004	CAPERGNANICA (CR)	29145362	CAPERGNANICA (CR)	23956407	CAPERGNANICA (CR)	32062291
CAPPELLA CANTONE (CR)	6684794	CAPPELLA CANTONE (CR)	6501771	CAPPELLA CANTONE (CR)	6546390	CAPPELLA CANTONE (CR)	24062419	CAPPELLA CANTONE (CR)	7297876
CAPPELLA DE' PICENARDI (CR)	4055623	CAPPELLA DE' PICENARDI (CR)	4185812	CAPPELLA DE' PICENARDI (CR)	4108484	CAPPELLA DE' PICENARDI (CR)	24146280	CAPPELLA DE' PICENARDI (CR)	4222144
CAPRALBA (CR)	28491221	CAPRALBA (CR)	29718985	CAPRALBA (CR)	29553689	CAPRALBA (CR)	24160064	CAPRALBA (CR)	30155503
CASALBUTTANO ED UNITI (CR)	51075211	CASALBUTTANO ED UNITI (CR)	51693275	CASALBUTTANO ED UNITI (CR)	50786027	CASALBUTTANO ED UNITI (CR)	24288912	CASALBUTTANO ED UNITI (CR)	50425971
CASALE CREMASCO-VIDOLASCO (CR)	21254507	CASALE CREMASCO-VIDOLASCO (CR)	21893753	CASALE CREMASCO-VIDOLASCO (CR)	21582799	CASALE CREMASCO-VIDOLASCO (CR)	24292365	CASALE CREMASCO-VIDOLASCO (CR)	23468150
CASALETTO CEREDANO (CR)	13937477	CASALETTO CEREDANO (CR)	14104819	CASALETTO CEREDANO (CR)	14267412	CASALETTO CEREDANO (CR)	24328673	CASALETTO CEREDANO (CR)	15070245
CASALETTO DI SOPRA (CR)	5424843	CASALETTO DI SOPRA (CR)	5561506	CASALETTO DI SOPRA (CR)	5534540	CASALETTO DI SOPRA (CR)	24355202	CASALETTO DI SOPRA (CR)	5716619
CASALETTO VAPRIO (CR)	18714195	CASALETTO VAPRIO (CR)	19690294	CASALETTO VAPRIO (CR)	19952591	CASALETTO VAPRIO (CR)	24434230	CASALETTO VAPRIO (CR)	20642161
CASALMAGGIORE (CR)	192905823	CASALMAGGIORE (CR)	200185710	CASALMAGGIORE (CR)	198413769	CASALMAGGIORE (CR)	24449893	CASALMAGGIORE (CR)	199599906
CASALMORANO (CR)	20693382	CASALMORANO (CR)	20924017	CASALMORANO (CR)	21711891	CASALMORANO (CR)	24476921	CASALMORANO (CR)	21657469
CASTEL GABBIANO (CR)	5297149	CASTEL GABBIANO (CR)	4946450	CASTEL GABBIANO (CR)	4955086	CASTEL GABBIANO (CR)	24601022	CASTEL GABBIANO (CR)	5383878
CASTELDIDONE (CR)	6235587	CASTELDIDONE (CR)	6510602	CASTELDIDONE (CR)	6493049	CASTELDIDONE (CR)	24669949	CASTELDIDONE (CR)	7161332
CASTELLEONE (CR)	132780990	CASTELLEONE (CR)	129861101	CASTELLEONE (CR)	125753709	CASTELLEONE (CR)	24671544	CASTELLEONE (CR)	133158624
CASTELVERDE (CR)	74315043	CASTELVERDE (CR)	77922615	CASTELVERDE (CR)	78291411	CASTELVERDE (CR)	24766133	CASTELVERDE (CR)	82501876
CASTELVISCONTI (CR)	3254440	CASTELVISCONTI (CR)	3438875	CASTELVISCONTI (CR)	3247601	CASTELVISCONTI (CR)	24990234	CASTELVISCONTI (CR)	3264675
CELLA DATI (CR)	6779937	CELLA DATI (CR)	6500688	CELLA DATI (CR)	6894933	CELLA DATI (CR)	25060439	CELLA DATI (CR)	7319290
CHIEVE (CR)	26487762	CHIEVE (CR)	28570265	CHIEVE (CR)	28925903	CHIEVE (CR)	25108615	CHIEVE (CR)	29446938
CICOGNOLO (CR)	10949803	CICOGNOLO (CR)	10951422	CICOGNOLO (CR)	11138222	CICOGNOLO (CR)	25177081	CICOGNOLO (CR)	11549659
CINGIA DE' BOTTI (CR)	12068063	CINGIA DE' BOTTI (CR)	13067812	CINGIA DE' BOTTI (CR)	12838073	CINGIA DE' BOTTI (CR)	25185766	CINGIA DE' BOTTI (CR)	13918045
CORTE DE' CORTESI CON CIGNONE (CR)	11826899	CORTE DE' CORTESI CON CIGNONE (CR)	11780649	CORTE DE' CORTESI CON CIGNONE (CR)	11419048	CORTE DE' CORTESI CON CIGNONE (CR)	25329683	CORTE DE' CORTESI CON CIGNONE (CR)	11994729
CORTE DE' FRATI (CR)	17697497	CORTE DE' FRATI (CR)	18161491	CORTE DE' FRATI (CR)	18315189	CORTE DE' FRATI (CR)	25339366	CORTE DE' FRATI (CR)	18690656
CREDERA RUBBIANO (CR)	20720802	CREDERA RUBBIANO (CR)	20342797	CREDERA RUBBIANO (CR)	20951260	CREDERA RUBBIANO (CR)	25365979	CREDERA RUBBIANO (CR)	20619755
CREMA (CR)	534250809	CREMA (CR)	544571204	CREMA (CR)	539986411	CREMA (CR)	25369943	CREMA (CR)	557324140
CREMONA (CR)	1122981874	CREMONA (CR)	1141927606	CREMONA (CR)	1151849463	CREMONA (CR)	25391536	CREMONA (CR)	1154422746
CREMOSANO (CR)	17510019	CREMOSANO (CR)	18410195	CREMOSANO (CR)	18832568	CREMOSANO (CR)	25410440	CREMOSANO (CR)	21686255
CROTTA D'ADDA (CR)	7511864	CROTTA D'ADDA (CR)	7702853	CROTTA D'ADDA (CR)	7763155	CROTTA D'ADDA (CR)	25414053	CROTTA D'ADDA (CR)	8085280
CUMIGNANO SUL NAVIGLIO (CR)	3946594	CUMIGNANO SUL NAVIGLIO (CR)	3971286	CUMIGNANO SUL NAVIGLIO (CR)	4042349	CUMIGNANO SUL NAVIGLIO (CR)	25532617	CUMIGNANO SUL NAVIGLIO (CR)	4508889
DEROVERE (CR)	4159254	DEROVERE (CR)	4100079	DEROVERE (CR)	4230715	DEROVERE (CR)	25619248	DEROVERE (CR)	4075223
DOVERA (CR)	46042069	DOVERA (CR)	46349626	DOVERA (CR)	46712247	DOVERA (CR)	25664208	DOVERA (CR)	47840388
DRIZZONA (CR)	5911338	DRIZZONA (CR)	6020761	DRIZZONA (CR)	6320565	DRIZZONA (CR)	25666628	DRIZZONA (CR)	6585286
FIESCO (CR)	12290224	FIESCO (CR)	12999626	FIESCO (CR)	13371701	FIESCO (CR)	25731663	FIESCO (CR)	14658962
FORMIGARA (CR)	12061163	FORMIGARA (CR)	12701711	FORMIGARA (CR)	12825297	FORMIGARA (CR)	25755535	FORMIGARA (CR)	12853718
GABBIONETA BINANUOVA (CR)	10980381	GABBIONETA BINANUOVA (CR)	11092897	GABBIONETA BINANUOVA (CR)	10821437	GABBIONETA BINANUOVA (CR)	25787370	GABBIONETA BINANUOVA (CR)	11316258
GADESCO PIEVE DELMONA (CR)	24236488	GADESCO PIEVE DELMONA (CR)	24586538	GADESCO PIEVE DELMONA (CR)	24344887	GADESCO PIEVE DELMONA (CR)	25897410	GADESCO PIEVE DELMONA (CR)	26033069
GENIVOLTA (CR)	12407567	GENIVOLTA (CR)	12815680	GENIVOLTA (CR)	12976345	GENIVOLTA (CR)	25937928	GENIVOLTA (CR)	13556331
GERRE DE' CAPRIOLI (CR)	16853164	GERRE DE' CAPRIOLI (CR)	17315056	GERRE DE' CAPRIOLI (CR)	18061305	GERRE DE' CAPRIOLI (CR)	25964518	GERRE DE' CAPRIOLI (CR)	18924724
GOMBITO (CR)	7422003	GOMBITO (CR)	7894574	GOMBITO (CR)	7124713	GOMBITO (CR)	26153749	GOMBITO (CR)	7842076
GRONTARDO (CR)	15881516	GRONTARDO (CR)	16314492	GRONTARDO (CR)	17184409	GRONTARDO (CR)	26211829	GRONTARDO (CR)	18187749
GRUMELLO CREMONESE ED UNITI (CR)	22753069	GRUMELLO CREMONESE ED UNITI (CR)	23827499	GRUMELLO CREMONESE ED UNITI (CR)	23544442	GRUMELLO CREMONESE ED UNITI (CR)	26294426	GRUMELLO CREMONESE ED UNITI (CR)	23885633
GUSSOLA (CR)	32504979	GUSSOLA (CR)	32738907	GUSSOLA (CR)	31628202	GUSSOLA (CR)	26382052	GUSSOLA (CR)	32178234
ISOLA DOVARESE (CR)	14857373	ISOLA DOVARESE (CR)	15088511	ISOLA DOVARESE (CR)	14695599	ISOLA DOVARESE (CR)	26395335	ISOLA DOVARESE (CR)	15557424
IZANO (CR)	25071135	IZANO (CR)	25966098	IZANO (CR)	25613291	IZANO (CR)	26449108	IZANO (CR)	26519389
MADIGNANO (CR)	40309996	MADIGNANO (CR)	41729436	MADIGNANO (CR)	40126385	MADIGNANO (CR)	26533956	MADIGNANO (CR)	41167981
MALAGNINO (CR)	19015775	MALAGNINO (CR)	20474446	MALAGNINO (CR)	20965944	MALAGNINO (CR)	26551853	MALAGNINO (CR)	24053905
MARTIGNANA DI PO (CR)	18947001	MARTIGNANA DI PO (CR)	19516619	MARTIGNANA DI PO (CR)	20541378	MARTIGNANA DI PO (CR)	26609537	MARTIGNANA DI PO (CR)	22345597
MONTE CREMASCO (CR)	27561626	MONTE CREMASCO (CR)	28749308	MONTE CREMASCO (CR)	28729381	MONTE CREMASCO (CR)	26609890	MONTE CREMASCO (CR)	29513352
MONTODINE (CR)	29389638	MONTODINE (CR)	31339784	MONTODINE (CR)	30764841	MONTODINE (CR)	26802601	MONTODINE (CR)	32511038
MOSCAZZANO (CR)	9393212	MOSCAZZANO (CR)	9748095	MOSCAZZANO (CR)	9481546	MOSCAZZANO (CR)	26855569	MOSCAZZANO (CR)	9644588
MOTTA BALUFFI (CR)	10817907	MOTTA BALUFFI (CR)	10802118	MOTTA BALUFFI (CR)	10858394	MOTTA BALUFFI (CR)	26876587	MOTTA BALUFFI (CR)	10969674
OFFANENGO (CR)	74430296	OFFANENGO (CR)	74755085	OFFANENGO (CR)	72767929	OFFANENGO (CR)	27213976	OFFANENGO (CR)	76410534
OLMENETA (CR)	11215971	OLMENETA (CR)	11602295	OLMENETA (CR)	11724787	OLMENETA (CR)	27280198	OLMENETA (CR)	11899294
OSTIANO (CR)	32032923	OSTIANO (CR)	32709357	OSTIANO (CR)	32563161	OSTIANO (CR)	27295967	OSTIANO (CR)	33527313
PADERNO PONCHIELLI (CR)	16251403	PADERNO PONCHIELLI (CR)	16851089	PADERNO PONCHIELLI (CR)	16846026	PADERNO PONCHIELLI (CR)	27332684	PADERNO PONCHIELLI (CR)	17469689
PALAZZO PIGNANO (CR)	45223600	PALAZZO PIGNANO (CR)	46546045	PALAZZO PIGNANO (CR)	47227511	PALAZZO PIGNANO (CR)	27333499	PALAZZO PIGNANO (CR)	48052798
PANDINO (CR)	109695771	PANDINO (CR)	113517693	PANDINO (CR)	114356231	PANDINO (CR)	27357954	PANDINO (CR)	115929012
PERSICO DOSIMO (CR)	43954200	PERSICO DOSIMO (CR)	45970613	PERSICO DOSIMO (CR)	45074973	PERSICO DOSIMO (CR)	27425453	PERSICO DOSIMO (CR)	47051283
PESCAROLO ED UNITI (CR)	18246373	PESCAROLO ED UNITI (CR)	18694960	PESCAROLO ED UNITI (CR)	18813565	PESCAROLO ED UNITI (CR)	27441173	PESCAROLO ED UNITI (CR)	19470533
PESSINA CREMONESE (CR)	7228201	PESSINA CREMONESE (CR)	7173627	PESSINA CREMONESE (CR)	7117919	PESSINA CREMONESE (CR)	27583433	PESSINA CREMONESE (CR)	7097022
PIADENA (CR)	43971788	PIADENA (CR)	44518379	PIADENA (CR)	44481441	PIADENA (CR)	27587699	PIADENA (CR)	44846704
PIANENGO (CR)	29438594	PIANENGO (CR)	30047407	PIANENGO (CR)	30558375	PIANENGO (CR)	27602271	PIANENGO (CR)	31854772
PIERANICA (CR)	12428728	PIERANICA (CR)	12714965	PIERANICA (CR)	13336712	PIERANICA (CR)	27711996	PIERANICA (CR)	13437988
PIEVE D'OLMI (CR)	15121165	PIEVE D'OLMI (CR)	15203905	PIEVE D'OLMI (CR)	15468215	PIEVE D'OLMI (CR)	27746985	PIEVE D'OLMI (CR)	16465762
PIEVE SAN GIACOMO (CR)	18149138	PIEVE SAN GIACOMO (CR)	18553460	PIEVE SAN GIACOMO (CR)	18823180	PIEVE SAN GIACOMO (CR)	27774899	PIEVE SAN GIACOMO (CR)	19408362
PIZZIGHETTONE (CR)	91003855	PIZZIGHETTONE (CR)	91761735	PIZZIGHETTONE (CR)	92058868	PIZZIGHETTONE (CR)	27842155	PIZZIGHETTONE (CR)	91990207
POZZAGLIO ED UNITI (CR)	15257141	POZZAGLIO ED UNITI (CR)	15502069	POZZAGLIO ED UNITI (CR)	16141406	POZZAGLIO ED UNITI (CR)	27842639	POZZAGLIO ED UNITI (CR)	17445773
QUINTANO (CR)	9581263	QUINTANO (CR)	10331436	QUINTANO (CR)	10126823	QUINTANO (CR)	27957368	QUINTANO (CR)	10677038
RICENGO (CR)	17890109	RICENGO (CR)	19424254	RICENGO (CR)	19383951	RICENGO (CR)	27967383	RICENGO (CR)	20487004
RIPALTA ARPINA (CR)	12497512	RIPALTA ARPINA (CR)	12698042	RIPALTA ARPINA (CR)	12204093	RIPALTA ARPINA (CR)	28044584	RIPALTA ARPINA (CR)	13000428
RIPALTA CREMASCA (CR)	47114986	RIPALTA CREMASCA (CR)	47559279	RIPALTA CREMASCA (CR)	48207302	RIPALTA CREMASCA (CR)	28089850	RIPALTA CREMASCA (CR)	49106442
RIPALTA GUERINA (CR)	5845620	RIPALTA GUERINA (CR)	6360864	RIPALTA GUERINA (CR)	6963192	RIPALTA GUERINA (CR)	28163025	RIPALTA GUERINA (CR)	6922391
RIVAROLO DEL RE ED UNITI (CR)	24360131	RIVAROLO DEL RE ED UNITI (CR)	23899156	RIVAROLO DEL RE ED UNITI (CR)	23714531	RIVAROLO DEL RE ED UNITI (CR)	28187061	RIVAROLO DEL RE ED UNITI (CR)	24845881
RIVOLTA D'ADDA (CR)	100901479	RIVOLTA D'ADDA (CR)	104364844	RIVOLTA D'ADDA (CR)	104698675	RIVOLTA D'ADDA (CR)	28334059	RIVOLTA D'ADDA (CR)	106330343
ROBECCO D'OGLIO (CR)	25385766	ROBECCO D'OGLIO (CR)	26042834	ROBECCO D'OGLIO (CR)	25655575	ROBECCO D'OGLIO (CR)	28534043	ROBECCO D'OGLIO (CR)	26383401
ROMANENGO (CR)	35485870	ROMANENGO (CR)	36938924	ROMANENGO (CR)	37081537	ROMANENGO (CR)	28580458	ROMANENGO (CR)	37970601
SALVIROLA (CR)	13579147	SALVIROLA (CR)	14993285	SALVIROLA (CR)	14589089	SALVIROLA (CR)	28613921	SALVIROLA (CR)	14835663
SAN BASSANO (CR)	24739510	SAN BASSANO (CR)	25622811	SAN BASSANO (CR)	25479408	SAN BASSANO (CR)	28705578	SAN BASSANO (CR)	26742885
SAN DANIELE PO (CR)	17074521	SAN DANIELE PO (CR)	17316661	SAN DANIELE PO (CR)	17401126	SAN DANIELE PO (CR)	28802366	SAN DANIELE PO (CR)	17684324
SAN GIOVANNI IN CROCE (CR)	21971267	SAN GIOVANNI IN CROCE (CR)	22021184	SAN GIOVANNI IN CROCE (CR)	22540043	SAN GIOVANNI IN CROCE (CR)	28807863	SAN GIOVANNI IN CROCE (CR)	23007530
SAN MARTINO DEL LAGO (CR)	5525512	SAN MARTINO DEL LAGO (CR)	5579371	SAN MARTINO DEL LAGO (CR)	5743941	SAN MARTINO DEL LAGO (CR)	28883668	SAN MARTINO DEL LAGO (CR)	5718886
SCANDOLARA RAVARA (CR)	15758448	SCANDOLARA RAVARA (CR)	15909079	SCANDOLARA RAVARA (CR)	15834842	SCANDOLARA RAVARA (CR)	28910758	SCANDOLARA RAVARA (CR)	14984994
SCANDOLARA RIPA D'OGLIO (CR)	6971954	SCANDOLARA RIPA D'OGLIO (CR)	7086291	SCANDOLARA RIPA D'OGLIO (CR)	7340512	SCANDOLARA RIPA D'OGLIO (CR)	28930018	SCANDOLARA RIPA D'OGLIO (CR)	7125946
SERGNANO (CR)	41347748	SERGNANO (CR)	42872733	SERGNANO (CR)	43645671	SERGNANO (CR)	29078038	SERGNANO (CR)	44653129
SESTO ED UNITI (CR)	39660827	SESTO ED UNITI (CR)	41082438	SESTO ED UNITI (CR)	42065719	SESTO ED UNITI (CR)	29165948	SESTO ED UNITI (CR)	42995848
SOLAROLO RAINERIO (CR)	10618880	SOLAROLO RAINERIO (CR)	10443687	SOLAROLO RAINERIO (CR)	10437904	SOLAROLO RAINERIO (CR)	29196281	SOLAROLO RAINERIO (CR)	11079621
SONCINO (CR)	96365796	SONCINO (CR)	100603472	SONCINO (CR)	97945877	SONCINO (CR)	29403056	SONCINO (CR)	102248489
SORESINA (CR)	118153912	SORESINA (CR)	119999616	SORESINA (CR)	118493834	SORESINA (CR)	29427339	SORESINA (CR)	120488290
SOSPIRO (CR)	34681428	SOSPIRO (CR)	35138269	SOSPIRO (CR)	35209669	SOSPIRO (CR)	29790849	SOSPIRO (CR)	36690357
SPINADESCO (CR)	19680197	SPINADESCO (CR)	20007589	SPINADESCO (CR)	20007739	SPINADESCO (CR)	29956321	SPINADESCO (CR)	20602491
SPINEDA (CR)	6423775	SPINEDA (CR)	6921347	SPINEDA (CR)	6844289	SPINEDA (CR)	29987100	SPINEDA (CR)	7043602
SPINO D'ADDA (CR)	87071950	SPINO D'ADDA (CR)	88610957	SPINO D'ADDA (CR)	88491937	SPINO D'ADDA (CR)	30040143	SPINO D'ADDA (CR)	92507463
STAGNO LOMBARDO (CR)	18380196	STAGNO LOMBARDO (CR)	19237600	STAGNO LOMBARDO (CR)	19877479	STAGNO LOMBARDO (CR)	30043077	STAGNO LOMBARDO (CR)	20809097
TICENGO (CR)	4572653	TICENGO (CR)	4969534	TICENGO (CR)	4884277	TICENGO (CR)	30059084	TICENGO (CR)	5424432
TORLINO VIMERCATI (CR)	5811980	TORLINO VIMERCATI (CR)	6315125	TORLINO VIMERCATI (CR)	5940417	TORLINO VIMERCATI (CR)	30092159	TORLINO VIMERCATI (CR)	6384504
TORNATA (CR)	4923614	TORNATA (CR)	5038783	TORNATA (CR)	4917617	TORNATA (CR)	30098044	TORNATA (CR)	4853976
TORRE DE' PICENARDI (CR)	21692530	TORRE DE' PICENARDI (CR)	22025044	TORRE DE' PICENARDI (CR)	22050944	TORRE DE' PICENARDI (CR)	30281059	TORRE DE' PICENARDI (CR)	21703463
TORRICELLA DEL PIZZO (CR)	6919682	TORRICELLA DEL PIZZO (CR)	6680164	TORRICELLA DEL PIZZO (CR)	6638827	TORRICELLA DEL PIZZO (CR)	30325871	TORRICELLA DEL PIZZO (CR)	6796974
TRESCORE CREMASCO (CR)	33973572	TRESCORE CREMASCO (CR)	36349528	TRESCORE CREMASCO (CR)	35448167	TRESCORE CREMASCO (CR)	30499755	TRESCORE CREMASCO (CR)	35929132
TRIGOLO (CR)	21034216	TRIGOLO (CR)	21323268	TRIGOLO (CR)	21522115	TRIGOLO (CR)	30544942	TRIGOLO (CR)	22177467
VAIANO CREMASCO (CR)	46259781	VAIANO CREMASCO (CR)	47095635	VAIANO CREMASCO (CR)	47512643	VAIANO CREMASCO (CR)	30621009	VAIANO CREMASCO (CR)	48696711
VAILATE (CR)	52888094	VAILATE (CR)	54078062	VAILATE (CR)	53784512	VAILATE (CR)	30695992	VAILATE (CR)	55832909
VESCOVATO (CR)	47401449	VESCOVATO (CR)	46715394	VESCOVATO (CR)	47303762	VESCOVATO (CR)	30710769	VESCOVATO (CR)	47955647
VOLONGO (CR)	6593386	VOLONGO (CR)	6553375	VOLONGO (CR)	6411590	VOLONGO (CR)	30732815	VOLONGO (CR)	6390850
VOLTIDO (CR)	4335750	VOLTIDO (CR)	4265660	VOLTIDO (CR)	4145753	VOLTIDO (CR)	30747897	VOLTIDO (CR)	4146328
ABBADIA LARIANA (LC)	49867587	ABBADIA LARIANA (LC)	50437081	ABBADIA LARIANA (LC)	49915803	ABBADIA LARIANA (LC)	30822229	ABBADIA LARIANA (LC)	50305127
AIRUNO (LC)	37350133	AIRUNO (LC)	38713101	AIRUNO (LC)	36994405	AIRUNO (LC)	30923930	AIRUNO (LC)	38648625
ANNONE DI BRIANZA (LC)	30061435	ANNONE DI BRIANZA (LC)	31149305	ANNONE DI BRIANZA (LC)	30977865	ANNONE DI BRIANZA (LC)	31290444	ANNONE DI BRIANZA (LC)	31388852
BALLABIO (LC)	54803852	BALLABIO (LC)	55916821	BALLABIO (LC)	55354434	BALLABIO (LC)	31312647	BALLABIO (LC)	58311336
BARZAGO (LC)	36023751	BARZAGO (LC)	35902078	BARZAGO (LC)	35162727	BARZAGO (LC)	31363124	BARZAGO (LC)	36693339
BARZANO' (LC)	82121923	BARZANO' (LC)	83964889	BARZANO' (LC)	81719045	BARZANO' (LC)	31395692	BARZANO' (LC)	83391010
BARZIO (LC)	18338597	BARZIO (LC)	19198720	BARZIO (LC)	18947804	BARZIO (LC)	31401852	BARZIO (LC)	19510215
BELLANO (LC)	46152444	BELLANO (LC)	48514091	BELLANO (LC)	48787205	BELLANO (LC)	31437114	BELLANO (LC)	49977022
BOSISIO PARINI (LC)	50432992	BOSISIO PARINI (LC)	51349566	BOSISIO PARINI (LC)	50031906	BOSISIO PARINI (LC)	31476753	BOSISIO PARINI (LC)	51780172
BRIVIO (LC)	67271899	BRIVIO (LC)	68268099	BRIVIO (LC)	65384628	BRIVIO (LC)	31506492	BRIVIO (LC)	68199254
BULCIAGO (LC)	39212066	BULCIAGO (LC)	39070931	BULCIAGO (LC)	36811881	BULCIAGO (LC)	31565985	BULCIAGO (LC)	37824369
CALCO (LC)	75634699	CALCO (LC)	79552819	CALCO (LC)	80221428	CALCO (LC)	31587031	CALCO (LC)	83654116
CALOLZIOCORTE (LC)	185001942	CALOLZIOCORTE (LC)	191495779	CALOLZIOCORTE (LC)	185584370	CALOLZIOCORTE (LC)	31723537	CALOLZIOCORTE (LC)	190725114
CARENNO (LC)	16606028	CARENNO (LC)	16611601	CARENNO (LC)	16264295	CARENNO (LC)	31731586	CARENNO (LC)	16580800
CASARGO (LC)	9540537	CASARGO (LC)	9796695	CASARGO (LC)	9597154	CASARGO (LC)	31811550	CASARGO (LC)	9971609
CASATENOVO (LC)	191933769	CASATENOVO (LC)	197789104	CASATENOVO (LC)	198028862	CASATENOVO (LC)	31987066	CASATENOVO (LC)	203250416
CASSAGO BRIANZA (LC)	60461837	CASSAGO BRIANZA (LC)	60656976	CASSAGO BRIANZA (LC)	58478325	CASSAGO BRIANZA (LC)	32005449	CASSAGO BRIANZA (LC)	60753580
CASSINA VALSASSINA (LC)	6213646	CASSINA VALSASSINA (LC)	6237683	CASSINA VALSASSINA (LC)	6311822	CASSINA VALSASSINA (LC)	32079745	CASSINA VALSASSINA (LC)	6840845
CASTELLO DI BRIANZA (LC)	34071260	CASTELLO DI BRIANZA (LC)	35077490	CASTELLO DI BRIANZA (LC)	34393813	CASTELLO DI BRIANZA (LC)	32128644	CASTELLO DI BRIANZA (LC)	36847631
CERNUSCO LOMBARDONE (LC)	63300165	CERNUSCO LOMBARDONE (LC)	65129122	CERNUSCO LOMBARDONE (LC)	64090131	CERNUSCO LOMBARDONE (LC)	32128988	CERNUSCO LOMBARDONE (LC)	65156456
CESANA BRIANZA (LC)	33712095	CESANA BRIANZA (LC)	34348675	CESANA BRIANZA (LC)	33218341	CESANA BRIANZA (LC)	32156996	CESANA BRIANZA (LC)	35856730
CIVATE (LC)	57832110	CIVATE (LC)	58409074	CIVATE (LC)	57050448	CIVATE (LC)	32298709	CIVATE (LC)	58741426
COLICO (LC)	96802276	COLICO (LC)	99840215	COLICO (LC)	103186798	COLICO (LC)	32345571	COLICO (LC)	110694533
COLLE BRIANZA (LC)	24183410	COLLE BRIANZA (LC)	24133946	COLLE BRIANZA (LC)	24292730	COLLE BRIANZA (LC)	32650029	COLLE BRIANZA (LC)	25095458
CORTENOVA (LC)	19313207	CORTENOVA (LC)	20138836	CORTENOVA (LC)	18241779	CORTENOVA (LC)	32667798	CORTENOVA (LC)	19333041
COSTA MASNAGA (LC)	64160964	COSTA MASNAGA (LC)	64373889	COSTA MASNAGA (LC)	63772214	COSTA MASNAGA (LC)	32694414	COSTA MASNAGA (LC)	65978613
CRANDOLA VALSASSINA (LC)	2810773	CRANDOLA VALSASSINA (LC)	2854413	CRANDOLA VALSASSINA (LC)	2847095	CRANDOLA VALSASSINA (LC)	32758872	CRANDOLA VALSASSINA (LC)	3181591
CREMELLA (LC)	25293651	CREMELLA (LC)	25691114	CREMELLA (LC)	24647289	CREMELLA (LC)	32882993	CREMELLA (LC)	25637684
CREMENO (LC)	18856412	CREMENO (LC)	19874369	CREMENO (LC)	20322586	CREMENO (LC)	32907354	CREMENO (LC)	21213693
DERVIO (LC)	37317754	DERVIO (LC)	38309643	DERVIO (LC)	38095158	DERVIO (LC)	33149939	DERVIO (LC)	38516808
DOLZAGO (LC)	31028067	DOLZAGO (LC)	31640108	DOLZAGO (LC)	31173836	DOLZAGO (LC)	33196021	DOLZAGO (LC)	34154791
DORIO (LC)	4625340	DORIO (LC)	4534870	DORIO (LC)	4488726	DORIO (LC)	33201820	DORIO (LC)	4483211
ELLO (LC)	18916951	ELLO (LC)	20395692	ELLO (LC)	19914227	ELLO (LC)	33282426	ELLO (LC)	20524886
ERVE (LC)	8988715	ERVE (LC)	8559583	ERVE (LC)	8572487	ERVE (LC)	33337241	ERVE (LC)	8716659
ESINO LARIO (LC)	9776404	ESINO LARIO (LC)	9979458	ESINO LARIO (LC)	9701091	ESINO LARIO (LC)	33364852	ESINO LARIO (LC)	10077438
GALBIATE (LC)	130781167	GALBIATE (LC)	131493654	GALBIATE (LC)	127565897	GALBIATE (LC)	33427097	GALBIATE (LC)	132461399
GARBAGNATE MONASTERO (LC)	35732459	GARBAGNATE MONASTERO (LC)	36423056	GARBAGNATE MONASTERO (LC)	34909968	GARBAGNATE MONASTERO (LC)	33441019	GARBAGNATE MONASTERO (LC)	35534905
GARLATE (LC)	37041425	GARLATE (LC)	36813496	GARLATE (LC)	36653318	GARLATE (LC)	33472632	GARLATE (LC)	36957032
IMBERSAGO (LC)	41264367	IMBERSAGO (LC)	41503360	IMBERSAGO (LC)	39492151	IMBERSAGO (LC)	33535454	IMBERSAGO (LC)	42349285
INTROBIO (LC)	24239342	INTROBIO (LC)	25294055	INTROBIO (LC)	25565481	INTROBIO (LC)	33550425	INTROBIO (LC)	26461205
INTROZZO (LC)	1326021	INTROZZO (LC)	1268866	INTROZZO (LC)	1279458	INTROZZO (LC)	33632849	INTROZZO (LC)	1237378
LECCO (LC)	781677404	LECCO (LC)	798944820	LECCO (LC)	786337614	LECCO (LC)	33689025	LECCO (LC)	806318296
LIERNA (LC)	32656035	LIERNA (LC)	32169221	LIERNA (LC)	31379287	LIERNA (LC)	33931185	LIERNA (LC)	32380105
LOMAGNA (LC)	75360850	LOMAGNA (LC)	78826229	LOMAGNA (LC)	78021636	LOMAGNA (LC)	33951777	LOMAGNA (LC)	85704345
MALGRATE (LC)	68004056	MALGRATE (LC)	67573973	MALGRATE (LC)	66995308	MALGRATE (LC)	34040691	MALGRATE (LC)	68073617
MANDELLO DEL LARIO (LC)	159773002	MANDELLO DEL LARIO (LC)	161900200	MANDELLO DEL LARIO (LC)	158148737	MANDELLO DEL LARIO (LC)	34135354	MANDELLO DEL LARIO (LC)	161472248
MARGNO (LC)	4345161	MARGNO (LC)	4328225	MARGNO (LC)	4366769	MARGNO (LC)	34266124	MARGNO (LC)	4629389
MERATE (LC)	259297719	MERATE (LC)	257153012	MERATE (LC)	253546068	MERATE (LC)	34333328	MERATE (LC)	256309940
MISSAGLIA (LC)	118310226	MISSAGLIA (LC)	120027113	MISSAGLIA (LC)	123532848	MISSAGLIA (LC)	34351890	MISSAGLIA (LC)	134170925
MOGGIO (LC)	6912147	MOGGIO (LC)	6985044	MOGGIO (LC)	7110996	MOGGIO (LC)	34483208	MOGGIO (LC)	7428112
MOLTENO (LC)	48553023	MOLTENO (LC)	49745089	MOLTENO (LC)	48027247	MOLTENO (LC)	34494053	MOLTENO (LC)	50026472
MONTE MARENZO (LC)	25866443	MONTE MARENZO (LC)	25548296	MONTE MARENZO (LC)	24035637	MONTE MARENZO (LC)	34549441	MONTE MARENZO (LC)	25972694
MONTEVECCHIA (LC)	47410533	MONTEVECCHIA (LC)	46847022	MONTEVECCHIA (LC)	48004341	MONTEVECCHIA (LC)	34757975	MONTEVECCHIA (LC)	48140685
MONTICELLO BRIANZA (LC)	62035931	MONTICELLO BRIANZA (LC)	62940557	MONTICELLO BRIANZA (LC)	63005279	MONTICELLO BRIANZA (LC)	34846480	MONTICELLO BRIANZA (LC)	63226777
MORTERONE (LC)	705232	MORTERONE (LC)	582664	MORTERONE (LC)	566828	MORTERONE (LC)	34956474	MORTERONE (LC)	630669
NIBIONNO (LC)	46297758	NIBIONNO (LC)	46975296	NIBIONNO (LC)	44511573	NIBIONNO (LC)	35083708	NIBIONNO (LC)	45610897
OGGIONO (LC)	131810829	OGGIONO (LC)	133647606	OGGIONO (LC)	131349356	OGGIONO (LC)	35089579	OGGIONO (LC)	137666238
OLGIATE MOLGORA (LC)	87690575	OLGIATE MOLGORA (LC)	90384169	OLGIATE MOLGORA (LC)	88768896	OLGIATE MOLGORA (LC)	35134394	OLGIATE MOLGORA (LC)	91472759
OLGINATE (LC)	101411725	OLGINATE (LC)	99908134	OLGINATE (LC)	97149691	OLGINATE (LC)	35149335	OLGINATE (LC)	100310533
OLIVETO LARIO (LC)	18479755	OLIVETO LARIO (LC)	17770106	OLIVETO LARIO (LC)	17630651	OLIVETO LARIO (LC)	35263521	OLIVETO LARIO (LC)	17045466
OSNAGO (LC)	74961294	OSNAGO (LC)	76680835	OSNAGO (LC)	74749391	OSNAGO (LC)	35424439	OSNAGO (LC)	76067813
PADERNO D'ADDA (LC)	57711177	PADERNO D'ADDA (LC)	59125500	PADERNO D'ADDA (LC)	58941915	PADERNO D'ADDA (LC)	35509794	PADERNO D'ADDA (LC)	59139289
PAGNONA (LC)	3689007	PAGNONA (LC)	3704963	PAGNONA (LC)	3684754	PAGNONA (LC)	35542471	PAGNONA (LC)	3831082
PARLASCO (LC)	1734300	PARLASCO (LC)	1555735	PARLASCO (LC)	1819264	PARLASCO (LC)	35576051	PARLASCO (LC)	1833957
PASTURO (LC)	21182547	PASTURO (LC)	21497075	PASTURO (LC)	22202472	PASTURO (LC)	35586245	PASTURO (LC)	23682451
PEREGO (LC)	22608557	PEREGO (LC)	24503322	PEREGO (LC)	25135049	PEREGO (LC)	35602315	PEREGO (LC)	26002960
PERLEDO (LC)	12903900	PERLEDO (LC)	12735510	PERLEDO (LC)	13348395	PERLEDO (LC)	35611125	PERLEDO (LC)	13948931
PESCATE (LC)	35307470	PESCATE (LC)	34968110	PESCATE (LC)	33678401	PESCATE (LC)	35712423	PESCATE (LC)	35411722
PREMANA (LC)	24124210	PREMANA (LC)	24189783	PREMANA (LC)	23096158	PREMANA (LC)	35755459	PREMANA (LC)	25603881
PRIMALUNA (LC)	26941119	PRIMALUNA (LC)	28111296	PRIMALUNA (LC)	26371604	PRIMALUNA (LC)	35816060	PRIMALUNA (LC)	27572943
ROBBIATE (LC)	91918710	ROBBIATE (LC)	97727709	ROBBIATE (LC)	100364907	ROBBIATE (LC)	35838300	ROBBIATE (LC)	97135735
ROGENO (LC)	42204497	ROGENO (LC)	43824760	ROGENO (LC)	42342624	ROGENO (LC)	36028864	ROGENO (LC)	43853822
ROVAGNATE (LC)	39809178	ROVAGNATE (LC)	40431805	ROVAGNATE (LC)	39787892	ROVAGNATE (LC)	36072146	ROVAGNATE (LC)	41111082
SANTA MARIA HOE' (LC)	32864717	SANTA MARIA HOE' (LC)	33614451	SANTA MARIA HOE' (LC)	32291313	SANTA MARIA HOE' (LC)	36100209	SANTA MARIA HOE' (LC)	34320514
SIRONE (LC)	31346067	SIRONE (LC)	31585662	SIRONE (LC)	31577031	SIRONE (LC)	36140568	SIRONE (LC)	33131688
SIRTORI (LC)	49411100	SIRTORI (LC)	49695816	SIRTORI (LC)	47711172	SIRTORI (LC)	36283923	SIRTORI (LC)	50281184
SUEGLIO (LC)	1512479	SUEGLIO (LC)	1637512	SUEGLIO (LC)	1737334	SUEGLIO (LC)	36293394	SUEGLIO (LC)	1807529
SUELLO (LC)	22656385	SUELLO (LC)	23767079	SUELLO (LC)	22957595	SUELLO (LC)	36467013	SUELLO (LC)	24444749
TACENO (LC)	6376301	TACENO (LC)	6665519	TACENO (LC)	6796480	TACENO (LC)	36753053	TACENO (LC)	6968128
TORRE DE' BUSI (LC)	22624377	TORRE DE' BUSI (LC)	23242360	TORRE DE' BUSI (LC)	23232883	TORRE DE' BUSI (LC)	36755562	TORRE DE' BUSI (LC)	25327800
TREMENICO (LC)	1922500	TREMENICO (LC)	2074322	TREMENICO (LC)	2109675	TREMENICO (LC)	36761091	TREMENICO (LC)	2164795
VALGREGHENTINO (LC)	47696988	VALGREGHENTINO (LC)	48496311	VALGREGHENTINO (LC)	47429089	VALGREGHENTINO (LC)	36813675	VALGREGHENTINO (LC)	50161356
VALMADRERA (LC)	156679834	VALMADRERA (LC)	162551440	VALMADRERA (LC)	160145024	VALMADRERA (LC)	36980858	VALMADRERA (LC)	163855058
VARENNA (LC)	13170464	VARENNA (LC)	14138625	VARENNA (LC)	13603086	VARENNA (LC)	36996062	VARENNA (LC)	13684263
VENDROGNO (LC)	3208885	VENDROGNO (LC)	3152820	VENDROGNO (LC)	3339647	VENDROGNO (LC)	37021943	VENDROGNO (LC)	3270702
VERCURAGO (LC)	44228405	VERCURAGO (LC)	39538587	VERCURAGO (LC)	38630814	VERCURAGO (LC)	37079482	VERCURAGO (LC)	41028569
VERDERIO INFERIORE (LC)	40304999	VERDERIO INFERIORE (LC)	43242747	VERDERIO INFERIORE (LC)	42386128	VERDERIO INFERIORE (LC)	37095478	VERDERIO INFERIORE (LC)	44460044
VERDERIO SUPERIORE (LC)	42701017	VERDERIO SUPERIORE (LC)	43242799	VERDERIO SUPERIORE (LC)	42910314	VERDERIO SUPERIORE (LC)	37121106	VERDERIO SUPERIORE (LC)	43805403
VESTRENO (LC)	3306793	VESTRENO (LC)	3574153	VESTRENO (LC)	3442534	VESTRENO (LC)	37163337	VESTRENO (LC)	3248891
VIGANO' (LC)	29403504	VIGANO' (LC)	29543048	VIGANO' (LC)	29914270	VIGANO' (LC)	37230732	VIGANO' (LC)	31930940
ABBADIA CERRETO (LO)	2967848	ABBADIA CERRETO (LO)	2906736	ABBADIA CERRETO (LO)	2937015	ABBADIA CERRETO (LO)	37247193	ABBADIA CERRETO (LO)	3400665
BERTONICO (LO)	13616528	BERTONICO (LO)	14032488	BERTONICO (LO)	14044396	BERTONICO (LO)	37276159	BERTONICO (LO)	14619327
BOFFALORA D'ADDA (LO)	19505908	BOFFALORA D'ADDA (LO)	19901492	BOFFALORA D'ADDA (LO)	21160388	BOFFALORA D'ADDA (LO)	37287853	BOFFALORA D'ADDA (LO)	22038181
BORGHETTO LODIGIANO (LO)	52387423	BORGHETTO LODIGIANO (LO)	54087192	BORGHETTO LODIGIANO (LO)	54406513	BORGHETTO LODIGIANO (LO)	37383495	BORGHETTO LODIGIANO (LO)	57192800
BORGO SAN GIOVANNI (LO)	24776538	BORGO SAN GIOVANNI (LO)	27167756	BORGO SAN GIOVANNI (LO)	27127197	BORGO SAN GIOVANNI (LO)	37535779	BORGO SAN GIOVANNI (LO)	30168794
BREMBIO (LO)	31308754	BREMBIO (LO)	32799209	BREMBIO (LO)	33347656	BREMBIO (LO)	37579404	BREMBIO (LO)	34613894
CAMAIRAGO (LO)	6955678	CAMAIRAGO (LO)	7815886	CAMAIRAGO (LO)	7877498	CAMAIRAGO (LO)	37618368	CAMAIRAGO (LO)	8122946
CASALETTO LODIGIANO (LO)	33587275	CASALETTO LODIGIANO (LO)	35064263	CASALETTO LODIGIANO (LO)	36124066	CASALETTO LODIGIANO (LO)	37861347	CASALETTO LODIGIANO (LO)	38278419
CASALMAIOCCO (LO)	43902717	CASALMAIOCCO (LO)	46362189	CASALMAIOCCO (LO)	46521555	CASALMAIOCCO (LO)	37862287	CASALMAIOCCO (LO)	48971865
CASALPUSTERLENGO (LO)	200251679	CASALPUSTERLENGO (LO)	208571883	CASALPUSTERLENGO (LO)	206026667	CASALPUSTERLENGO (LO)	37871838	CASALPUSTERLENGO (LO)	213532816
CASELLE LANDI (LO)	20168099	CASELLE LANDI (LO)	20706612	CASELLE LANDI (LO)	20991137	CASELLE LANDI (LO)	37927156	CASELLE LANDI (LO)	21182593
CASELLE LURANI (LO)	35717023	CASELLE LURANI (LO)	36993345	CASELLE LURANI (LO)	36886933	CASELLE LURANI (LO)	38438123	CASELLE LURANI (LO)	37066395
CASTELNUOVO BOCCA D'ADDA (LO)	19375259	CASTELNUOVO BOCCA D'ADDA (LO)	20446884	CASTELNUOVO BOCCA D'ADDA (LO)	20896717	CASTELNUOVO BOCCA D'ADDA (LO)	38551340	CASTELNUOVO BOCCA D'ADDA (LO)	20857696
CASTIGLIONE D'ADDA (LO)	59273995	CASTIGLIONE D'ADDA (LO)	59764789	CASTIGLIONE D'ADDA (LO)	60332112	CASTIGLIONE D'ADDA (LO)	38601718	CASTIGLIONE D'ADDA (LO)	60838288
CASTIRAGA VIDARDO (LO)	31516842	CASTIRAGA VIDARDO (LO)	34102596	CASTIRAGA VIDARDO (LO)	34252721	CASTIRAGA VIDARDO (LO)	38608555	CASTIRAGA VIDARDO (LO)	36666691
CAVACURTA (LO)	9982384	CAVACURTA (LO)	10340651	CAVACURTA (LO)	10132066	CAVACURTA (LO)	38667142	CAVACURTA (LO)	10483562
CAVENAGO D'ADDA (LO)	29129893	CAVENAGO D'ADDA (LO)	29719534	CAVENAGO D'ADDA (LO)	30180527	CAVENAGO D'ADDA (LO)	38779806	CAVENAGO D'ADDA (LO)	30860983
CERVIGNANO D'ADDA (LO)	24708964	CERVIGNANO D'ADDA (LO)	25598403	CERVIGNANO D'ADDA (LO)	26168508	CERVIGNANO D'ADDA (LO)	38908280	CERVIGNANO D'ADDA (LO)	27557474
CODOGNO (LO)	224757917	CODOGNO (LO)	227278495	CODOGNO (LO)	230231987	CODOGNO (LO)	39012340	CODOGNO (LO)	239543489
COMAZZO (LO)	24130792	COMAZZO (LO)	24521473	COMAZZO (LO)	27072992	COMAZZO (LO)	39112069	COMAZZO (LO)	29093348
CORNEGLIANO LAUDENSE (LO)	43144978	CORNEGLIANO LAUDENSE (LO)	44816062	CORNEGLIANO LAUDENSE (LO)	44571981	CORNEGLIANO LAUDENSE (LO)	39230840	CORNEGLIANO LAUDENSE (LO)	46688979
CORNO GIOVINE (LO)	15746570	CORNO GIOVINE (LO)	16123719	CORNO GIOVINE (LO)	15839717	CORNO GIOVINE (LO)	39348893	CORNO GIOVINE (LO)	15814761
CORNOVECCHIO (LO)	2480134	CORNOVECCHIO (LO)	2512529	CORNOVECCHIO (LO)	2741866	CORNOVECCHIO (LO)	39417204	CORNOVECCHIO (LO)	2511940
CORTE PALASIO (LO)	17088924	CORTE PALASIO (LO)	18114927	CORTE PALASIO (LO)	18517428	CORTE PALASIO (LO)	39517796	CORTE PALASIO (LO)	19318274
CRESPIATICA (LO)	21106196	CRESPIATICA (LO)	21504764	CRESPIATICA (LO)	23094123	CRESPIATICA (LO)	39525616	CRESPIATICA (LO)	25389046
FOMBIO (LO)	27396106	FOMBIO (LO)	29723928	FOMBIO (LO)	29801043	FOMBIO (LO)	39673203	FOMBIO (LO)	31906088
GALGAGNANO (LO)	14519071	GALGAGNANO (LO)	16244317	GALGAGNANO (LO)	15893404	GALGAGNANO (LO)	39714650	GALGAGNANO (LO)	17442253
GRAFFIGNANA (LO)	32647616	GRAFFIGNANA (LO)	34375226	GRAFFIGNANA (LO)	33196621	GRAFFIGNANA (LO)	39721066	GRAFFIGNANA (LO)	36897186
GUARDAMIGLIO (LO)	33455893	GUARDAMIGLIO (LO)	34683992	GUARDAMIGLIO (LO)	33798800	GUARDAMIGLIO (LO)	39775766	GUARDAMIGLIO (LO)	35358560
LIVRAGA (LO)	31301174	LIVRAGA (LO)	31632673	LIVRAGA (LO)	31743065	LIVRAGA (LO)	39814522	LIVRAGA (LO)	32609157
LODI (LO)	718423778	LODI (LO)	735564970	LODI (LO)	737776365	LODI (LO)	39906490	LODI (LO)	747940829
LODI VECCHIO (LO)	92252771	LODI VECCHIO (LO)	94220501	LODI VECCHIO (LO)	94068437	LODI VECCHIO (LO)	40083160	LODI VECCHIO (LO)	95612387
MACCASTORNA (LO)	831216	MACCASTORNA (LO)	828958	MACCASTORNA (LO)	901833	MACCASTORNA (LO)	40241716	MACCASTORNA (LO)	902881
MAIRAGO (LO)	18405580	MAIRAGO (LO)	18663563	MAIRAGO (LO)	18172949	MAIRAGO (LO)	40248114	MAIRAGO (LO)	18878576
MALEO (LO)	40760895	MALEO (LO)	41866450	MALEO (LO)	42136625	MALEO (LO)	40337091	MALEO (LO)	42597042
MARUDO (LO)	17419729	MARUDO (LO)	18830994	MARUDO (LO)	18325637	MARUDO (LO)	40380259	MARUDO (LO)	19368931
MASSALENGO (LO)	46599398	MASSALENGO (LO)	51538642	MASSALENGO (LO)	52109620	MASSALENGO (LO)	40419070	MASSALENGO (LO)	55659238
MELETI (LO)	5993651	MELETI (LO)	5673320	MELETI (LO)	5663415	MELETI (LO)	40666247	MELETI (LO)	6012625
MERLINO (LO)	19883137	MERLINO (LO)	22041465	MERLINO (LO)	22136630	MERLINO (LO)	40685117	MERLINO (LO)	23364756
MONTANASO LOMBARDO (LO)	32268811	MONTANASO LOMBARDO (LO)	34109183	MONTANASO LOMBARDO (LO)	34864217	MONTANASO LOMBARDO (LO)	40712240	MONTANASO LOMBARDO (LO)	37066598
MULAZZANO (LO)	74050644	MULAZZANO (LO)	75692000	MULAZZANO (LO)	75842476	MULAZZANO (LO)	40892366	MULAZZANO (LO)	78493062
ORIO LITTA (LO)	23431333	ORIO LITTA (LO)	24329051	ORIO LITTA (LO)	23651008	ORIO LITTA (LO)	40930559	ORIO LITTA (LO)	24212605
OSPEDALETTO LODIGIANO (LO)	21903923	OSPEDALETTO LODIGIANO (LO)	22429930	OSPEDALETTO LODIGIANO (LO)	22016762	OSPEDALETTO LODIGIANO (LO)	41251256	OSPEDALETTO LODIGIANO (LO)	22758378
OSSAGO LODIGIANO (LO)	18027180	OSSAGO LODIGIANO (LO)	18467233	OSSAGO LODIGIANO (LO)	17942299	OSSAGO LODIGIANO (LO)	41330393	OSSAGO LODIGIANO (LO)	18576178
PIEVE FISSIRAGA (LO)	22784180	PIEVE FISSIRAGA (LO)	23155120	PIEVE FISSIRAGA (LO)	22740868	PIEVE FISSIRAGA (LO)	41485862	PIEVE FISSIRAGA (LO)	24095330
SALERANO SUL LAMBRO (LO)	31625664	SALERANO SUL LAMBRO (LO)	33137319	SALERANO SUL LAMBRO (LO)	33258680	SALERANO SUL LAMBRO (LO)	41517992	SALERANO SUL LAMBRO (LO)	34359747
SAN FIORANO (LO)	26081981	SAN FIORANO (LO)	27220720	SAN FIORANO (LO)	27123123	SAN FIORANO (LO)	41622385	SAN FIORANO (LO)	28218086
SAN MARTINO IN STRADA (LO)	50646141	SAN MARTINO IN STRADA (LO)	52583491	SAN MARTINO IN STRADA (LO)	52271239	SAN MARTINO IN STRADA (LO)	41645654	SAN MARTINO IN STRADA (LO)	53887417
SAN ROCCO AL PORTO (LO)	45129954	SAN ROCCO AL PORTO (LO)	46361492	SAN ROCCO AL PORTO (LO)	47063592	SAN ROCCO AL PORTO (LO)	41648804	SAN ROCCO AL PORTO (LO)	47585957
SANT'ANGELO LODIGIANO (LO)	153678290	SANT'ANGELO LODIGIANO (LO)	154928224	SANT'ANGELO LODIGIANO (LO)	156692195	SANT'ANGELO LODIGIANO (LO)	41775089	SANT'ANGELO LODIGIANO (LO)	158288193
SANTO STEFANO LODIGIANO (LO)	24113737	SANTO STEFANO LODIGIANO (LO)	25841606	SANTO STEFANO LODIGIANO (LO)	25095040	SANTO STEFANO LODIGIANO (LO)	41881887	SANTO STEFANO LODIGIANO (LO)	26093268
SECUGNAGO (LO)	24487420	SECUGNAGO (LO)	25426044	SECUGNAGO (LO)	25217465	SECUGNAGO (LO)	41960914	SECUGNAGO (LO)	26031658
SENNA LODIGIANA (LO)	22858828	SENNA LODIGIANA (LO)	22872038	SENNA LODIGIANA (LO)	22745141	SENNA LODIGIANA (LO)	42080224	SENNA LODIGIANA (LO)	23415349
SOMAGLIA (LO)	44178605	SOMAGLIA (LO)	43856978	SOMAGLIA (LO)	43568403	SOMAGLIA (LO)	42281513	SOMAGLIA (LO)	45838705
SORDIO (LO)	41149536	SORDIO (LO)	42892854	SORDIO (LO)	41998603	SORDIO (LO)	42303374	SORDIO (LO)	45022090
TAVAZZANO CON VILLAVESCO (LO)	74667202	TAVAZZANO CON VILLAVESCO (LO)	76087167	TAVAZZANO CON VILLAVESCO (LO)	75854324	TAVAZZANO CON VILLAVESCO (LO)	42541323	TAVAZZANO CON VILLAVESCO (LO)	79730111
TERRANOVA DEI PASSERINI (LO)	10621028	TERRANOVA DEI PASSERINI (LO)	10898636	TERRANOVA DEI PASSERINI (LO)	11113426	TERRANOVA DEI PASSERINI (LO)	42660180	TERRANOVA DEI PASSERINI (LO)	12079844
TURANO LODIGIANO (LO)	17975377	TURANO LODIGIANO (LO)	18795199	TURANO LODIGIANO (LO)	18652918	TURANO LODIGIANO (LO)	42662780	TURANO LODIGIANO (LO)	19649422
VALERA FRATTA (LO)	18717166	VALERA FRATTA (LO)	19254126	VALERA FRATTA (LO)	19132806	VALERA FRATTA (LO)	42760015	VALERA FRATTA (LO)	19894252
VILLANOVA DEL SILLARO (LO)	17575782	VILLANOVA DEL SILLARO (LO)	17882359	VILLANOVA DEL SILLARO (LO)	18341454	VILLANOVA DEL SILLARO (LO)	42801807	VILLANOVA DEL SILLARO (LO)	19370191
ZELO BUON PERSICO (LO)	87908440	ZELO BUON PERSICO (LO)	90905779	ZELO BUON PERSICO (LO)	91065499	ZELO BUON PERSICO (LO)	42973606	ZELO BUON PERSICO (LO)	94684602
ACQUANEGRA SUL CHIESE (MN)	31958193	ACQUANEGRA SUL CHIESE (MN)	32156995	ACQUANEGRA SUL CHIESE (MN)	32261263	ACQUANEGRA SUL CHIESE (MN)	43006933	ACQUANEGRA SUL CHIESE (MN)	32933471
ASOLA (MN)	117098143	ASOLA (MN)	120046314	ASOLA (MN)	117561989	ASOLA (MN)	43103570	ASOLA (MN)	121501258
BAGNOLO SAN VITO (MN)	70437208	BAGNOLO SAN VITO (MN)	70879414	BAGNOLO SAN VITO (MN)	70329906	BAGNOLO SAN VITO (MN)	43141213	BAGNOLO SAN VITO (MN)	70825630
BIGARELLO (MN)	26161146	BIGARELLO (MN)	26169721	BIGARELLO (MN)	26100613	BIGARELLO (MN)	43213103	BIGARELLO (MN)	28756763
BORGOFORTE (MN)	41100749	BORGOFORTE (MN)	41224537	BORGOFORTE (MN)	40382836	BORGOFORTE (MN)	43302025	BORGOFORTE (MN)	39767724
BORGOFRANCO SUL PO (MN)	8744928	BORGOFRANCO SUL PO (MN)	8923357	BORGOFRANCO SUL PO (MN)	8695922	BORGOFRANCO SUL PO (MN)	43365272	BORGOFRANCO SUL PO (MN)	8255236
BOZZOLO (MN)	52495398	BOZZOLO (MN)	53706578	BOZZOLO (MN)	54721177	BOZZOLO (MN)	43422102	BOZZOLO (MN)	55819202
CANNETO SULL'OGLIO (MN)	52595382	CANNETO SULL'OGLIO (MN)	50591087	CANNETO SULL'OGLIO (MN)	49374860	CANNETO SULL'OGLIO (MN)	43685584	CANNETO SULL'OGLIO (MN)	50683645
CARBONARA DI PO (MN)	15220249	CARBONARA DI PO (MN)	15539652	CARBONARA DI PO (MN)	15810497	CARBONARA DI PO (MN)	43750632	CARBONARA DI PO (MN)	15543580
CASALMORO (MN)	22669635	CASALMORO (MN)	23113939	CASALMORO (MN)	22427590	CASALMORO (MN)	43767588	CASALMORO (MN)	23684634
CASALOLDO (MN)	28199866	CASALOLDO (MN)	28877931	CASALOLDO (MN)	28371179	CASALOLDO (MN)	43875019	CASALOLDO (MN)	31624400
CASALROMANO (MN)	16470409	CASALROMANO (MN)	15593345	CASALROMANO (MN)	15393818	CASALROMANO (MN)	43875686	CASALROMANO (MN)	15519461
CASTEL D'ARIO (MN)	57420524	CASTEL D'ARIO (MN)	58367731	CASTEL D'ARIO (MN)	57165307	CASTEL D'ARIO (MN)	43960635	CASTEL D'ARIO (MN)	56926043
CASTEL GOFFREDO (MN)	134417813	CASTEL GOFFREDO (MN)	137129478	CASTEL GOFFREDO (MN)	135705374	CASTEL GOFFREDO (MN)	43969360	CASTEL GOFFREDO (MN)	143907686
CASTELBELFORTE (MN)	36252441	CASTELBELFORTE (MN)	37565978	CASTELBELFORTE (MN)	36636430	CASTELBELFORTE (MN)	44045897	CASTELBELFORTE (MN)	38181960
CASTELLUCCHIO (MN)	63878786	CASTELLUCCHIO (MN)	63248179	CASTELLUCCHIO (MN)	63641227	CASTELLUCCHIO (MN)	44130103	CASTELLUCCHIO (MN)	63369526
CASTIGLIONE DELLE STIVIERE (MN)	279693624	CASTIGLIONE DELLE STIVIERE (MN)	285688512	CASTIGLIONE DELLE STIVIERE (MN)	284708050	CASTIGLIONE DELLE STIVIERE (MN)	44299411	CASTIGLIONE DELLE STIVIERE (MN)	290827837
CAVRIANA (MN)	40635479	CAVRIANA (MN)	40460463	CAVRIANA (MN)	40158774	CAVRIANA (MN)	44427840	CAVRIANA (MN)	42608805
CERESARA (MN)	30686729	CERESARA (MN)	32140454	CERESARA (MN)	31665120	CERESARA (MN)	44447154	CERESARA (MN)	33382547
COMMESSAGGIO (MN)	12235552	COMMESSAGGIO (MN)	13150467	COMMESSAGGIO (MN)	13202057	COMMESSAGGIO (MN)	44483582	COMMESSAGGIO (MN)	13570441
CURTATONE (MN)	203162351	CURTATONE (MN)	209222433	CURTATONE (MN)	211663011	CURTATONE (MN)	44491133	CURTATONE (MN)	216811822
DOSOLO (MN)	42149302	DOSOLO (MN)	42287880	DOSOLO (MN)	42044257	DOSOLO (MN)	44493070	DOSOLO (MN)	42719772
FELONICA (MN)	16276715	FELONICA (MN)	16400192	FELONICA (MN)	16449612	FELONICA (MN)	44611063	FELONICA (MN)	16238047
GAZOLDO DEGLI IPPOLITI (MN)	40494362	GAZOLDO DEGLI IPPOLITI (MN)	41201124	GAZOLDO DEGLI IPPOLITI (MN)	40948037	GAZOLDO DEGLI IPPOLITI (MN)	44616343	GAZOLDO DEGLI IPPOLITI (MN)	41457874
GAZZUOLO (MN)	27626576	GAZZUOLO (MN)	27759058	GAZZUOLO (MN)	27097736	GAZZUOLO (MN)	44785353	GAZZUOLO (MN)	27968847
GOITO (MN)	115694873	GOITO (MN)	117351173	GOITO (MN)	116594975	GOITO (MN)	44911671	GOITO (MN)	122357340
GONZAGA (MN)	111490324	GONZAGA (MN)	112402607	GONZAGA (MN)	108440781	GONZAGA (MN)	44969536	GONZAGA (MN)	102041457
GUIDIZZOLO (MN)	65172678	GUIDIZZOLO (MN)	67157083	GUIDIZZOLO (MN)	65754873	GUIDIZZOLO (MN)	44980530	GUIDIZZOLO (MN)	67291676
MAGNACAVALLO (MN)	17326963	MAGNACAVALLO (MN)	17582892	MAGNACAVALLO (MN)	17071126	MAGNACAVALLO (MN)	45047894	MAGNACAVALLO (MN)	15938213
MANTOVA (MN)	811668251	MANTOVA (MN)	813568916	MANTOVA (MN)	808656936	MANTOVA (MN)	45070642	MANTOVA (MN)	808209919
MARCARIA (MN)	81104671	MARCARIA (MN)	84230111	MARCARIA (MN)	84074381	MARCARIA (MN)	45284824	MARCARIA (MN)	85833084
MARIANA MANTOVANA (MN)	7308200	MARIANA MANTOVANA (MN)	7779498	MARIANA MANTOVANA (MN)	7898607	MARIANA MANTOVANA (MN)	45305581	MARIANA MANTOVANA (MN)	8004715
MARMIROLO (MN)	96835848	MARMIROLO (MN)	96742819	MARMIROLO (MN)	94567618	MARMIROLO (MN)	45317848	MARMIROLO (MN)	99988760
MEDOLE (MN)	44192820	MEDOLE (MN)	45455280	MEDOLE (MN)	45166271	MEDOLE (MN)	45350168	MEDOLE (MN)	46238908
MOGLIA (MN)	68748222	MOGLIA (MN)	69282195	MOGLIA (MN)	68367526	MOGLIA (MN)	45437388	MOGLIA (MN)	64305743
MONZAMBANO (MN)	54052104	MONZAMBANO (MN)	55494135	MONZAMBANO (MN)	54083882	MONZAMBANO (MN)	45533328	MONZAMBANO (MN)	56896347
MOTTEGGIANA (MN)	30498136	MOTTEGGIANA (MN)	29216649	MOTTEGGIANA (MN)	28518237	MOTTEGGIANA (MN)	45542554	MOTTEGGIANA (MN)	29284728
OSTIGLIA (MN)	88070808	OSTIGLIA (MN)	91254676	OSTIGLIA (MN)	89676008	OSTIGLIA (MN)	45583777	OSTIGLIA (MN)	85155607
PEGOGNAGA (MN)	85654622	PEGOGNAGA (MN)	87645798	PEGOGNAGA (MN)	85924297	PEGOGNAGA (MN)	45875539	PEGOGNAGA (MN)	80227118
PIEVE DI CORIANO (MN)	11259864	PIEVE DI CORIANO (MN)	11885338	PIEVE DI CORIANO (MN)	12371347	PIEVE DI CORIANO (MN)	46003058	PIEVE DI CORIANO (MN)	12449264
PIUBEGA (MN)	18791755	PIUBEGA (MN)	19508776	PIUBEGA (MN)	18992320	PIUBEGA (MN)	46126038	PIUBEGA (MN)	19914364
POGGIO RUSCO (MN)	83065896	POGGIO RUSCO (MN)	80816257	POGGIO RUSCO (MN)	79907656	POGGIO RUSCO (MN)	46242461	POGGIO RUSCO (MN)	70875163
POMPONESCO (MN)	19895765	POMPONESCO (MN)	20046245	POMPONESCO (MN)	20386627	POMPONESCO (MN)	46367072	POMPONESCO (MN)	20743369
PONTI SUL MINCIO (MN)	28239546	PONTI SUL MINCIO (MN)	29220125	PONTI SUL MINCIO (MN)	30427667	PONTI SUL MINCIO (MN)	46466670	PONTI SUL MINCIO (MN)	31167919
PORTO MANTOVANO (MN)	204139494	PORTO MANTOVANO (MN)	217416520	PORTO MANTOVANO (MN)	218608091	PORTO MANTOVANO (MN)	46489455	PORTO MANTOVANO (MN)	225407532
QUINGENTOLE (MN)	12210933	QUINGENTOLE (MN)	12253608	QUINGENTOLE (MN)	12073257	QUINGENTOLE (MN)	46507323	QUINGENTOLE (MN)	11629416
QUISTELLO (MN)	67461360	QUISTELLO (MN)	68136435	QUISTELLO (MN)	67435920	QUISTELLO (MN)	46538615	QUISTELLO (MN)	63838193
REDONDESCO (MN)	14895848	REDONDESCO (MN)	14857825	REDONDESCO (MN)	14533620	REDONDESCO (MN)	46599833	REDONDESCO (MN)	14759475
REVERE (MN)	32327266	REVERE (MN)	33163960	REVERE (MN)	32870656	REVERE (MN)	46699614	REVERE (MN)	32554060
RIVAROLO MANTOVANO (MN)	31445659	RIVAROLO MANTOVANO (MN)	32759587	RIVAROLO MANTOVANO (MN)	32929358	RIVAROLO MANTOVANO (MN)	46757414	RIVAROLO MANTOVANO (MN)	33338409
RODIGO (MN)	67766578	RODIGO (MN)	68760107	RODIGO (MN)	69078625	RODIGO (MN)	46761891	RODIGO (MN)	69015128
RONCOFERRARO (MN)	89498461	RONCOFERRARO (MN)	94311693	RONCOFERRARO (MN)	92771725	RONCOFERRARO (MN)	46769952	RONCOFERRARO (MN)	92316951
ROVERBELLA (MN)	98968383	ROVERBELLA (MN)	99421985	ROVERBELLA (MN)	98503645	ROVERBELLA (MN)	46961485	ROVERBELLA (MN)	99568346
SABBIONETA (MN)	52327085	SABBIONETA (MN)	54225556	SABBIONETA (MN)	53518770	SABBIONETA (MN)	47082746	SABBIONETA (MN)	54344478
SAN BENEDETTO PO (MN)	88656691	SAN BENEDETTO PO (MN)	90087992	SAN BENEDETTO PO (MN)	87625209	SAN BENEDETTO PO (MN)	47295743	SAN BENEDETTO PO (MN)	81464731
SAN GIACOMO DELLE SEGNATE (MN)	19672192	SAN GIACOMO DELLE SEGNATE (MN)	19908777	SAN GIACOMO DELLE SEGNATE (MN)	18591105	SAN GIACOMO DELLE SEGNATE (MN)	47372182	SAN GIACOMO DELLE SEGNATE (MN)	16793249
SAN GIORGIO DI MANTOVA (MN)	120080261	SAN GIORGIO DI MANTOVA (MN)	122215414	SAN GIORGIO DI MANTOVA (MN)	127604843	SAN GIORGIO DI MANTOVA (MN)	47392593	SAN GIORGIO DI MANTOVA (MN)	130315089
SAN GIOVANNI DEL DOSSO (MN)	13919983	SAN GIOVANNI DEL DOSSO (MN)	14495250	SAN GIOVANNI DEL DOSSO (MN)	14174780	SAN GIOVANNI DEL DOSSO (MN)	47467537	SAN GIOVANNI DEL DOSSO (MN)	13279263
SAN MARTINO DALL'ARGINE (MN)	20802940	SAN MARTINO DALL'ARGINE (MN)	21602305	SAN MARTINO DALL'ARGINE (MN)	21833409	SAN MARTINO DALL'ARGINE (MN)	47623827	SAN MARTINO DALL'ARGINE (MN)	22578301
SCHIVENOGLIA (MN)	13988761	SCHIVENOGLIA (MN)	14488418	SCHIVENOGLIA (MN)	13779597	SCHIVENOGLIA (MN)	47715778	SCHIVENOGLIA (MN)	12288236
SERMIDE (MN)	80177256	SERMIDE (MN)	80359929	SERMIDE (MN)	80013626	SERMIDE (MN)	47774696	SERMIDE (MN)	76642905
SERRAVALLE A PO (MN)	18512768	SERRAVALLE A PO (MN)	18497460	SERRAVALLE A PO (MN)	18450686	SERRAVALLE A PO (MN)	47857551	SERRAVALLE A PO (MN)	17705421
SOLFERINO (MN)	34655135	SOLFERINO (MN)	34359848	SOLFERINO (MN)	34154783	SOLFERINO (MN)	47883678	SOLFERINO (MN)	35556366
SUSTINENTE (MN)	25845628	SUSTINENTE (MN)	25703699	SUSTINENTE (MN)	25697505	SUSTINENTE (MN)	48049801	SUSTINENTE (MN)	25604926
SUZZARA (MN)	263034327	SUZZARA (MN)	264360250	SUZZARA (MN)	249402360	SUZZARA (MN)	48286768	SUZZARA (MN)	248624565
VIADANA (MN)	242886720	VIADANA (MN)	246293585	VIADANA (MN)	248234032	VIADANA (MN)	48420211	VIADANA (MN)	254731842
VILLA POMA (MN)	25772067	VILLA POMA (MN)	26523085	VILLA POMA (MN)	27713862	VILLA POMA (MN)	48524288	VILLA POMA (MN)	23719991
VILLIMPENTA (MN)	24264602	VILLIMPENTA (MN)	24731412	VILLIMPENTA (MN)	25143479	VILLIMPENTA (MN)	48576744	VILLIMPENTA (MN)	25311942
VIRGILIO (MN)	150606021	VIRGILIO (MN)	152581599	VIRGILIO (MN)	149939093	VIRGILIO (MN)	48616679	VIRGILIO (MN)	149318871
VOLTA MANTOVANA (MN)	81274376	VOLTA MANTOVANA (MN)	81863496	VOLTA MANTOVANA (MN)	81847255	VOLTA MANTOVANA (MN)	48897947	VOLTA MANTOVANA (MN)	86726241
ABBIATEGRASSO (MI)	445581710	ABBIATEGRASSO (MI)	462368168	ABBIATEGRASSO (MI)	463525683	ABBIATEGRASSO (MI)	48908874	ABBIATEGRASSO (MI)	472598661
ALBAIRATE (MI)	67569183	ALBAIRATE (MI)	68886819	ALBAIRATE (MI)	67705400	ALBAIRATE (MI)	49228206	ALBAIRATE (MI)	68304406
ARCONATE (MI)	88703316	ARCONATE (MI)	90586603	ARCONATE (MI)	90909331	ARCONATE (MI)	49252595	ARCONATE (MI)	95688781
ARESE (MI)	425639997	ARESE (MI)	436681272	ARESE (MI)	423494605	ARESE (MI)	49396970	ARESE (MI)	428497771
ARLUNO (MI)	164529706	ARLUNO (MI)	169680227	ARLUNO (MI)	169417696	ARLUNO (MI)	49744156	ARLUNO (MI)	175752143
ASSAGO (MI)	142278917	ASSAGO (MI)	143131707	ASSAGO (MI)	141707283	ASSAGO (MI)	49764972	ASSAGO (MI)	147150048
BARANZATE (MI)	128261041	BARANZATE (MI)	129084625	BARANZATE (MI)	126315341	BARANZATE (MI)	49890297	BARANZATE (MI)	126444921
BAREGGIO (MI)	248539129	BAREGGIO (MI)	264692027	BAREGGIO (MI)	262846792	BAREGGIO (MI)	50038066	BAREGGIO (MI)	272212694
BASIANO (MI)	51826650	BASIANO (MI)	53952330	BASIANO (MI)	53784631	BASIANO (MI)	50207857	BASIANO (MI)	54102063
BASIGLIO (MI)	227659110	BASIGLIO (MI)	227579263	BASIGLIO (MI)	216796658	BASIGLIO (MI)	50257453	BASIGLIO (MI)	222877854
BELLINZAGO LOMBARDO (MI)	58769457	BELLINZAGO LOMBARDO (MI)	60349835	BELLINZAGO LOMBARDO (MI)	59399492	BELLINZAGO LOMBARDO (MI)	50535154	BELLINZAGO LOMBARDO (MI)	60104921
BERNATE TICINO (MI)	46354810	BERNATE TICINO (MI)	47496325	BERNATE TICINO (MI)	46802623	BERNATE TICINO (MI)	50679685	BERNATE TICINO (MI)	47149411
BESATE (MI)	36457796	BESATE (MI)	30691664	BESATE (MI)	26158885	BESATE (MI)	50962890	BESATE (MI)	27312515
BINASCO (MI)	113614706	BINASCO (MI)	114193499	BINASCO (MI)	112373746	BINASCO (MI)	50973351	BINASCO (MI)	114682815
BOFFALORA SOPRA TICINO (MI)	66928766	BOFFALORA SOPRA TICINO (MI)	67318923	BOFFALORA SOPRA TICINO (MI)	65238186	BOFFALORA SOPRA TICINO (MI)	51116077	BOFFALORA SOPRA TICINO (MI)	64223426
BOLLATE (MI)	539360477	BOLLATE (MI)	554518251	BOLLATE (MI)	543426587	BOLLATE (MI)	51427905	BOLLATE (MI)	547752650
BRESSO (MI)	421907706	BRESSO (MI)	427495691	BRESSO (MI)	419777157	BRESSO (MI)	51691923	BRESSO (MI)	422133810
BUBBIANO (MI)	26463974	BUBBIANO (MI)	30228192	BUBBIANO (MI)	29573801	BUBBIANO (MI)	51724012	BUBBIANO (MI)	30245257
BUCCINASCO (MI)	459128333	BUCCINASCO (MI)	472683022	BUCCINASCO (MI)	465853141	BUCCINASCO (MI)	51952408	BUCCINASCO (MI)	479986754
BUSCATE (MI)	63845745	BUSCATE (MI)	65101496	BUSCATE (MI)	64142010	BUSCATE (MI)	51999752	BUSCATE (MI)	65763334
BUSSERO (MI)	142698631	BUSSERO (MI)	145475303	BUSSERO (MI)	144000639	BUSSERO (MI)	52273098	BUSSERO (MI)	146824952
BUSTO GAROLFO (MI)	185217850	BUSTO GAROLFO (MI)	190665851	BUSTO GAROLFO (MI)	190100443	BUSTO GAROLFO (MI)	52287514	BUSTO GAROLFO (MI)	196992548
CALVIGNASCO (MI)	15239661	CALVIGNASCO (MI)	15152361	CALVIGNASCO (MI)	15229812	CALVIGNASCO (MI)	52524029	CALVIGNASCO (MI)	16195402
CAMBIAGO (MI)	96543466	CAMBIAGO (MI)	100298800	CAMBIAGO (MI)	100133122	CAMBIAGO (MI)	52592951	CAMBIAGO (MI)	105454630
CANEGRATE (MI)	169038440	CANEGRATE (MI)	174786211	CANEGRATE (MI)	173669829	CANEGRATE (MI)	52758615	CANEGRATE (MI)	178832074
CARPIANO (MI)	51387813	CARPIANO (MI)	57371462	CARPIANO (MI)	57630011	CARPIANO (MI)	52779215	CARPIANO (MI)	60213208
CARUGATE (MI)	197541059	CARUGATE (MI)	205598916	CARUGATE (MI)	206687186	CARUGATE (MI)	52815869	CARUGATE (MI)	218191261
CASARILE (MI)	49561260	CASARILE (MI)	50963681	CASARILE (MI)	51732877	CASARILE (MI)	52901263	CASARILE (MI)	53469629
CASOREZZO (MI)	76624527	CASOREZZO (MI)	78225327	CASOREZZO (MI)	78506022	CASOREZZO (MI)	53053029	CASOREZZO (MI)	82265553
CASSANO D'ADDA (MI)	277115917	CASSANO D'ADDA (MI)	279372966	CASSANO D'ADDA (MI)	277986177	CASSANO D'ADDA (MI)	53079385	CASSANO D'ADDA (MI)	283188701
CASSINA DE' PECCHI (MI)	237399934	CASSINA DE' PECCHI (MI)	247494190	CASSINA DE' PECCHI (MI)	245086203	CASSINA DE' PECCHI (MI)	53116096	CASSINA DE' PECCHI (MI)	249954000
CASSINETTA DI LUGAGNANO (MI)	26149024	CASSINETTA DI LUGAGNANO (MI)	26632372	CASSINETTA DI LUGAGNANO (MI)	26931573	CASSINETTA DI LUGAGNANO (MI)	53132194	CASSINETTA DI LUGAGNANO (MI)	28136868
CASTANO PRIMO (MI)	148608512	CASTANO PRIMO (MI)	151156485	CASTANO PRIMO (MI)	150747584	CASTANO PRIMO (MI)	53253197	CASTANO PRIMO (MI)	153331100
CERNUSCO SUL NAVIGLIO (MI)	554280074	CERNUSCO SUL NAVIGLIO (MI)	569797993	CERNUSCO SUL NAVIGLIO (MI)	568492871	CERNUSCO SUL NAVIGLIO (MI)	53412313	CERNUSCO SUL NAVIGLIO (MI)	605719624
CERRO AL LAMBRO (MI)	78824407	CERRO AL LAMBRO (MI)	81401576	CERRO AL LAMBRO (MI)	81669374	CERRO AL LAMBRO (MI)	53574111	CERRO AL LAMBRO (MI)	83443930
CERRO MAGGIORE (MI)	203019711	CERRO MAGGIORE (MI)	206874808	CERRO MAGGIORE (MI)	206001144	CERRO MAGGIORE (MI)	53639233	CERRO MAGGIORE (MI)	216911413
CESANO BOSCONE (MI)	307259122	CESANO BOSCONE (MI)	325554148	CESANO BOSCONE (MI)	333421027	CESANO BOSCONE (MI)	53698509	CESANO BOSCONE (MI)	335725652
CESATE (MI)	188371732	CESATE (MI)	194324145	CESATE (MI)	195311177	CESATE (MI)	53840968	CESATE (MI)	203397197
CINISELLO BALSAMO (MI)	967012104	CINISELLO BALSAMO (MI)	996085128	CINISELLO BALSAMO (MI)	982092016	CINISELLO BALSAMO (MI)	53902822	CINISELLO BALSAMO (MI)	994073349
CISLIANO (MI)	58328582	CISLIANO (MI)	61087140	CISLIANO (MI)	62752159	CISLIANO (MI)	54004972	CISLIANO (MI)	72565820
COLOGNO MONZESE (MI)	612622732	COLOGNO MONZESE (MI)	622353998	COLOGNO MONZESE (MI)	621426766	COLOGNO MONZESE (MI)	54329121	COLOGNO MONZESE (MI)	632796019
COLTURANO (MI)	27625909	COLTURANO (MI)	28523648	COLTURANO (MI)	27893128	COLTURANO (MI)	54349647	COLTURANO (MI)	28253478
CORBETTA (MI)	254009040	CORBETTA (MI)	265452370	CORBETTA (MI)	263955181	CORBETTA (MI)	54423440	CORBETTA (MI)	286516515
CORMANO (MI)	284619436	CORMANO (MI)	293901608	CORMANO (MI)	290354138	CORMANO (MI)	54431108	CORMANO (MI)	304851328
CORNAREDO (MI)	308250176	CORNAREDO (MI)	314130235	CORNAREDO (MI)	310501697	CORNAREDO (MI)	54454241	CORNAREDO (MI)	315074793
CORSICO (MI)	470330661	CORSICO (MI)	479493654	CORSICO (MI)	478522631	CORSICO (MI)	54502905	CORSICO (MI)	486929189
CUGGIONO (MI)	115756112	CUGGIONO (MI)	119513143	CUGGIONO (MI)	117605137	CUGGIONO (MI)	54650418	CUGGIONO (MI)	119091822
CUSAGO (MI)	87693611	CUSAGO (MI)	86330303	CUSAGO (MI)	86272490	CUSAGO (MI)	54714102	CUSAGO (MI)	90430209
CUSANO MILANINO (MI)	314892813	CUSANO MILANINO (MI)	323948135	CUSANO MILANINO (MI)	319527196	CUSANO MILANINO (MI)	54732865	CUSANO MILANINO (MI)	327439993
DAIRAGO (MI)	76122489	DAIRAGO (MI)	77373235	DAIRAGO (MI)	78920970	DAIRAGO (MI)	54773195	DAIRAGO (MI)	84256517
DRESANO (MI)	44558303	DRESANO (MI)	47210317	DRESANO (MI)	47315891	DRESANO (MI)	54879718	DRESANO (MI)	49167433
GAGGIANO (MI)	139838427	GAGGIANO (MI)	138805740	GAGGIANO (MI)	141216407	GAGGIANO (MI)	55047283	GAGGIANO (MI)	145093681
GARBAGNATE MILANESE (MI)	375946692	GARBAGNATE MILANESE (MI)	375699429	GARBAGNATE MILANESE (MI)	384493601	GARBAGNATE MILANESE (MI)	55242412	GARBAGNATE MILANESE (MI)	389171187
GESSATE (MI)	133476814	GESSATE (MI)	141118417	GESSATE (MI)	137362113	GESSATE (MI)	55321140	GESSATE (MI)	146040076
GORGONZOLA (MI)	307281520	GORGONZOLA (MI)	317180204	GORGONZOLA (MI)	315876132	GORGONZOLA (MI)	55508088	GORGONZOLA (MI)	329083861
GREZZAGO (MI)	35619736	GREZZAGO (MI)	36959553	GREZZAGO (MI)	36014752	GREZZAGO (MI)	55542196	GREZZAGO (MI)	37025697
GUDO VISCONTI (MI)	23657382	GUDO VISCONTI (MI)	23226129	GUDO VISCONTI (MI)	22965793	GUDO VISCONTI (MI)	55868909	GUDO VISCONTI (MI)	25695179
INVERUNO (MI)	128747795	INVERUNO (MI)	128602069	INVERUNO (MI)	130922491	INVERUNO (MI)	55967140	INVERUNO (MI)	131339980
INZAGO (MI)	155180447	INZAGO (MI)	159771015	INZAGO (MI)	161406909	INZAGO (MI)	56092220	INZAGO (MI)	169611627
LACCHIARELLA (MI)	113685423	LACCHIARELLA (MI)	118059277	LACCHIARELLA (MI)	119712865	LACCHIARELLA (MI)	56108134	LACCHIARELLA (MI)	126653659
LAINATE (MI)	393325797	LAINATE (MI)	406656539	LAINATE (MI)	401028971	LAINATE (MI)	56182720	LAINATE (MI)	412198540
LEGNANO (MI)	940688402	LEGNANO (MI)	973314764	LEGNANO (MI)	959247159	LEGNANO (MI)	56205960	LEGNANO (MI)	987568996
LISCATE (MI)	53442614	LISCATE (MI)	56834969	LISCATE (MI)	58127363	LISCATE (MI)	56487653	LISCATE (MI)	60329486
LOCATE DI TRIULZI (MI)	131950571	LOCATE DI TRIULZI (MI)	134855298	LOCATE DI TRIULZI (MI)	136300674	LOCATE DI TRIULZI (MI)	56490455	LOCATE DI TRIULZI (MI)	144465832
MAGENTA (MI)	364629705	MAGENTA (MI)	368251693	MAGENTA (MI)	361089180	MAGENTA (MI)	56541797	MAGENTA (MI)	365224986
MAGNAGO (MI)	128861524	MAGNAGO (MI)	129187596	MAGNAGO (MI)	126663684	MAGNAGO (MI)	56547047	MAGNAGO (MI)	133242200
MARCALLO CON CASONE (MI)	88285861	MARCALLO CON CASONE (MI)	89646221	MARCALLO CON CASONE (MI)	89687319	MARCALLO CON CASONE (MI)	56595831	MARCALLO CON CASONE (MI)	93163650
MASATE (MI)	46175647	MASATE (MI)	47262282	MASATE (MI)	49442919	MASATE (MI)	56655447	MASATE (MI)	50505132
MEDIGLIA (MI)	167721921	MEDIGLIA (MI)	171478434	MEDIGLIA (MI)	167939218	MEDIGLIA (MI)	56749656	MEDIGLIA (MI)	172162555
MELEGNANO (MI)	255367462	MELEGNANO (MI)	263864179	MELEGNANO (MI)	262706935	MELEGNANO (MI)	56933228	MELEGNANO (MI)	268432358
MELZO (MI)	276044938	MELZO (MI)	281369301	MELZO (MI)	276627167	MELZO (MI)	56988319	MELZO (MI)	279667412
MESERO (MI)	57717385	MESERO (MI)	58888445	MESERO (MI)	56163729	MESERO (MI)	57059875	MESERO (MI)	58880288
MILANO (MI)	27616147883	MILANO (MI)	27895182310	MILANO (MI)	27354782475	MILANO (MI)	57180120	MILANO (MI)	28121289829
MORIMONDO (MI)	14342291	MORIMONDO (MI)	14424723	MORIMONDO (MI)	14764916	MORIMONDO (MI)	57230806	MORIMONDO (MI)	14940246
MOTTA VISCONTI (MI)	98269224	MOTTA VISCONTI (MI)	101747376	MOTTA VISCONTI (MI)	100733948	MOTTA VISCONTI (MI)	57586495	MOTTA VISCONTI (MI)	104375825
NERVIANO (MI)	256145581	NERVIANO (MI)	263285227	NERVIANO (MI)	259602838	NERVIANO (MI)	57874459	NERVIANO (MI)	266269640
NOSATE (MI)	9494585	NOSATE (MI)	9819724	NOSATE (MI)	9501867	NOSATE (MI)	58053901	NOSATE (MI)	9958508
NOVATE MILANESE (MI)	312055641	NOVATE MILANESE (MI)	316421302	NOVATE MILANESE (MI)	313314804	NOVATE MILANESE (MI)	58183234	NOVATE MILANESE (MI)	329004892
NOVIGLIO (MI)	61741910	NOVIGLIO (MI)	67321080	NOVIGLIO (MI)	67104200	NOVIGLIO (MI)	58221218	NOVIGLIO (MI)	70008162
OPERA (MI)	230729623	OPERA (MI)	237653739	OPERA (MI)	235394932	OPERA (MI)	58426368	OPERA (MI)	240924914
OSSONA (MI)	55335091	OSSONA (MI)	57789393	OSSONA (MI)	57590362	OSSONA (MI)	58446429	OSSONA (MI)	59908377
OZZERO (MI)	18547347	OZZERO (MI)	19408579	OZZERO (MI)	19196166	OZZERO (MI)	58484403	OZZERO (MI)	20634804
PADERNO DUGNANO (MI)	680478367	PADERNO DUGNANO (MI)	692524909	PADERNO DUGNANO (MI)	693443583	PADERNO DUGNANO (MI)	58537681	PADERNO DUGNANO (MI)	711893500
PANTIGLIATE (MI)	84518868	PANTIGLIATE (MI)	87275635	PANTIGLIATE (MI)	87120379	PANTIGLIATE (MI)	58731644	PANTIGLIATE (MI)	88867916
PARABIAGO (MI)	397571575	PARABIAGO (MI)	410171831	PARABIAGO (MI)	406035257	PARABIAGO (MI)	58775559	PARABIAGO (MI)	420603552
PAULLO (MI)	151453423	PAULLO (MI)	154074093	PAULLO (MI)	154374961	PAULLO (MI)	58838755	PAULLO (MI)	158217776
PERO (MI)	144303490	PERO (MI)	147853978	PERO (MI)	153101287	PERO (MI)	58854404	PERO (MI)	154611121
PESCHIERA BORROMEO (MI)	415191751	PESCHIERA BORROMEO (MI)	415472434	PESCHIERA BORROMEO (MI)	442913382	PESCHIERA BORROMEO (MI)	58863533	PESCHIERA BORROMEO (MI)	453489450
PESSANO CON BORNAGO (MI)	135721150	PESSANO CON BORNAGO (MI)	138128761	PESSANO CON BORNAGO (MI)	136313940	PESSANO CON BORNAGO (MI)	58935077	PESSANO CON BORNAGO (MI)	140394485
PIEVE EMANUELE (MI)	217373789	PIEVE EMANUELE (MI)	222116495	PIEVE EMANUELE (MI)	219670001	PIEVE EMANUELE (MI)	59293203	PIEVE EMANUELE (MI)	222234717
PIOLTELLO (MI)	425047487	PIOLTELLO (MI)	439024560	PIOLTELLO (MI)	437422079	PIOLTELLO (MI)	59566995	PIOLTELLO (MI)	455345052
POGLIANO MILANESE (MI)	126583580	POGLIANO MILANESE (MI)	128964038	POGLIANO MILANESE (MI)	125719840	POGLIANO MILANESE (MI)	59584540	POGLIANO MILANESE (MI)	127649433
POZZO D'ADDA (MI)	70578351	POZZO D'ADDA (MI)	76361355	POZZO D'ADDA (MI)	78333382	POZZO D'ADDA (MI)	59671562	POZZO D'ADDA (MI)	83962569
POZZUOLO MARTESANA (MI)	118367739	POZZUOLO MARTESANA (MI)	122332027	POZZUOLO MARTESANA (MI)	120136828	POZZUOLO MARTESANA (MI)	59891471	POZZUOLO MARTESANA (MI)	127158211
PREGNANA MILANESE (MI)	94958118	PREGNANA MILANESE (MI)	101465722	PREGNANA MILANESE (MI)	104253554	PREGNANA MILANESE (MI)	60145609	PREGNANA MILANESE (MI)	108385339
RESCALDINA (MI)	203800534	RESCALDINA (MI)	211243030	RESCALDINA (MI)	209471139	RESCALDINA (MI)	60238297	RESCALDINA (MI)	219010048
RHO (MI)	779135164	RHO (MI)	799883611	RHO (MI)	791808127	RHO (MI)	60351126	RHO (MI)	806340522
ROBECCHETTO CON INDUNO (MI)	74041530	ROBECCHETTO CON INDUNO (MI)	75968674	ROBECCHETTO CON INDUNO (MI)	68295972	ROBECCHETTO CON INDUNO (MI)	60367384	ROBECCHETTO CON INDUNO (MI)	68704871
ROBECCO SUL NAVIGLIO (MI)	97665409	ROBECCO SUL NAVIGLIO (MI)	99919124	ROBECCO SUL NAVIGLIO (MI)	99608033	ROBECCO SUL NAVIGLIO (MI)	60375142	ROBECCO SUL NAVIGLIO (MI)	111800553
RODANO (MI)	75319710	RODANO (MI)	78060247	RODANO (MI)	75787000	RODANO (MI)	60460369	RODANO (MI)	81740855
ROSATE (MI)	77807814	ROSATE (MI)	79662061	ROSATE (MI)	79320684	ROSATE (MI)	60661472	ROSATE (MI)	81142124
ROZZANO (MI)	511294700	ROZZANO (MI)	527791831	ROZZANO (MI)	526836907	ROZZANO (MI)	60697815	ROZZANO (MI)	539705894
SAN COLOMBANO AL LAMBRO (MI)	101476748	SAN COLOMBANO AL LAMBRO (MI)	105045762	SAN COLOMBANO AL LAMBRO (MI)	104065232	SAN COLOMBANO AL LAMBRO (MI)	60776602	SAN COLOMBANO AL LAMBRO (MI)	105894881
SAN DONATO MILANESE (MI)	659850219	SAN DONATO MILANESE (MI)	686733180	SAN DONATO MILANESE (MI)	680601633	SAN DONATO MILANESE (MI)	61062762	SAN DONATO MILANESE (MI)	693897092
SAN GIORGIO SU LEGNANO (MI)	97415604	SAN GIORGIO SU LEGNANO (MI)	98226003	SAN GIORGIO SU LEGNANO (MI)	97513805	SAN GIORGIO SU LEGNANO (MI)	61254105	SAN GIORGIO SU LEGNANO (MI)	102785614
SAN GIULIANO MILANESE (MI)	489511264	SAN GIULIANO MILANESE (MI)	508069808	SAN GIULIANO MILANESE (MI)	505277905	SAN GIULIANO MILANESE (MI)	61255616	SAN GIULIANO MILANESE (MI)	520236816
SAN VITTORE OLONA (MI)	127090279	SAN VITTORE OLONA (MI)	125595820	SAN VITTORE OLONA (MI)	123862888	SAN VITTORE OLONA (MI)	61368418	SAN VITTORE OLONA (MI)	124099115
SAN ZENONE AL LAMBRO (MI)	55030814	SAN ZENONE AL LAMBRO (MI)	57216969	SAN ZENONE AL LAMBRO (MI)	58057803	SAN ZENONE AL LAMBRO (MI)	61411937	SAN ZENONE AL LAMBRO (MI)	58792725
SANTO STEFANO TICINO (MI)	67531491	SANTO STEFANO TICINO (MI)	71444175	SANTO STEFANO TICINO (MI)	71814783	SANTO STEFANO TICINO (MI)	61566254	SANTO STEFANO TICINO (MI)	77211450
SEDRIANO (MI)	158577286	SEDRIANO (MI)	163628889	SEDRIANO (MI)	163086517	SEDRIANO (MI)	61876794	SEDRIANO (MI)	168570354
SEGRATE (MI)	768571275	SEGRATE (MI)	771554979	SEGRATE (MI)	749560401	SEGRATE (MI)	61931933	SEGRATE (MI)	776492968
SENAGO (MI)	275551632	SENAGO (MI)	285330447	SENAGO (MI)	283616896	SENAGO (MI)	62285989	SENAGO (MI)	294991208
SESTO SAN GIOVANNI (MI)	1231140228	SESTO SAN GIOVANNI (MI)	1255706346	SESTO SAN GIOVANNI (MI)	1236107398	SESTO SAN GIOVANNI (MI)	62400542	SESTO SAN GIOVANNI (MI)	1239467476
SETTALA (MI)	100691422	SETTALA (MI)	103516866	SETTALA (MI)	102023412	SETTALA (MI)	62487169	SETTALA (MI)	104788019
SETTIMO MILANESE (MI)	298363345	SETTIMO MILANESE (MI)	301637939	SETTIMO MILANESE (MI)	304220466	SETTIMO MILANESE (MI)	63098526	SETTIMO MILANESE (MI)	328008249
SOLARO (MI)	185180683	SOLARO (MI)	188147155	SOLARO (MI)	187205244	SOLARO (MI)	63436378	SOLARO (MI)	189300355
TREZZANO ROSA (MI)	65039570	TREZZANO ROSA (MI)	68125595	TREZZANO ROSA (MI)	68293350	TREZZANO ROSA (MI)	63623115	TREZZANO ROSA (MI)	74773069
TREZZANO SUL NAVIGLIO (MI)	304000030	TREZZANO SUL NAVIGLIO (MI)	309587393	TREZZANO SUL NAVIGLIO (MI)	308073856	TREZZANO SUL NAVIGLIO (MI)	63683389	TREZZANO SUL NAVIGLIO (MI)	322648042
TREZZO SULL'ADDA (MI)	177886461	TREZZO SULL'ADDA (MI)	180707815	TREZZO SULL'ADDA (MI)	173189805	TREZZO SULL'ADDA (MI)	63740607	TREZZO SULL'ADDA (MI)	175157825
TRIBIANO (MI)	48802384	TRIBIANO (MI)	52322312	TRIBIANO (MI)	52284227	TRIBIANO (MI)	63845353	TRIBIANO (MI)	55144596
TRUCCAZZANO (MI)	79937884	TRUCCAZZANO (MI)	84311034	TRUCCAZZANO (MI)	84289524	TRUCCAZZANO (MI)	64125857	TRUCCAZZANO (MI)	87667132
TURBIGO (MI)	98711716	TURBIGO (MI)	97094591	TURBIGO (MI)	94411267	TURBIGO (MI)	64131392	TURBIGO (MI)	94884565
VANZAGHELLO (MI)	73941981	VANZAGHELLO (MI)	75892548	VANZAGHELLO (MI)	74371783	VANZAGHELLO (MI)	64156054	VANZAGHELLO (MI)	75919478
VANZAGO (MI)	132481811	VANZAGO (MI)	134652392	VANZAGO (MI)	138977481	VANZAGO (MI)	64186035	VANZAGO (MI)	147407768
VAPRIO D'ADDA (MI)	104531499	VAPRIO D'ADDA (MI)	108688545	VAPRIO D'ADDA (MI)	111460774	VAPRIO D'ADDA (MI)	64207760	VAPRIO D'ADDA (MI)	122453763
VERMEZZO (MI)	58042473	VERMEZZO (MI)	57809333	VERMEZZO (MI)	56268748	VERMEZZO (MI)	64209978	VERMEZZO (MI)	58957054
VERNATE (MI)	45036121	VERNATE (MI)	46903549	VERNATE (MI)	46931422	VERNATE (MI)	64375845	VERNATE (MI)	49682367
VIGNATE (MI)	128276918	VIGNATE (MI)	132651843	VIGNATE (MI)	133655762	VIGNATE (MI)	64666795	VIGNATE (MI)	137412615
VILLA CORTESE (MI)	85322648	VILLA CORTESE (MI)	87002474	VILLA CORTESE (MI)	86715361	VILLA CORTESE (MI)	64671620	VILLA CORTESE (MI)	87673333
VIMODRONE (MI)	235394358	VIMODRONE (MI)	255439433	VIMODRONE (MI)	259335169	VIMODRONE (MI)	64934037	VIMODRONE (MI)	270295951
VITTUONE (MI)	129537093	VITTUONE (MI)	132252639	VITTUONE (MI)	131074475	VITTUONE (MI)	65072776	VITTUONE (MI)	132259831
VIZZOLO PREDABISSI (MI)	64878126	VIZZOLO PREDABISSI (MI)	65560309	VIZZOLO PREDABISSI (MI)	68157713	VIZZOLO PREDABISSI (MI)	65168937	VIZZOLO PREDABISSI (MI)	69490659
ZELO SURRIGONE (MI)	15521804	ZELO SURRIGONE (MI)	15715536	ZELO SURRIGONE (MI)	17100265	ZELO SURRIGONE (MI)	65203279	ZELO SURRIGONE (MI)	22968337
ZIBIDO SAN GIACOMO (MI)	90728779	ZIBIDO SAN GIACOMO (MI)	92218146	ZIBIDO SAN GIACOMO (MI)	92994131	ZIBIDO SAN GIACOMO (MI)	65598005	ZIBIDO SAN GIACOMO (MI)	93944862
AGRATE BRIANZA (MI)	236799741	AGRATE BRIANZA (MB)	238750882	AGRATE BRIANZA (MB)	236828381	AGRATE BRIANZA (MB)	65889405	AGRATE BRIANZA (MB)	246811740
AICURZIO (MI)	35211390	AICURZIO (MB)	38076377	AICURZIO (MB)	35685271	AICURZIO (MB)	65954192	AICURZIO (MB)	38304208
ALBIATE (MI)	89965578	ALBIATE (MB)	90886110	ALBIATE (MB)	89849005	ALBIATE (MB)	66201130	ALBIATE (MB)	92665362
ARCORE (MI)	293056037	ARCORE (MB)	300146626	ARCORE (MB)	292531264	ARCORE (MB)	66288805	ARCORE (MB)	301138021
BARLASSINA (MI)	96029274	BARLASSINA (MB)	99890973	BARLASSINA (MB)	100118123	BARLASSINA (MB)	66397328	BARLASSINA (MB)	102319111
BELLUSCO (MI)	108955189	BELLUSCO (MB)	112030574	BELLUSCO (MB)	110477697	BELLUSCO (MB)	66737424	BELLUSCO (MB)	115908356
BERNAREGGIO (MI)	157300767	BERNAREGGIO (MB)	168028089	BERNAREGGIO (MB)	166860658	BERNAREGGIO (MB)	66781627	BERNAREGGIO (MB)	175899413
BESANA IN BRIANZA (MI)	239098428	BESANA IN BRIANZA (MB)	243646771	BESANA IN BRIANZA (MB)	240539851	BESANA IN BRIANZA (MB)	66973756	BESANA IN BRIANZA (MB)	247480415
BIASSONO (MI)	187382862	BIASSONO (MB)	194511264	BIASSONO (MB)	191558337	BIASSONO (MB)	67107814	BIASSONO (MB)	199878465
BOVISIO-MASCIAGO (MI)	238663416	BOVISIO-MASCIAGO (MB)	238745135	BOVISIO-MASCIAGO (MB)	243230753	BOVISIO-MASCIAGO (MB)	67225229	BOVISIO-MASCIAGO (MB)	248048193
BRIOSCO (MI)	86916984	BRIOSCO (MB)	88132955	BRIOSCO (MB)	84797687	BRIOSCO (MB)	67241337	BRIOSCO (MB)	89041324
BRUGHERIO (MI)	514275324	BRUGHERIO (MB)	528179079	BRUGHERIO (MB)	525650001	BRUGHERIO (MB)	67660637	BRUGHERIO (MB)	535931171
BURAGO DI MOLGORA (MI)	73277375	BURAGO DI MOLGORA (MB)	74613136	BURAGO DI MOLGORA (MB)	71572626	BURAGO DI MOLGORA (MB)	67789360	BURAGO DI MOLGORA (MB)	73871460
BUSNAGO (MI)	84597887	BUSNAGO (MB)	90920136	BUSNAGO (MB)	91893553	BUSNAGO (MB)	67864999	BUSNAGO (MB)	99563010
CAMPARADA (MI)	35859889	CAMPARADA (MB)	36175413	CAMPARADA (MB)	36086190	CAMPARADA (MB)	67930693	CAMPARADA (MB)	35673150
CAPONAGO (MI)	82073827	CAPONAGO (MB)	82270007	CAPONAGO (MB)	80500280	CAPONAGO (MB)	68047197	CAPONAGO (MB)	82490457
CARATE BRIANZA (MI)	284980114	CARATE BRIANZA (MB)	283966674	CARATE BRIANZA (MB)	276672170	CARATE BRIANZA (MB)	68353274	CARATE BRIANZA (MB)	284770754
CARNATE (MI)	119767111	CARNATE (MB)	117224326	CARNATE (MB)	114566075	CARNATE (MB)	68549158	CARNATE (MB)	121281936
CAVENAGO DI BRIANZA (MI)	94519862	CAVENAGO DI BRIANZA (MB)	98418922	CAVENAGO DI BRIANZA (MB)	98004318	CAVENAGO DI BRIANZA (MB)	68812198	CAVENAGO DI BRIANZA (MB)	107030937
CERIANO LAGHETTO (MI)	84885770	CERIANO LAGHETTO (MB)	88456558	CERIANO LAGHETTO (MB)	90786180	CERIANO LAGHETTO (MB)	68866051	CERIANO LAGHETTO (MB)	94362167
CESANO MADERNO (MI)	462470671	CESANO MADERNO (MB)	477179922	CESANO MADERNO (MB)	472657283	CESANO MADERNO (MB)	69007036	CESANO MADERNO (MB)	495250211
COGLIATE (MI)	115778756	COGLIATE (MB)	119242984	COGLIATE (MB)	120538785	COGLIATE (MB)	69220800	COGLIATE (MB)	122385449
CONCOREZZO (MI)	229518573	CONCOREZZO (MB)	237512107	CONCOREZZO (MB)	232773318	CONCOREZZO (MB)	69278765	CONCOREZZO (MB)	241287296
CORNATE D'ADDA (MI)	133225610	CORNATE D'ADDA (MB)	136642832	CORNATE D'ADDA (MB)	134974718	CORNATE D'ADDA (MB)	69442315	CORNATE D'ADDA (MB)	143867026
CORREZZANA (MI)	39558677	CORREZZANA (MB)	44646078	CORREZZANA (MB)	44919785	CORREZZANA (MB)	69601453	CORREZZANA (MB)	48624617
DESIO (MI)	558995585	DESIO (MB)	578532015	DESIO (MB)	573310326	DESIO (MB)	69698781	DESIO (MB)	592042790
GIUSSANO (MI)	322516008	GIUSSANO (MB)	329587403	GIUSSANO (MB)	324125705	GIUSSANO (MB)	69714441	GIUSSANO (MB)	337940491
LAZZATE (MI)	101418058	LAZZATE (MB)	103771489	LAZZATE (MB)	102236683	LAZZATE (MB)	70127836	LAZZATE (MB)	108055369
LENTATE SUL SEVESO (MI)	208176860	LENTATE SUL SEVESO (MB)	215709690	LENTATE SUL SEVESO (MB)	212138689	LENTATE SUL SEVESO (MB)	70406871	LENTATE SUL SEVESO (MB)	219788826
LESMO (MI)	143451403	LESMO (MB)	147940360	LESMO (MB)	150165015	LESMO (MB)	70454463	LESMO (MB)	159194748
LIMBIATE (MI)	404567384	LIMBIATE (MB)	415332147	LIMBIATE (MB)	415255264	LIMBIATE (MB)	70573450	LIMBIATE (MB)	428826809
LISSONE (MI)	566513395	LISSONE (MB)	589855210	LISSONE (MB)	596227312	LISSONE (MB)	70911337	LISSONE (MB)	634255068
MACHERIO (MI)	100788155	MACHERIO (MB)	102406598	MACHERIO (MB)	102551842	MACHERIO (MB)	71117281	MACHERIO (MB)	123265098
MEDA (MI)	326935121	MEDA (MB)	331708528	MEDA (MB)	323883634	MEDA (MB)	71118873	MEDA (MB)	341739461
MEZZAGO (MI)	51506094	MEZZAGO (MB)	54281281	MEZZAGO (MB)	52219530	MEZZAGO (MB)	71303246	MEZZAGO (MB)	56100367
MISINTO (MI)	67352844	MISINTO (MB)	73755961	MISINTO (MB)	72765746	MISINTO (MB)	71544419	MISINTO (MB)	79661466
MONZA (MI)	2286830494	MONZA (MB)	2302521518	MONZA (MB)	2257032467	MONZA (MB)	71818601	MONZA (MB)	2307423110
MUGGIO' (MI)	325179226	MUGGIO' (MB)	328795611	MUGGIO' (MB)	329730405	MUGGIO' (MB)	71888782	MUGGIO' (MB)	343620244
NOVA MILANESE (MI)	303985882	NOVA MILANESE (MB)	312238991	NOVA MILANESE (MB)	306926745	NOVA MILANESE (MB)	71904448	NOVA MILANESE (MB)	312525103
ORNAGO (MI)	60152169	ORNAGO (MB)	66993154	ORNAGO (MB)	67173574	ORNAGO (MB)	72397155	ORNAGO (MB)	73564571
RENATE (MI)	58900867	RENATE (MB)	60463285	RENATE (MB)	58624997	RENATE (MB)	72625189	RENATE (MB)	60218500
RONCELLO (MI)	48423553	RONCELLO (MB)	53109247	RONCELLO (MB)	55093072	RONCELLO (MB)	73078288	RONCELLO (MB)	60316755
RONCO BRIANTINO (MI)	48164482	RONCO BRIANTINO (MB)	50118343	RONCO BRIANTINO (MB)	49833286	RONCO BRIANTINO (MB)	73343273	RONCO BRIANTINO (MB)	51687630
SEREGNO (MI)	615672949	SEREGNO (MB)	637499456	SEREGNO (MB)	633364359	SEREGNO (MB)	73526117	SEREGNO (MB)	660305119
SEVESO (MI)	299406200	SEVESO (MB)	315548284	SEVESO (MB)	314221866	SEVESO (MB)	73536717	SEVESO (MB)	325944227
SOVICO (MI)	115469859	SOVICO (MB)	119025568	SOVICO (MB)	119450249	SOVICO (MB)	73896919	SOVICO (MB)	124223550
SULBIATE (MI)	54879959	SULBIATE (MB)	57911472	SULBIATE (MB)	57236040	SULBIATE (MB)	73912513	SULBIATE (MB)	63435909
TRIUGGIO (MI)	128721791	TRIUGGIO (MB)	130087664	TRIUGGIO (MB)	129461255	TRIUGGIO (MB)	74007722	TRIUGGIO (MB)	139184174
USMATE VELATE (MI)	158346417	USMATE VELATE (MB)	166658440	USMATE VELATE (MB)	164459358	USMATE VELATE (MB)	74174670	USMATE VELATE (MB)	168142178
VAREDO (MI)	182370184	VAREDO (MB)	189422618	VAREDO (MB)	186595975	VAREDO (MB)	74371562	VAREDO (MB)	194281773
VEDANO AL LAMBRO (MI)	164868600	VEDANO AL LAMBRO (MB)	166811325	VEDANO AL LAMBRO (MB)	160853040	VEDANO AL LAMBRO (MB)	74660988	VEDANO AL LAMBRO (MB)	165212585
VEDUGGIO CON COLZANO (MI)	64212683	VEDUGGIO CON COLZANO (MB)	63401555	VEDUGGIO CON COLZANO (MB)	60916715	VEDUGGIO CON COLZANO (MB)	74687095	VEDUGGIO CON COLZANO (MB)	63067281
VERANO BRIANZA (MI)	123798317	VERANO BRIANZA (MB)	129101244	VERANO BRIANZA (MB)	126890141	VERANO BRIANZA (MB)	74718188	VERANO BRIANZA (MB)	131582718
VILLASANTA (MI)	217052665	VILLASANTA (MB)	221565872	VILLASANTA (MB)	217790745	VILLASANTA (MB)	75023062	VILLASANTA (MB)	230081011
VIMERCATE (MI)	442400998	VIMERCATE (MB)	446091717	VIMERCATE (MB)	443292766	VIMERCATE (MB)	75102607	VIMERCATE (MB)	450556621
ALAGNA (PV)	11094037	ALAGNA (PV)	11461848	ALAGNA (PV)	11503494	ALAGNA (PV)	75386310	ALAGNA (PV)	12124893
ALBAREDO ARNABOLDI (PV)	2751873	ALBAREDO ARNABOLDI (PV)	2714344	ALBAREDO ARNABOLDI (PV)	2958069	ALBAREDO ARNABOLDI (PV)	75694553	ALBAREDO ARNABOLDI (PV)	3197312
ALBONESE (PV)	6991738	ALBONESE (PV)	7759399	ALBONESE (PV)	7990227	ALBONESE (PV)	75863531	ALBONESE (PV)	7769839
ALBUZZANO (PV)	36300158	ALBUZZANO (PV)	39794989	ALBUZZANO (PV)	41421887	ALBUZZANO (PV)	75999131	ALBUZZANO (PV)	43884949
ARENA PO (PV)	19149145	ARENA PO (PV)	19236181	ARENA PO (PV)	19012085	ARENA PO (PV)	76152199	ARENA PO (PV)	19811825
BADIA PAVESE (PV)	4592954	BADIA PAVESE (PV)	4678015	BADIA PAVESE (PV)	4881253	BADIA PAVESE (PV)	76297322	BADIA PAVESE (PV)	4699797
BAGNARIA (PV)	7873341	BAGNARIA (PV)	8277675	BAGNARIA (PV)	8543719	BAGNARIA (PV)	76479888	BAGNARIA (PV)	8508205
BARBIANELLO (PV)	10028903	BARBIANELLO (PV)	10404241	BARBIANELLO (PV)	10490882	BARBIANELLO (PV)	76521626	BARBIANELLO (PV)	11789565
BASCAPE' (PV)	19940681	BASCAPE' (PV)	19780811	BASCAPE' (PV)	20039441	BASCAPE' (PV)	76779253	BASCAPE' (PV)	21924951
BASTIDA DE' DOSSI (PV)	2456412	BASTIDA DE' DOSSI (PV)	2654631	BASTIDA DE' DOSSI (PV)	2549898	BASTIDA DE' DOSSI (PV)	76840586	BASTIDA DE' DOSSI (PV)	2503219
BASTIDA PANCARANA (PV)	13356604	BASTIDA PANCARANA (PV)	13254542	BASTIDA PANCARANA (PV)	13213131	BASTIDA PANCARANA (PV)	76872328	BASTIDA PANCARANA (PV)	13649463
BATTUDA (PV)	6676837	BATTUDA (PV)	7597517	BATTUDA (PV)	8570948	BATTUDA (PV)	77052267	BATTUDA (PV)	8854756
BELGIOIOSO (PV)	77084425	BELGIOIOSO (PV)	79735088	BELGIOIOSO (PV)	80009654	BELGIOIOSO (PV)	77506732	BELGIOIOSO (PV)	79798313
BEREGUARDO (PV)	39915708	BEREGUARDO (PV)	41162036	BEREGUARDO (PV)	40596747	BEREGUARDO (PV)	78078051	BEREGUARDO (PV)	41567492
BORGARELLO (PV)	43871825	BORGARELLO (PV)	46548653	BORGARELLO (PV)	46163533	BORGARELLO (PV)	78082403	BORGARELLO (PV)	47029251
BORGO PRIOLO (PV)	15695059	BORGO PRIOLO (PV)	16587298	BORGO PRIOLO (PV)	16677196	BORGO PRIOLO (PV)	78176248	BORGO PRIOLO (PV)	18277587
BORGO SAN SIRO (PV)	12046454	BORGO SAN SIRO (PV)	12819436	BORGO SAN SIRO (PV)	12433232	BORGO SAN SIRO (PV)	79088289	BORGO SAN SIRO (PV)	12709425
BORGORATTO MORMOROLO (PV)	5225364	BORGORATTO MORMOROLO (PV)	5394745	BORGORATTO MORMOROLO (PV)	5032780	BORGORATTO MORMOROLO (PV)	79128352	BORGORATTO MORMOROLO (PV)	5034970
BORNASCO (PV)	31726947	BORNASCO (PV)	33824298	BORNASCO (PV)	34709658	BORNASCO (PV)	79243170	BORNASCO (PV)	35782109
BOSNASCO (PV)	9374911	BOSNASCO (PV)	9751175	BOSNASCO (PV)	9277791	BOSNASCO (PV)	79369382	BOSNASCO (PV)	9695552
BRALLO DI PREGOLA (PV)	8367646	BRALLO DI PREGOLA (PV)	8468932	BRALLO DI PREGOLA (PV)	8497197	BRALLO DI PREGOLA (PV)	79485298	BRALLO DI PREGOLA (PV)	8055490
BREME (PV)	9264943	BREME (PV)	9636159	BREME (PV)	9849896	BREME (PV)	79967318	BREME (PV)	9611914
BRESSANA BOTTARONE (PV)	46195908	BRESSANA BOTTARONE (PV)	46865753	BRESSANA BOTTARONE (PV)	46715129	BRESSANA BOTTARONE (PV)	80137769	BRESSANA BOTTARONE (PV)	46856137
BRONI (PV)	121288333	BRONI (PV)	121833208	BRONI (PV)	120444951	BRONI (PV)	80165177	BRONI (PV)	121813855
CALVIGNANO (PV)	2584211	CALVIGNANO (PV)	2711446	CALVIGNANO (PV)	2592697	CALVIGNANO (PV)	80197002	CALVIGNANO (PV)	2727576
CAMPOSPINOSO (PV)	11502700	CAMPOSPINOSO (PV)	11768696	CAMPOSPINOSO (PV)	11915181	CAMPOSPINOSO (PV)	80284249	CAMPOSPINOSO (PV)	12975118
CANDIA LOMELLINA (PV)	20082610	CANDIA LOMELLINA (PV)	21160651	CANDIA LOMELLINA (PV)	20600456	CANDIA LOMELLINA (PV)	80327137	CANDIA LOMELLINA (PV)	20572306
CANEVINO (PV)	1300736	CANEVINO (PV)	1380213	CANEVINO (PV)	1330044	CANEVINO (PV)	80388362	CANEVINO (PV)	1271280
CANNETO PAVESE (PV)	17778989	CANNETO PAVESE (PV)	17810965	CANNETO PAVESE (PV)	18218076	CANNETO PAVESE (PV)	80597929	CANNETO PAVESE (PV)	18923077
CARBONARA AL TICINO (PV)	21227118	CARBONARA AL TICINO (PV)	21990070	CARBONARA AL TICINO (PV)	23007655	CARBONARA AL TICINO (PV)	80625604	CARBONARA AL TICINO (PV)	22737712
CASANOVA LONATI (PV)	5827582	CASANOVA LONATI (PV)	6049535	CASANOVA LONATI (PV)	5643891	CASANOVA LONATI (PV)	80750953	CASANOVA LONATI (PV)	6042900
CASATISMA (PV)	10589711	CASATISMA (PV)	10928305	CASATISMA (PV)	11107312	CASATISMA (PV)	81195450	CASATISMA (PV)	11391905
CASEI GEROLA (PV)	33144345	CASEI GEROLA (PV)	34420324	CASEI GEROLA (PV)	33848529	CASEI GEROLA (PV)	81304686	CASEI GEROLA (PV)	33465827
CASORATE PRIMO (PV)	95744205	CASORATE PRIMO (PV)	107084680	CASORATE PRIMO (PV)	106651047	CASORATE PRIMO (PV)	81310908	CASORATE PRIMO (PV)	109101336
CASSOLNOVO (PV)	86345454	CASSOLNOVO (PV)	89867816	CASSOLNOVO (PV)	90721035	CASSOLNOVO (PV)	81529546	CASSOLNOVO (PV)	93284627
CASTANA (PV)	9071724	CASTANA (PV)	9344100	CASTANA (PV)	8823999	CASTANA (PV)	81630191	CASTANA (PV)	9423475
CASTEGGIO (PV)	92977181	CASTEGGIO (PV)	94799011	CASTEGGIO (PV)	96158333	CASTEGGIO (PV)	81739155	CASTEGGIO (PV)	98757018
CASTELLETTO DI BRANDUZZO (PV)	14172595	CASTELLETTO DI BRANDUZZO (PV)	14150652	CASTELLETTO DI BRANDUZZO (PV)	14133192	CASTELLETTO DI BRANDUZZO (PV)	81841018	CASTELLETTO DI BRANDUZZO (PV)	13714530
CASTELLO D'AGOGNA (PV)	13437453	CASTELLO D'AGOGNA (PV)	13812192	CASTELLO D'AGOGNA (PV)	13837063	CASTELLO D'AGOGNA (PV)	81871148	CASTELLO D'AGOGNA (PV)	15369140
CASTELNOVETTO (PV)	7759545	CASTELNOVETTO (PV)	7705882	CASTELNOVETTO (PV)	7667310	CASTELNOVETTO (PV)	82182248	CASTELNOVETTO (PV)	7811908
CAVA MANARA (PV)	92461283	CAVA MANARA (PV)	96517540	CAVA MANARA (PV)	98296262	CAVA MANARA (PV)	82259967	CAVA MANARA (PV)	100568931
CECIMA (PV)	2914021	CECIMA (PV)	2833154	CECIMA (PV)	2933494	CECIMA (PV)	83198135	CECIMA (PV)	3050617
CERANOVA (PV)	21668654	CERANOVA (PV)	20762518	CERANOVA (PV)	23243040	CERANOVA (PV)	83442470	CERANOVA (PV)	24700170
CERETTO LOMELLINA (PV)	2271500	CERETTO LOMELLINA (PV)	2230017	CERETTO LOMELLINA (PV)	2288496	CERETTO LOMELLINA (PV)	83732257	CERETTO LOMELLINA (PV)	2201947
CERGNAGO (PV)	9684179	CERGNAGO (PV)	10048550	CERGNAGO (PV)	9756215	CERGNAGO (PV)	83931671	CERGNAGO (PV)	9531108
CERTOSA DI PAVIA (PV)	55279257	CERTOSA DI PAVIA (PV)	61999398	CERTOSA DI PAVIA (PV)	70278927	CERTOSA DI PAVIA (PV)	84083721	CERTOSA DI PAVIA (PV)	77005126
CERVESINA (PV)	14801667	CERVESINA (PV)	14967531	CERVESINA (PV)	14680463	CERVESINA (PV)	84165164	CERVESINA (PV)	14920918
CHIGNOLO PO (PV)	41912607	CHIGNOLO PO (PV)	44349080	CHIGNOLO PO (PV)	44758653	CHIGNOLO PO (PV)	84773423	CHIGNOLO PO (PV)	46678549
CIGOGNOLA (PV)	15922934	CIGOGNOLA (PV)	15746873	CIGOGNOLA (PV)	16199407	CIGOGNOLA (PV)	84815442	CIGOGNOLA (PV)	16504996
CILAVEGNA (PV)	68052700	CILAVEGNA (PV)	69920077	CILAVEGNA (PV)	69121126	CILAVEGNA (PV)	84940405	CILAVEGNA (PV)	70725880
CODEVILLA (PV)	14474154	CODEVILLA (PV)	15106576	CODEVILLA (PV)	15063737	CODEVILLA (PV)	85017720	CODEVILLA (PV)	15626277
CONFIENZA (PV)	19868158	CONFIENZA (PV)	20612309	CONFIENZA (PV)	20507174	CONFIENZA (PV)	85228794	CONFIENZA (PV)	20434438
COPIANO (PV)	22582166	COPIANO (PV)	22240907	COPIANO (PV)	22840959	COPIANO (PV)	85332093	COPIANO (PV)	23786302
CORANA (PV)	8921269	CORANA (PV)	9740955	CORANA (PV)	10129651	CORANA (PV)	85383828	CORANA (PV)	10719634
CORNALE (PV)	10002949	CORNALE (PV)	10517030	CORNALE (PV)	10405616	CORNALE (PV)	85392441	CORNALE (PV)	10537876
CORTEOLONA (PV)	26892603	CORTEOLONA (PV)	27834717	CORTEOLONA (PV)	27808445	CORTEOLONA (PV)	85536026	CORTEOLONA (PV)	28239744
CORVINO SAN QUIRICO (PV)	14615186	CORVINO SAN QUIRICO (PV)	14985249	CORVINO SAN QUIRICO (PV)	14261628	CORVINO SAN QUIRICO (PV)	86153647	CORVINO SAN QUIRICO (PV)	14874437
COSTA DE' NOBILI (PV)	4394902	COSTA DE' NOBILI (PV)	3992831	COSTA DE' NOBILI (PV)	4433999	COSTA DE' NOBILI (PV)	86427778	COSTA DE' NOBILI (PV)	4518974
COZZO (PV)	4457626	COZZO (PV)	4560531	COZZO (PV)	4585288	COZZO (PV)	86586356	COZZO (PV)	4538804
CURA CARPIGNANO (PV)	52436412	CURA CARPIGNANO (PV)	54261428	CURA CARPIGNANO (PV)	55835040	CURA CARPIGNANO (PV)	87195364	CURA CARPIGNANO (PV)	61814845
DORNO (PV)	58203769	DORNO (PV)	60180851	DORNO (PV)	59831351	DORNO (PV)	87285018	DORNO (PV)	60850732
FERRERA ERBOGNONE (PV)	13171151	FERRERA ERBOGNONE (PV)	13484521	FERRERA ERBOGNONE (PV)	13487717	FERRERA ERBOGNONE (PV)	87669596	FERRERA ERBOGNONE (PV)	13904345
FILIGHERA (PV)	10330049	FILIGHERA (PV)	10291390	FILIGHERA (PV)	10309639	FILIGHERA (PV)	87696627	FILIGHERA (PV)	10782234
FORTUNAGO (PV)	4885033	FORTUNAGO (PV)	4534962	FORTUNAGO (PV)	4815285	FORTUNAGO (PV)	87771658	FORTUNAGO (PV)	5066891
FRASCAROLO (PV)	12269164	FRASCAROLO (PV)	12791465	FRASCAROLO (PV)	12437912	FRASCAROLO (PV)	88071893	FRASCAROLO (PV)	13000238
GALLIAVOLA (PV)	2477223	GALLIAVOLA (PV)	2596321	GALLIAVOLA (PV)	2663182	GALLIAVOLA (PV)	88434255	GALLIAVOLA (PV)	2553994
GAMBARANA (PV)	2862362	GAMBARANA (PV)	2752363	GAMBARANA (PV)	2891362	GAMBARANA (PV)	88475685	GAMBARANA (PV)	2833072
GAMBOLO' (PV)	117722132	GAMBOLO' (PV)	119229522	GAMBOLO' (PV)	118415342	GAMBOLO' (PV)	88490883	GAMBOLO' (PV)	123066546
GARLASCO (PV)	123042114	GARLASCO (PV)	124130402	GARLASCO (PV)	123119425	GARLASCO (PV)	88889111	GARLASCO (PV)	127482857
GENZONE (PV)	4619161	GENZONE (PV)	4762570	GENZONE (PV)	4520035	GENZONE (PV)	89052014	GENZONE (PV)	4707087
GERENZAGO (PV)	15157029	GERENZAGO (PV)	15715010	GERENZAGO (PV)	15794298	GERENZAGO (PV)	89111587	GERENZAGO (PV)	16794982
GIUSSAGO (PV)	62092820	GIUSSAGO (PV)	66008448	GIUSSAGO (PV)	67747705	GIUSSAGO (PV)	89139291	GIUSSAGO (PV)	72315853
GODIASCO (PV)	53860222	GODIASCO (PV)	55079181	GODIASCO (PV)	52834251	GODIASCO (PV)	89581506	GODIASCO (PV)	54219436
GOLFERENZO (PV)	2449644	GOLFERENZO (PV)	2559996	GOLFERENZO (PV)	2602452	GOLFERENZO (PV)	89589944	GOLFERENZO (PV)	2642888
GRAVELLONA LOMELLINA (PV)	31442114	GRAVELLONA LOMELLINA (PV)	33203139	GRAVELLONA LOMELLINA (PV)	34260043	GRAVELLONA LOMELLINA (PV)	89860195	GRAVELLONA LOMELLINA (PV)	35885678
GROPELLO CAIROLI (PV)	59714678	GROPELLO CAIROLI (PV)	61576085	GROPELLO CAIROLI (PV)	61095354	GROPELLO CAIROLI (PV)	89927344	GROPELLO CAIROLI (PV)	62261136
INVERNO E MONTELEONE (PV)	14961346	INVERNO E MONTELEONE (PV)	16119470	INVERNO E MONTELEONE (PV)	15945080	INVERNO E MONTELEONE (PV)	90061025	INVERNO E MONTELEONE (PV)	19444271
LANDRIANO (PV)	72606168	LANDRIANO (PV)	76698750	LANDRIANO (PV)	78983893	LANDRIANO (PV)	90111239	LANDRIANO (PV)	82675140
LANGOSCO (PV)	5038329	LANGOSCO (PV)	5045023	LANGOSCO (PV)	4895715	LANGOSCO (PV)	90230722	LANGOSCO (PV)	5174105
LARDIRAGO (PV)	15705578	LARDIRAGO (PV)	15611958	LARDIRAGO (PV)	15398325	LARDIRAGO (PV)	90618540	LARDIRAGO (PV)	15929031
LINAROLO (PV)	33716567	LINAROLO (PV)	36741730	LINAROLO (PV)	35569703	LINAROLO (PV)	91138265	LINAROLO (PV)	37932848
LIRIO (PV)	1096211	LIRIO (PV)	1256331	LIRIO (PV)	1258175	LIRIO (PV)	91322673	LIRIO (PV)	1102939
LOMELLO (PV)	26918379	LOMELLO (PV)	27834193	LOMELLO (PV)	27075509	LOMELLO (PV)	91427657	LOMELLO (PV)	27631648
LUNGAVILLA (PV)	31240632	LUNGAVILLA (PV)	32843981	LUNGAVILLA (PV)	33472704	LUNGAVILLA (PV)	91699595	LUNGAVILLA (PV)	34358163
MAGHERNO (PV)	20395014	MAGHERNO (PV)	19840920	MAGHERNO (PV)	19886721	MAGHERNO (PV)	91826395	MAGHERNO (PV)	21018580
MARCIGNAGO (PV)	29570196	MARCIGNAGO (PV)	32197614	MARCIGNAGO (PV)	32218846	MARCIGNAGO (PV)	91899606	MARCIGNAGO (PV)	33925911
MARZANO (PV)	17095685	MARZANO (PV)	18683589	MARZANO (PV)	18371122	MARZANO (PV)	92326217	MARZANO (PV)	18748057
MEDE (PV)	84116328	MEDE (PV)	85443971	MEDE (PV)	84165644	MEDE (PV)	92536921	MEDE (PV)	86375112
MENCONICO (PV)	4899113	MENCONICO (PV)	5163552	MENCONICO (PV)	5105272	MENCONICO (PV)	93100014	MENCONICO (PV)	5382060
MEZZANA BIGLI (PV)	14201944	MEZZANA BIGLI (PV)	14256819	MEZZANA BIGLI (PV)	14967605	MEZZANA BIGLI (PV)	93707641	MEZZANA BIGLI (PV)	15004662
MEZZANA RABATTONE (PV)	5799578	MEZZANA RABATTONE (PV)	5927130	MEZZANA RABATTONE (PV)	5993005	MEZZANA RABATTONE (PV)	94938236	MEZZANA RABATTONE (PV)	6145447
MEZZANINO (PV)	20232001	MEZZANINO (PV)	20533172	MEZZANINO (PV)	20865149	MEZZANINO (PV)	95081254	MEZZANINO (PV)	21060614
MIRADOLO TERME (PV)	44918318	MIRADOLO TERME (PV)	46000137	MIRADOLO TERME (PV)	45843606	MIRADOLO TERME (PV)	95436207	MIRADOLO TERME (PV)	48497784
MONTALTO PAVESE (PV)	10277762	MONTALTO PAVESE (PV)	10253949	MONTALTO PAVESE (PV)	9990115	MONTALTO PAVESE (PV)	95555972	MONTALTO PAVESE (PV)	10479400
MONTEBELLO DELLA BATTAGLIA (PV)	22988982	MONTEBELLO DELLA BATTAGLIA (PV)	23745526	MONTEBELLO DELLA BATTAGLIA (PV)	22453464	MONTEBELLO DELLA BATTAGLIA (PV)	95702192	MONTEBELLO DELLA BATTAGLIA (PV)	22688097
MONTECALVO VERSIGGIA (PV)	5578844	MONTECALVO VERSIGGIA (PV)	5929373	MONTECALVO VERSIGGIA (PV)	6267359	MONTECALVO VERSIGGIA (PV)	95746117	MONTECALVO VERSIGGIA (PV)	6621489
MONTESCANO (PV)	5461776	MONTESCANO (PV)	5304723	MONTESCANO (PV)	5290607	MONTESCANO (PV)	96742146	MONTESCANO (PV)	5390780
MONTESEGALE (PV)	6921879	MONTESEGALE (PV)	5488946	MONTESEGALE (PV)	6122403	MONTESEGALE (PV)	96749125	MONTESEGALE (PV)	4609521
MONTICELLI PAVESE (PV)	7786561	MONTICELLI PAVESE (PV)	7722801	MONTICELLI PAVESE (PV)	7695706	MONTICELLI PAVESE (PV)	96915152	MONTICELLI PAVESE (PV)	7709011
MONTU' BECCARIA (PV)	21061935	MONTU' BECCARIA (PV)	21636049	MONTU' BECCARIA (PV)	20525784	MONTU' BECCARIA (PV)	97066195	MONTU' BECCARIA (PV)	21523152
MORNICO LOSANA (PV)	8554621	MORNICO LOSANA (PV)	9054254	MORNICO LOSANA (PV)	8912798	MORNICO LOSANA (PV)	97196108	MORNICO LOSANA (PV)	9321166
MORTARA (PV)	200481068	MORTARA (PV)	203575198	MORTARA (PV)	202881388	MORTARA (PV)	97323255	MORTARA (PV)	205080284
NICORVO (PV)	3917010	NICORVO (PV)	3864059	NICORVO (PV)	3618288	NICORVO (PV)	97392570	NICORVO (PV)	3547446
OLEVANO DI LOMELLINA (PV)	9153254	OLEVANO DI LOMELLINA (PV)	9381320	OLEVANO DI LOMELLINA (PV)	9009311	OLEVANO DI LOMELLINA (PV)	97522164	OLEVANO DI LOMELLINA (PV)	9460544
OLIVA GESSI (PV)	2184362	OLIVA GESSI (PV)	2308284	OLIVA GESSI (PV)	2086005	OLIVA GESSI (PV)	97977996	OLIVA GESSI (PV)	2262442
OTTOBIANO (PV)	13249091	OTTOBIANO (PV)	13211099	OTTOBIANO (PV)	13213979	OTTOBIANO (PV)	98019503	OTTOBIANO (PV)	13725578
PALESTRO (PV)	24657466	PALESTRO (PV)	24837241	PALESTRO (PV)	24577635	PALESTRO (PV)	98862003	PALESTRO (PV)	25201619
PANCARANA (PV)	3482022	PANCARANA (PV)	3609568	PANCARANA (PV)	3719007	PANCARANA (PV)	98933817	PANCARANA (PV)	4039265
PARONA (PV)	23632166	PARONA (PV)	24378365	PARONA (PV)	24145018	PARONA (PV)	99190266	PARONA (PV)	24261684
PAVIA (PV)	1322492057	PAVIA (PV)	1334469721	PAVIA (PV)	1335021193	PAVIA (PV)	99408865	PAVIA (PV)	1356809243
PIETRA DE' GIORGI (PV)	8354078	PIETRA DE' GIORGI (PV)	8351472	PIETRA DE' GIORGI (PV)	8832581	PIETRA DE' GIORGI (PV)	99432598	PIETRA DE' GIORGI (PV)	9196266
PIEVE ALBIGNOLA (PV)	11059079	PIEVE ALBIGNOLA (PV)	11125751	PIEVE ALBIGNOLA (PV)	11022671	PIEVE ALBIGNOLA (PV)	99471488	PIEVE ALBIGNOLA (PV)	11356171
PIEVE DEL CAIRO (PV)	26137831	PIEVE DEL CAIRO (PV)	26566260	PIEVE DEL CAIRO (PV)	27002997	PIEVE DEL CAIRO (PV)	99950356	PIEVE DEL CAIRO (PV)	27899103
PIEVE PORTO MORONE (PV)	30833762	PIEVE PORTO MORONE (PV)	31514297	PIEVE PORTO MORONE (PV)	31125199	PIEVE PORTO MORONE (PV)	100717912	PIEVE PORTO MORONE (PV)	32263263
PINAROLO PO (PV)	20574724	PINAROLO PO (PV)	20973529	PINAROLO PO (PV)	21314260	PINAROLO PO (PV)	100719406	PINAROLO PO (PV)	21682586
PIZZALE (PV)	8967794	PIZZALE (PV)	9582309	PIZZALE (PV)	10279570	PIZZALE (PV)	100907697	PIZZALE (PV)	10492025
PONTE NIZZA (PV)	9497205	PONTE NIZZA (PV)	9507353	PONTE NIZZA (PV)	9691150	PONTE NIZZA (PV)	101714171	PONTE NIZZA (PV)	10080963
PORTALBERA (PV)	18564949	PORTALBERA (PV)	19280197	PORTALBERA (PV)	19370848	PORTALBERA (PV)	101873201	PORTALBERA (PV)	19481898
REA (PV)	5437192	REA (PV)	5312185	REA (PV)	5383587	REA (PV)	101894324	REA (PV)	5588120
REDAVALLE (PV)	13117260	REDAVALLE (PV)	13848929	REDAVALLE (PV)	14159572	REDAVALLE (PV)	102441871	REDAVALLE (PV)	13616672
RETORBIDO (PV)	16804156	RETORBIDO (PV)	17980681	RETORBIDO (PV)	19297157	RETORBIDO (PV)	102730048	RETORBIDO (PV)	20965955
RIVANAZZANO (PV)	70746145	RIVANAZZANO TERME (PV)	73097220	RIVANAZZANO TERME (PV)	75559864	RIVANAZZANO TERME (PV)	102786421	RIVANAZZANO TERME (PV)	77914579
ROBBIO (PV)	83736538	ROBBIO (PV)	86465179	ROBBIO (PV)	83787813	ROBBIO (PV)	103644734	ROBBIO (PV)	87889870
ROBECCO PAVESE (PV)	7773679	ROBECCO PAVESE (PV)	8047504	ROBECCO PAVESE (PV)	8174682	ROBECCO PAVESE (PV)	104188493	ROBECCO PAVESE (PV)	7950511
ROCCA DE' GIORGI (PV)	1303360	ROCCA DE' GIORGI (PV)	1024600	ROCCA DE' GIORGI (PV)	1003940	ROCCA DE' GIORGI (PV)	104262556	ROCCA DE' GIORGI (PV)	1033380
ROCCA SUSELLA (PV)	2420287	ROCCA SUSELLA (PV)	2710496	ROCCA SUSELLA (PV)	2756210	ROCCA SUSELLA (PV)	104435511	ROCCA SUSELLA (PV)	3184907
ROGNANO (PV)	8513832	ROGNANO (PV)	9786566	ROGNANO (PV)	9740490	ROGNANO (PV)	104587710	ROGNANO (PV)	10816140
ROMAGNESE (PV)	8460771	ROMAGNESE (PV)	8559357	ROMAGNESE (PV)	8753320	ROMAGNESE (PV)	104741660	ROMAGNESE (PV)	8645275
RONCARO (PV)	12971824	RONCARO (PV)	14573789	RONCARO (PV)	15893830	RONCARO (PV)	104742663	RONCARO (PV)	18985245
ROSASCO (PV)	7857041	ROSASCO (PV)	7950782	ROSASCO (PV)	7825971	ROSASCO (PV)	104889955	ROSASCO (PV)	7644911
ROVESCALA (PV)	9375435	ROVESCALA (PV)	9569098	ROVESCALA (PV)	9734939	ROVESCALA (PV)	105016414	ROVESCALA (PV)	9984637
RUINO (PV)	6979533	RUINO (PV)	7686940	RUINO (PV)	7445749	RUINO (PV)	105134000	RUINO (PV)	8106669
SAN CIPRIANO PO (PV)	5355342	SAN CIPRIANO PO (PV)	5606819	SAN CIPRIANO PO (PV)	5529650	SAN CIPRIANO PO (PV)	105618878	SAN CIPRIANO PO (PV)	5632708
SAN DAMIANO AL COLLE (PV)	6910362	SAN DAMIANO AL COLLE (PV)	6959482	SAN DAMIANO AL COLLE (PV)	6842878	SAN DAMIANO AL COLLE (PV)	105722925	SAN DAMIANO AL COLLE (PV)	7172301
SAN GENESIO ED UNITI (PV)	63377534	SAN GENESIO ED UNITI (PV)	65552683	SAN GENESIO ED UNITI (PV)	66101011	SAN GENESIO ED UNITI (PV)	106134655	SAN GENESIO ED UNITI (PV)	67346424
SAN GIORGIO DI LOMELLINA (PV)	14317200	SAN GIORGIO DI LOMELLINA (PV)	13724979	SAN GIORGIO DI LOMELLINA (PV)	14121754	SAN GIORGIO DI LOMELLINA (PV)	106502424	SAN GIORGIO DI LOMELLINA (PV)	13940330
SAN MARTINO SICCOMARIO (PV)	87287035	SAN MARTINO SICCOMARIO (PV)	90717424	SAN MARTINO SICCOMARIO (PV)	94378001	SAN MARTINO SICCOMARIO (PV)	106584891	SAN MARTINO SICCOMARIO (PV)	96379319
SAN ZENONE AL PO (PV)	6793884	SAN ZENONE AL PO (PV)	6776454	SAN ZENONE AL PO (PV)	6718528	SAN ZENONE AL PO (PV)	106604176	SAN ZENONE AL PO (PV)	6575934
SANNAZZARO DE' BURGONDI (PV)	73834222	SANNAZZARO DE' BURGONDI (PV)	74402314	SANNAZZARO DE' BURGONDI (PV)	74060470	SANNAZZARO DE' BURGONDI (PV)	106704890	SANNAZZARO DE' BURGONDI (PV)	74487226
SANTA CRISTINA E BISSONE (PV)	28246372	SANTA CRISTINA E BISSONE (PV)	27151292	SANTA CRISTINA E BISSONE (PV)	25825202	SANTA CRISTINA E BISSONE (PV)	107379659	SANTA CRISTINA E BISSONE (PV)	27890906
SANTA GIULETTA (PV)	20765275	SANTA GIULETTA (PV)	20978652	SANTA GIULETTA (PV)	21159387	SANTA GIULETTA (PV)	107705667	SANTA GIULETTA (PV)	21786748
SANTA MARGHERITA DI STAFFORA (PV)	6996564	SANTA MARGHERITA DI STAFFORA (PV)	6983534	SANTA MARGHERITA DI STAFFORA (PV)	6930098	SANTA MARGHERITA DI STAFFORA (PV)	108068676	SANTA MARGHERITA DI STAFFORA (PV)	6869774
SANTA MARIA DELLA VERSA (PV)	29439527	SANTA MARIA DELLA VERSA (PV)	29443682	SANTA MARIA DELLA VERSA (PV)	28814349	SANTA MARIA DELLA VERSA (PV)	108731961	SANTA MARIA DELLA VERSA (PV)	29989702
SANT'ALESSIO CON VIALONE (PV)	8379406	SANT'ALESSIO CON VIALONE (PV)	9778061	SANT'ALESSIO CON VIALONE (PV)	11268369	SANT'ALESSIO CON VIALONE (PV)	108874488	SANT'ALESSIO CON VIALONE (PV)	12291429
SANT'ANGELO LOMELLINA (PV)	9662848	SANT'ANGELO LOMELLINA (PV)	9511502	SANT'ANGELO LOMELLINA (PV)	9384002	SANT'ANGELO LOMELLINA (PV)	109261804	SANT'ANGELO LOMELLINA (PV)	9920596
SARTIRANA LOMELLINA (PV)	21409029	SARTIRANA LOMELLINA (PV)	21926948	SARTIRANA LOMELLINA (PV)	21584215	SARTIRANA LOMELLINA (PV)	109332662	SARTIRANA LOMELLINA (PV)	20763893
SCALDASOLE (PV)	11618222	SCALDASOLE (PV)	11935103	SCALDASOLE (PV)	12016850	SCALDASOLE (PV)	109648937	SCALDASOLE (PV)	12215478
SEMIANA (PV)	2844292	SEMIANA (PV)	2827767	SEMIANA (PV)	3070262	SEMIANA (PV)	109668715	SEMIANA (PV)	2918141
SILVANO PIETRA (PV)	8412549	SILVANO PIETRA (PV)	8416245	SILVANO PIETRA (PV)	8619713	SILVANO PIETRA (PV)	109983975	SILVANO PIETRA (PV)	8497817
SIZIANO (PV)	83503328	SIZIANO (PV)	87269785	SIZIANO (PV)	84260879	SIZIANO (PV)	110173218	SIZIANO (PV)	86339692
SOMMO (PV)	15066122	SOMMO (PV)	15818627	SOMMO (PV)	15435214	SOMMO (PV)	110453643	SOMMO (PV)	16239900
SPESSA (PV)	6038805	SPESSA (PV)	6519852	SPESSA (PV)	6500958	SPESSA (PV)	111887989	SPESSA (PV)	7064968
STRADELLA (PV)	156116096	STRADELLA (PV)	157878927	STRADELLA (PV)	162577938	STRADELLA (PV)	113440535	STRADELLA (PV)	164299937
SUARDI (PV)	7149398	SUARDI (PV)	7437752	SUARDI (PV)	7134597	SUARDI (PV)	113560680	SUARDI (PV)	7530346
TORRAZZA COSTE (PV)	26189995	TORRAZZA COSTE (PV)	23815407	TORRAZZA COSTE (PV)	24791380	TORRAZZA COSTE (PV)	113894695	TORRAZZA COSTE (PV)	23612182
TORRE BERETTI E CASTELLARO (PV)	5978413	TORRE BERETTI E CASTELLARO (PV)	5811899	TORRE BERETTI E CASTELLARO (PV)	5655712	TORRE BERETTI E CASTELLARO (PV)	113918081	TORRE BERETTI E CASTELLARO (PV)	5672282
TORRE D'ARESE (PV)	11333132	TORRE D'ARESE (PV)	11638232	TORRE D'ARESE (PV)	11998573	TORRE D'ARESE (PV)	113935536	TORRE D'ARESE (PV)	12031982
TORRE DE' NEGRI (PV)	3636282	TORRE DE' NEGRI (PV)	3810078	TORRE DE' NEGRI (PV)	3952152	TORRE DE' NEGRI (PV)	114071082	TORRE DE' NEGRI (PV)	3891588
TORRE D'ISOLA (PV)	51655525	TORRE D'ISOLA (PV)	54942676	TORRE D'ISOLA (PV)	54524446	TORRE D'ISOLA (PV)	114179103	TORRE D'ISOLA (PV)	55392998
TORREVECCHIA PIA (PV)	39203742	TORREVECCHIA PIA (PV)	41014229	TORREVECCHIA PIA (PV)	42010574	TORREVECCHIA PIA (PV)	114676082	TORREVECCHIA PIA (PV)	43473431
TORRICELLA VERZATE (PV)	10692821	TORRICELLA VERZATE (PV)	10492419	TORRICELLA VERZATE (PV)	11411943	TORRICELLA VERZATE (PV)	114879567	TORRICELLA VERZATE (PV)	11612089
TRAVACO' SICCOMARIO (PV)	64919004	TRAVACO' SICCOMARIO (PV)	68218661	TRAVACO' SICCOMARIO (PV)	71041609	TRAVACO' SICCOMARIO (PV)	115191045	TRAVACO' SICCOMARIO (PV)	76555036
TRIVOLZIO (PV)	24399967	TRIVOLZIO (PV)	26377246	TRIVOLZIO (PV)	28502757	TRIVOLZIO (PV)	115741424	TRIVOLZIO (PV)	31540804
TROMELLO (PV)	45099630	TROMELLO (PV)	46038432	TROMELLO (PV)	45934906	TROMELLO (PV)	116107386	TROMELLO (PV)	48158131
TROVO (PV)	11922969	TROVO (PV)	12444729	TROVO (PV)	12546274	TROVO (PV)	116322329	TROVO (PV)	12697979
VAL DI NIZZA (PV)	7518221	VAL DI NIZZA (PV)	7854702	VAL DI NIZZA (PV)	7080839	VAL DI NIZZA (PV)	116352662	VAL DI NIZZA (PV)	7895468
VALEGGIO (PV)	2371979	VALEGGIO (PV)	2351903	VALEGGIO (PV)	2441099	VALEGGIO (PV)	117319911	VALEGGIO (PV)	2370563
VALLE LOMELLINA (PV)	25459189	VALLE LOMELLINA (PV)	24993394	VALLE LOMELLINA (PV)	25067058	VALLE LOMELLINA (PV)	117666381	VALLE LOMELLINA (PV)	24907077
VALLE SALIMBENE (PV)	19167841	VALLE SALIMBENE (PV)	22157102	VALLE SALIMBENE (PV)	20858762	VALLE SALIMBENE (PV)	117757208	VALLE SALIMBENE (PV)	33245571
VALVERDE (PV)	3317872	VALVERDE (PV)	3591203	VALVERDE (PV)	3635080	VALVERDE (PV)	118085237	VALVERDE (PV)	3953721
VARZI (PV)	43722263	VARZI (PV)	45322129	VARZI (PV)	46206856	VARZI (PV)	118337988	VARZI (PV)	46489617
VELEZZO LOMELLINA (PV)	1154257	VELEZZO LOMELLINA (PV)	989740	VELEZZO LOMELLINA (PV)	1062582	VELEZZO LOMELLINA (PV)	118887289	VELEZZO LOMELLINA (PV)	1224398
VELLEZZO BELLINI (PV)	37872723	VELLEZZO BELLINI (PV)	37874397	VELLEZZO BELLINI (PV)	38213496	VELLEZZO BELLINI (PV)	118954340	VELLEZZO BELLINI (PV)	41222346
VERRETTO (PV)	3695388	VERRETTO (PV)	3893427	VERRETTO (PV)	4354259	VERRETTO (PV)	119147135	VERRETTO (PV)	4449472
VERRUA PO (PV)	16545884	VERRUA PO (PV)	16925167	VERRUA PO (PV)	16810999	VERRUA PO (PV)	119509523	VERRUA PO (PV)	16845008
VIDIGULFO (PV)	75911469	VIDIGULFO (PV)	81239239	VIDIGULFO (PV)	80608523	VIDIGULFO (PV)	120116464	VIDIGULFO (PV)	82409273
VIGEVANO (PV)	811353248	VIGEVANO (PV)	826976366	VIGEVANO (PV)	817221439	VIGEVANO (PV)	120205399	VIGEVANO (PV)	841173473
VILLA BISCOSSI (PV)	771903	VILLA BISCOSSI (PV)	786195	VILLA BISCOSSI (PV)	734230	VILLA BISCOSSI (PV)	120663142	VILLA BISCOSSI (PV)	784072
VILLANOVA D'ARDENGHI (PV)	10002116	VILLANOVA D'ARDENGHI (PV)	10496921	VILLANOVA D'ARDENGHI (PV)	10984196	VILLANOVA D'ARDENGHI (PV)	120768174	VILLANOVA D'ARDENGHI (PV)	11227892
VILLANTERIO (PV)	39647994	VILLANTERIO (PV)	39852588	VILLANTERIO (PV)	40677712	VILLANTERIO (PV)	120888858	VILLANTERIO (PV)	42704524
VISTARINO (PV)	17520572	VISTARINO (PV)	18396324	VISTARINO (PV)	18018650	VISTARINO (PV)	121194855	VISTARINO (PV)	19056753
VOGHERA (PV)	567999972	VOGHERA (PV)	572410580	VOGHERA (PV)	579036488	VOGHERA (PV)	121409978	VOGHERA (PV)	580279817
VOLPARA (PV)	1451056	VOLPARA (PV)	1423071	VOLPARA (PV)	1394382	VOLPARA (PV)	121746725	VOLPARA (PV)	1744387
ZAVATTARELLO (PV)	12290909	ZAVATTARELLO (PV)	12847534	ZAVATTARELLO (PV)	12673961	ZAVATTARELLO (PV)	122514545	ZAVATTARELLO (PV)	13222862
ZECCONE (PV)	22790249	ZECCONE (PV)	23821301	ZECCONE (PV)	23614961	ZECCONE (PV)	122563738	ZECCONE (PV)	24222141
ZEME (PV)	12935036	ZEME (PV)	13696765	ZEME (PV)	13723227	ZEME (PV)	123359392	ZEME (PV)	13497566
ZENEVREDO (PV)	6003838	ZENEVREDO (PV)	6394765	ZENEVREDO (PV)	6360296	ZENEVREDO (PV)	123998507	ZENEVREDO (PV)	6305020
ZERBO (PV)	5149053	ZERBO (PV)	5168007	ZERBO (PV)	5344054	ZERBO (PV)	125038059	ZERBO (PV)	5388865
ZERBOLO' (PV)	19413320	ZERBOLO' (PV)	21196743	ZERBOLO' (PV)	21898893	ZERBOLO' (PV)	125181369	ZERBOLO' (PV)	22637645
ZINASCO (PV)	38068642	ZINASCO (PV)	39581837	ZINASCO (PV)	40440988	ZINASCO (PV)	125410631	ZINASCO (PV)	42948358
ALBAREDO PER SAN MARCO (SO)	3384307	ALBAREDO PER SAN MARCO (SO)	3251263	ALBAREDO PER SAN MARCO (SO)	3145803	ALBAREDO PER SAN MARCO (SO)	125422969	ALBAREDO PER SAN MARCO (SO)	3118982
ALBOSAGGIA (SO)	42605057	ALBOSAGGIA (SO)	43062983	ALBOSAGGIA (SO)	44243875	ALBOSAGGIA (SO)	125600903	ALBOSAGGIA (SO)	44724199
ANDALO VALTELLINO (SO)	7065978	ANDALO VALTELLINO (SO)	6772838	ANDALO VALTELLINO (SO)	6654949	ANDALO VALTELLINO (SO)	127138597	ANDALO VALTELLINO (SO)	6750392
APRICA (SO)	23580750	APRICA (SO)	20012668	APRICA (SO)	20354681	APRICA (SO)	127177896	APRICA (SO)	21090969
ARDENNO (SO)	37650050	ARDENNO (SO)	38090250	ARDENNO (SO)	39342113	ARDENNO (SO)	127361658	ARDENNO (SO)	40136520
BEMA (SO)	1639691	BEMA (SO)	1620279	BEMA (SO)	1540833	BEMA (SO)	127413398	BEMA (SO)	1548372
BERBENNO DI VALTELLINA (SO)	47788757	BERBENNO DI VALTELLINA (SO)	48817909	BERBENNO DI VALTELLINA (SO)	49997085	BERBENNO DI VALTELLINA (SO)	127553043	BERBENNO DI VALTELLINA (SO)	50509695
BIANZONE (SO)	11050367	BIANZONE (SO)	11305347	BIANZONE (SO)	12228096	BIANZONE (SO)	128163979	BIANZONE (SO)	12981420
BORMIO (SO)	54149859	BORMIO (SO)	54994122	BORMIO (SO)	57263879	BORMIO (SO)	129067509	BORMIO (SO)	57570517
BUGLIO IN MONTE (SO)	20748452	BUGLIO IN MONTE (SO)	21475840	BUGLIO IN MONTE (SO)	22032387	BUGLIO IN MONTE (SO)	129408465	BUGLIO IN MONTE (SO)	22745438
CAIOLO (SO)	11267818	CAIOLO (SO)	11733034	CAIOLO (SO)	12293828	CAIOLO (SO)	129837669	CAIOLO (SO)	12637969
CAMPODOLCINO (SO)	9922800	CAMPODOLCINO (SO)	10747772	CAMPODOLCINO (SO)	11015474	CAMPODOLCINO (SO)	130470307	CAMPODOLCINO (SO)	10702793
CASPOGGIO (SO)	12148700	CASPOGGIO (SO)	12068506	CASPOGGIO (SO)	13021528	CASPOGGIO (SO)	130866549	CASPOGGIO (SO)	13481694
CASTELLO DELL'ACQUA (SO)	6434265	CASTELLO DELL'ACQUA (SO)	6729122	CASTELLO DELL'ACQUA (SO)	6707716	CASTELLO DELL'ACQUA (SO)	131047019	CASTELLO DELL'ACQUA (SO)	6923290
CASTIONE ANDEVENNO (SO)	18687704	CASTIONE ANDEVENNO (SO)	19335855	CASTIONE ANDEVENNO (SO)	19954372	CASTIONE ANDEVENNO (SO)	131157496	CASTIONE ANDEVENNO (SO)	19913529
CEDRASCO (SO)	5543544	CEDRASCO (SO)	5496213	CEDRASCO (SO)	5740808	CEDRASCO (SO)	132160865	CEDRASCO (SO)	5699194
CERCINO (SO)	7534680	CERCINO (SO)	7875557	CERCINO (SO)	7514213	CERCINO (SO)	132303741	CERCINO (SO)	7966303
CHIAVENNA (SO)	83923992	CHIAVENNA (SO)	86704412	CHIAVENNA (SO)	89063481	CHIAVENNA (SO)	134096852	CHIAVENNA (SO)	90169448
CHIESA IN VALMALENCO (SO)	26961685	CHIESA IN VALMALENCO (SO)	28146593	CHIESA IN VALMALENCO (SO)	27769820	CHIESA IN VALMALENCO (SO)	134282341	CHIESA IN VALMALENCO (SO)	28171711
CHIURO (SO)	29707598	CHIURO (SO)	29878805	CHIURO (SO)	30685644	CHIURO (SO)	134701431	CHIURO (SO)	31013020
CINO (SO)	3178442	CINO (SO)	3356392	CINO (SO)	3342390	CINO (SO)	134866149	CINO (SO)	3503730
CIVO (SO)	10289971	CIVO (SO)	10731814	CIVO (SO)	10846698	CIVO (SO)	135005463	CIVO (SO)	11336385
COLORINA (SO)	14836927	COLORINA (SO)	14829883	COLORINA (SO)	15319389	COLORINA (SO)	135481139	COLORINA (SO)	15476426
COSIO VALTELLINO (SO)	62873564	COSIO VALTELLINO (SO)	63963836	COSIO VALTELLINO (SO)	64612117	COSIO VALTELLINO (SO)	135855090	COSIO VALTELLINO (SO)	66354504
DAZIO (SO)	4830173	DAZIO (SO)	4726292	DAZIO (SO)	4954563	DAZIO (SO)	136570218	DAZIO (SO)	4915564
DELEBIO (SO)	37167304	DELEBIO (SO)	37779460	DELEBIO (SO)	39030650	DELEBIO (SO)	137489218	DELEBIO (SO)	38679742
DUBINO (SO)	35824641	DUBINO (SO)	36720219	DUBINO (SO)	36951188	DUBINO (SO)	137994098	DUBINO (SO)	37545036
FAEDO VALTELLINO (SO)	5763316	FAEDO VALTELLINO (SO)	5871333	FAEDO VALTELLINO (SO)	5999214	FAEDO VALTELLINO (SO)	138151975	FAEDO VALTELLINO (SO)	6309941
FORCOLA (SO)	7427342	FORCOLA (SO)	7688463	FORCOLA (SO)	7681921	FORCOLA (SO)	138261102	FORCOLA (SO)	7799398
FUSINE (SO)	7094789	FUSINE (SO)	7432326	FUSINE (SO)	7596049	FUSINE (SO)	139261406	FUSINE (SO)	7540017
GEROLA ALTA (SO)	2377520	GEROLA ALTA (SO)	2339659	GEROLA ALTA (SO)	1997147	GEROLA ALTA (SO)	139411757	GEROLA ALTA (SO)	1876857
GORDONA (SO)	18889596	GORDONA (SO)	19753256	GORDONA (SO)	19999634	GORDONA (SO)	139859417	GORDONA (SO)	20307685
GROSIO (SO)	49028565	GROSIO (SO)	49372751	GROSIO (SO)	50700219	GROSIO (SO)	139989694	GROSIO (SO)	49968293
GROSOTTO (SO)	21697005	GROSOTTO (SO)	21723755	GROSOTTO (SO)	22186172	GROSOTTO (SO)	140200646	GROSOTTO (SO)	23156636
LANZADA (SO)	12308255	LANZADA (SO)	12347693	LANZADA (SO)	12662514	LANZADA (SO)	140535833	LANZADA (SO)	12750852
LIVIGNO (SO)	66806374	LIVIGNO (SO)	70330228	LIVIGNO (SO)	75759746	LIVIGNO (SO)	141135676	LIVIGNO (SO)	80783568
LOVERO (SO)	7187163	LOVERO (SO)	7508123	LOVERO (SO)	7705714	LOVERO (SO)	141150155	LOVERO (SO)	8108554
MADESIMO (SO)	7096547	MADESIMO (SO)	7123044	MADESIMO (SO)	7429423	MADESIMO (SO)	141444105	MADESIMO (SO)	6305113
MANTELLO (SO)	8445151	MANTELLO (SO)	8558222	MANTELLO (SO)	8852717	MANTELLO (SO)	141459081	MANTELLO (SO)	9075788
MAZZO DI VALTELLINA (SO)	11833223	MAZZO DI VALTELLINA (SO)	12269025	MAZZO DI VALTELLINA (SO)	12296842	MAZZO DI VALTELLINA (SO)	141692071	MAZZO DI VALTELLINA (SO)	12768646
MELLO (SO)	7439229	MELLO (SO)	7258978	MELLO (SO)	7398796	MELLO (SO)	142730182	MELLO (SO)	7206287
MENAROLA (SO)	456054	MENAROLA (SO)	429719	MENAROLA (SO)	415356	MENAROLA (SO)	143286815	MENAROLA (SO)	491576
MESE (SO)	15701009	MESE (SO)	15421392	MESE (SO)	16071589	MESE (SO)	143417719	MESE (SO)	16820018
MONTAGNA IN VALTELLINA (SO)	40931627	MONTAGNA IN VALTELLINA (SO)	41101293	MONTAGNA IN VALTELLINA (SO)	42533611	MONTAGNA IN VALTELLINA (SO)	143549667	MONTAGNA IN VALTELLINA (SO)	45020538
MORBEGNO (SO)	167603123	MORBEGNO (SO)	167595598	MORBEGNO (SO)	170918909	MORBEGNO (SO)	144458865	MORBEGNO (SO)	173404809
NOVATE MEZZOLA (SO)	17201852	NOVATE MEZZOLA (SO)	18020896	NOVATE MEZZOLA (SO)	18137595	NOVATE MEZZOLA (SO)	144536865	NOVATE MEZZOLA (SO)	19128574
PEDESINA (SO)	345794	PEDESINA (SO)	396246	PEDESINA (SO)	371228	PEDESINA (SO)	144687397	PEDESINA (SO)	351942
PIANTEDO (SO)	14864297	PIANTEDO (SO)	15004295	PIANTEDO (SO)	14966154	PIANTEDO (SO)	145558835	PIANTEDO (SO)	15765493
PIATEDA (SO)	25580519	PIATEDA (SO)	26546210	PIATEDA (SO)	27340671	PIATEDA (SO)	145699788	PIATEDA (SO)	28295213
PIURO (SO)	16069754	PIURO (SO)	16296895	PIURO (SO)	16203263	PIURO (SO)	146115893	PIURO (SO)	17526847
POGGIRIDENTI (SO)	25627366	POGGIRIDENTI (SO)	26485016	POGGIRIDENTI (SO)	27189251	POGGIRIDENTI (SO)	146786102	POGGIRIDENTI (SO)	28382688
PONTE IN VALTELLINA (SO)	28648988	PONTE IN VALTELLINA (SO)	29608804	PONTE IN VALTELLINA (SO)	29865239	PONTE IN VALTELLINA (SO)	147492936	PONTE IN VALTELLINA (SO)	31333138
POSTALESIO (SO)	8055391	POSTALESIO (SO)	8151552	POSTALESIO (SO)	7999183	POSTALESIO (SO)	147492936	POSTALESIO (SO)	8467206
PRATA CAMPORTACCIO (SO)	26351800	PRATA CAMPORTACCIO (SO)	26798041	PRATA CAMPORTACCIO (SO)	26863088	PRATA CAMPORTACCIO (SO)	148875426	PRATA CAMPORTACCIO (SO)	27172829
RASURA (SO)	2819260	RASURA (SO)	2826482	RASURA (SO)	2805174	RASURA (SO)	149916585	RASURA (SO)	2759402
ROGOLO (SO)	6256516	ROGOLO (SO)	6374625	ROGOLO (SO)	6165811	ROGOLO (SO)	150462847	ROGOLO (SO)	6510898
SAMOLACO (SO)	25370770	SAMOLACO (SO)	25927567	SAMOLACO (SO)	25768171	SAMOLACO (SO)	150836582	SAMOLACO (SO)	26086798
SAN GIACOMO FILIPPO (SO)	3310754	SAN GIACOMO FILIPPO (SO)	3339892	SAN GIACOMO FILIPPO (SO)	3216448	SAN GIACOMO FILIPPO (SO)	151357904	SAN GIACOMO FILIPPO (SO)	3063229
SERNIO (SO)	5362946	SERNIO (SO)	5672609	SERNIO (SO)	5433992	SERNIO (SO)	151668595	SERNIO (SO)	5979636
SONDALO (SO)	53683228	SONDALO (SO)	54814933	SONDALO (SO)	55345325	SONDALO (SO)	153009698	SONDALO (SO)	55588836
SONDRIO (SO)	348484822	SONDRIO (SO)	353361254	SONDRIO (SO)	360714818	SONDRIO (SO)	154038517	SONDRIO (SO)	360349845
SPRIANA (SO)	1136442	SPRIANA (SO)	1290290	SPRIANA (SO)	1331502	SPRIANA (SO)	155060360	SPRIANA (SO)	1407814
TALAMONA (SO)	48738605	TALAMONA (SO)	51079475	TALAMONA (SO)	51004869	TALAMONA (SO)	155218489	TALAMONA (SO)	53396315
TARTANO (SO)	2079866	TARTANO (SO)	2088343	TARTANO (SO)	2042482	TARTANO (SO)	155473238	TARTANO (SO)	1993047
TEGLIO (SO)	49797592	TEGLIO (SO)	51087355	TEGLIO (SO)	52954329	TEGLIO (SO)	155757525	TEGLIO (SO)	53037283
TIRANO (SO)	113421554	TIRANO (SO)	116994860	TIRANO (SO)	118004443	TIRANO (SO)	157269743	TIRANO (SO)	119818536
TORRE DI SANTA MARIA (SO)	8759201	TORRE DI SANTA MARIA (SO)	8961641	TORRE DI SANTA MARIA (SO)	9007280	TORRE DI SANTA MARIA (SO)	157364013	TORRE DI SANTA MARIA (SO)	9300867
TOVO DI SANT'AGATA (SO)	6899707	TOVO DI SANT'AGATA (SO)	7118581	TOVO DI SANT'AGATA (SO)	7787287	TOVO DI SANT'AGATA (SO)	159306863	TOVO DI SANT'AGATA (SO)	7898668
TRAONA (SO)	25381571	TRAONA (SO)	26009178	TRAONA (SO)	26552596	TRAONA (SO)	159690778	TRAONA (SO)	28646602
TRESIVIO (SO)	26094840	TRESIVIO (SO)	26791558	TRESIVIO (SO)	26807822	TRESIVIO (SO)	161233317	TRESIVIO (SO)	27723306
VAL MASINO (SO)	7868441	VAL MASINO (SO)	8136154	VAL MASINO (SO)	8338185	VAL MASINO (SO)	161531314	VAL MASINO (SO)	8374496
VALDIDENTRO (SO)	39697652	VALDIDENTRO (SO)	40811423	VALDIDENTRO (SO)	42419546	VALDIDENTRO (SO)	161807514	VALDIDENTRO (SO)	43969032
VALDISOTTO (SO)	36033644	VALDISOTTO (SO)	37037832	VALDISOTTO (SO)	38373696	VALDISOTTO (SO)	161957580	VALDISOTTO (SO)	39970232
VALFURVA (SO)	25914108	VALFURVA (SO)	26663418	VALFURVA (SO)	27812736	VALFURVA (SO)	162690338	VALFURVA (SO)	28501123
VERCEIA (SO)	9777143	VERCEIA (SO)	9979409	VERCEIA (SO)	9853713	VERCEIA (SO)	163124254	VERCEIA (SO)	9622257
VERVIO (SO)	2145830	VERVIO (SO)	2129232	VERVIO (SO)	2296358	VERVIO (SO)	163337246	VERVIO (SO)	2300611
VILLA DI CHIAVENNA (SO)	6768443	VILLA DI CHIAVENNA (SO)	6996835	VILLA DI CHIAVENNA (SO)	6821601	VILLA DI CHIAVENNA (SO)	164880015	VILLA DI CHIAVENNA (SO)	6718394
VILLA DI TIRANO (SO)	31440295	VILLA DI TIRANO (SO)	32232584	VILLA DI TIRANO (SO)	32936560	VILLA DI TIRANO (SO)	164930278	VILLA DI TIRANO (SO)	34025414
AGRA (VA)	3154574	AGRA (VA)	3117833	AGRA (VA)	3339285	AGRA (VA)	168543555	AGRA (VA)	3036365
ALBIZZATE (VA)	74315976	ALBIZZATE (VA)	74777484	ALBIZZATE (VA)	75451962	ALBIZZATE (VA)	169636132	ALBIZZATE (VA)	77782983
ANGERA (VA)	81102885	ANGERA (VA)	82973442	ANGERA (VA)	90795907	ANGERA (VA)	169735074	ANGERA (VA)	82721407
ARCISATE (VA)	101004888	ARCISATE (VA)	107948977	ARCISATE (VA)	104079377	ARCISATE (VA)	170798102	ARCISATE (VA)	104674766
ARSAGO SEPRIO (VA)	63753581	ARSAGO SEPRIO (VA)	64369080	ARSAGO SEPRIO (VA)	63427433	ARSAGO SEPRIO (VA)	171319714	ARSAGO SEPRIO (VA)	66907261
AZZATE (VA)	67962484	AZZATE (VA)	68828025	AZZATE (VA)	69021962	AZZATE (VA)	171799097	AZZATE (VA)	73705657
AZZIO (VA)	10728904	AZZIO (VA)	10597016	AZZIO (VA)	10062596	AZZIO (VA)	171915587	AZZIO (VA)	9632799
BARASSO (VA)	32375813	BARASSO (VA)	34416803	BARASSO (VA)	33142560	BARASSO (VA)	173794126	BARASSO (VA)	31875185
BARDELLO (VA)	18799051	BARDELLO (VA)	19364383	BARDELLO (VA)	19831883	BARDELLO (VA)	175229861	BARDELLO (VA)	20724894
BEDERO VALCUVIA (VA)	7893290	BEDERO VALCUVIA (VA)	8184352	BEDERO VALCUVIA (VA)	7538729	BEDERO VALCUVIA (VA)	175409495	BEDERO VALCUVIA (VA)	7795487
BESANO (VA)	20165998	BESANO (VA)	20995838	BESANO (VA)	20557419	BESANO (VA)	184054064	BESANO (VA)	21360701
BESNATE (VA)	70723165	BESNATE (VA)	73007987	BESNATE (VA)	73062503	BESNATE (VA)	185946846	BESNATE (VA)	77393609
BESOZZO (VA)	116566529	BESOZZO (VA)	116898384	BESOZZO (VA)	115325369	BESOZZO (VA)	187227772	BESOZZO (VA)	116942319
BIANDRONNO (VA)	45737391	BIANDRONNO (VA)	45904713	BIANDRONNO (VA)	44952665	BIANDRONNO (VA)	188344908	BIANDRONNO (VA)	48177613
BISUSCHIO (VA)	39148348	BISUSCHIO (VA)	38113196	BISUSCHIO (VA)	38592350	BISUSCHIO (VA)	190241240	BISUSCHIO (VA)	38740262
BODIO LOMNAGO (VA)	36141063	BODIO LOMNAGO (VA)	37560345	BODIO LOMNAGO (VA)	37259119	BODIO LOMNAGO (VA)	192453861	BODIO LOMNAGO (VA)	39230493
BREBBIA (VA)	45118081	BREBBIA (VA)	45926937	BREBBIA (VA)	44814672	BREBBIA (VA)	193210063	BREBBIA (VA)	43700915
BREGANO (VA)	10147690	BREGANO (VA)	10228654	BREGANO (VA)	10119521	BREGANO (VA)	194308321	BREGANO (VA)	10745569
BRENTA (VA)	19076087	BRENTA (VA)	19474459	BRENTA (VA)	19608089	BRENTA (VA)	194816511	BRENTA (VA)	21188660
BREZZO DI BEDERO (VA)	13632668	BREZZO DI BEDERO (VA)	13525703	BREZZO DI BEDERO (VA)	13471161	BREZZO DI BEDERO (VA)	194889468	BREZZO DI BEDERO (VA)	14487108
BRINZIO (VA)	11438919	BRINZIO (VA)	11734580	BRINZIO (VA)	11751192	BRINZIO (VA)	196507373	BRINZIO (VA)	11858120
BRISSAGO-VALTRAVAGLIA (VA)	10722617	BRISSAGO-VALTRAVAGLIA (VA)	10832446	BRISSAGO-VALTRAVAGLIA (VA)	10574983	BRISSAGO-VALTRAVAGLIA (VA)	198231397	BRISSAGO-VALTRAVAGLIA (VA)	10419488
BRUNELLO (VA)	14783665	BRUNELLO (VA)	14825223	BRUNELLO (VA)	14606694	BRUNELLO (VA)	198242571	BRUNELLO (VA)	15133760
BRUSIMPIANO (VA)	10717922	BRUSIMPIANO (VA)	10946203	BRUSIMPIANO (VA)	10270408	BRUSIMPIANO (VA)	199484178	BRUSIMPIANO (VA)	11105226
BUGUGGIATE (VA)	51862680	BUGUGGIATE (VA)	52493734	BUGUGGIATE (VA)	50626387	BUGUGGIATE (VA)	203392717	BUGUGGIATE (VA)	51443347
BUSTO ARSIZIO (VA)	1217375271	BUSTO ARSIZIO (VA)	1250809602	BUSTO ARSIZIO (VA)	1233503083	BUSTO ARSIZIO (VA)	203553727	BUSTO ARSIZIO (VA)	1263613962
CADEGLIANO-VICONAGO (VA)	11161631	CADEGLIANO-VICONAGO (VA)	11729551	CADEGLIANO-VICONAGO (VA)	11959961	CADEGLIANO-VICONAGO (VA)	204423250	CADEGLIANO-VICONAGO (VA)	11613545
CADREZZATE (VA)	21438150	CADREZZATE (VA)	22680723	CADREZZATE (VA)	22367937	CADREZZATE (VA)	210590627	CADREZZATE (VA)	23314259
CAIRATE (VA)	99453925	CAIRATE (VA)	100649299	CAIRATE (VA)	97202166	CAIRATE (VA)	211694194	CAIRATE (VA)	101583652
CANTELLO (VA)	45864915	CANTELLO (VA)	47868322	CANTELLO (VA)	47352100	CANTELLO (VA)	211814329	CANTELLO (VA)	46433538
CARAVATE (VA)	31937500	CARAVATE (VA)	31615055	CARAVATE (VA)	29928738	CARAVATE (VA)	211945983	CARAVATE (VA)	31295352
CARDANO AL CAMPO (VA)	198142632	CARDANO AL CAMPO (VA)	202714544	CARDANO AL CAMPO (VA)	200627749	CARDANO AL CAMPO (VA)	212717102	CARDANO AL CAMPO (VA)	208489227
CARNAGO (VA)	87747886	CARNAGO (VA)	88343204	CARNAGO (VA)	87565236	CARNAGO (VA)	214784589	CARNAGO (VA)	92005277
CARONNO PERTUSELLA (VA)	212249155	CARONNO PERTUSELLA (VA)	226507811	CARONNO PERTUSELLA (VA)	231972410	CARONNO PERTUSELLA (VA)	216322744	CARONNO PERTUSELLA (VA)	251642131
CARONNO VARESINO (VA)	66043617	CARONNO VARESINO (VA)	66715975	CARONNO VARESINO (VA)	65711329	CARONNO VARESINO (VA)	217110937	CARONNO VARESINO (VA)	68353203
CASALE LITTA (VA)	36241695	CASALE LITTA (VA)	36648567	CASALE LITTA (VA)	35644064	CASALE LITTA (VA)	218743341	CASALE LITTA (VA)	36337828
CASALZUIGNO (VA)	14932381	CASALZUIGNO (VA)	15146126	CASALZUIGNO (VA)	14567072	CASALZUIGNO (VA)	219027195	CASALZUIGNO (VA)	14358221
CASCIAGO (VA)	78262545	CASCIAGO (VA)	74267179	CASCIAGO (VA)	71043717	CASCIAGO (VA)	219866090	CASCIAGO (VA)	72185312
CASORATE SEMPIONE (VA)	78275397	CASORATE SEMPIONE (VA)	80394429	CASORATE SEMPIONE (VA)	78872736	CASORATE SEMPIONE (VA)	220301528	CASORATE SEMPIONE (VA)	80483296
CASSANO MAGNAGO (VA)	278881152	CASSANO MAGNAGO (VA)	280772008	CASSANO MAGNAGO (VA)	273228339	CASSANO MAGNAGO (VA)	222225308	CASSANO MAGNAGO (VA)	286363282
CASSANO VALCUVIA (VA)	6613777	CASSANO VALCUVIA (VA)	6970199	CASSANO VALCUVIA (VA)	7058760	CASSANO VALCUVIA (VA)	223909405	CASSANO VALCUVIA (VA)	6700254
CASTELLANZA (VA)	215711754	CASTELLANZA (VA)	218311947	CASTELLANZA (VA)	216421767	CASTELLANZA (VA)	224084354	CASTELLANZA (VA)	221364632
CASTELLO CABIAGLIO (VA)	7255659	CASTELLO CABIAGLIO (VA)	7358353	CASTELLO CABIAGLIO (VA)	7405902	CASTELLO CABIAGLIO (VA)	224832429	CASTELLO CABIAGLIO (VA)	7498494
CASTELSEPRIO (VA)	18159086	CASTELSEPRIO (VA)	18648418	CASTELSEPRIO (VA)	18501523	CASTELSEPRIO (VA)	233462870	CASTELSEPRIO (VA)	19056626
CASTELVECCANA (VA)	25558731	CASTELVECCANA (VA)	26571909	CASTELVECCANA (VA)	25874848	CASTELVECCANA (VA)	235189450	CASTELVECCANA (VA)	24259783
CASTIGLIONE OLONA (VA)	107548308	CASTIGLIONE OLONA (VA)	110205888	CASTIGLIONE OLONA (VA)	105941285	CASTIGLIONE OLONA (VA)	235537479	CASTIGLIONE OLONA (VA)	107310152
CASTRONNO (VA)	74883947	CASTRONNO (VA)	73703774	CASTRONNO (VA)	72938872	CASTRONNO (VA)	235856304	CASTRONNO (VA)	75667928
CAVARIA CON PREMEZZO (VA)	67743979	CAVARIA CON PREMEZZO (VA)	74855856	CAVARIA CON PREMEZZO (VA)	74557294	CAVARIA CON PREMEZZO (VA)	236052054	CAVARIA CON PREMEZZO (VA)	78948009
CAZZAGO BRABBIA (VA)	10767688	CAZZAGO BRABBIA (VA)	10684258	CAZZAGO BRABBIA (VA)	10904336	CAZZAGO BRABBIA (VA)	237111690	CAZZAGO BRABBIA (VA)	10763759
CISLAGO (VA)	136658340	CISLAGO (VA)	141248569	CISLAGO (VA)	140286964	CISLAGO (VA)	237774070	CISLAGO (VA)	143194706
CITTIGLIO (VA)	49310987	CITTIGLIO (VA)	49818876	CITTIGLIO (VA)	47856715	CITTIGLIO (VA)	240054110	CITTIGLIO (VA)	48805868
CLIVIO (VA)	11869058	CLIVIO (VA)	12128085	CLIVIO (VA)	11987598	CLIVIO (VA)	241137253	CLIVIO (VA)	11897290
COCQUIO-TREVISAGO (VA)	59596778	COCQUIO-TREVISAGO (VA)	60748252	COCQUIO-TREVISAGO (VA)	60555871	COCQUIO-TREVISAGO (VA)	243420954	COCQUIO-TREVISAGO (VA)	61133532
COMABBIO (VA)	16502970	COMABBIO (VA)	17219379	COMABBIO (VA)	17101184	COMABBIO (VA)	245368499	COMABBIO (VA)	17323176
COMERIO (VA)	43370065	COMERIO (VA)	47116458	COMERIO (VA)	47721356	COMERIO (VA)	247122180	COMERIO (VA)	48765237
CREMENAGA (VA)	3892273	CREMENAGA (VA)	3569275	CREMENAGA (VA)	3466529	CREMENAGA (VA)	252991954	CREMENAGA (VA)	3375022
CROSIO DELLA VALLE (VA)	8913620	CROSIO DELLA VALLE (VA)	9357337	CROSIO DELLA VALLE (VA)	9377442	CROSIO DELLA VALLE (VA)	254122040	CROSIO DELLA VALLE (VA)	10003918
CUASSO AL MONTE (VA)	32953776	CUASSO AL MONTE (VA)	34013489	CUASSO AL MONTE (VA)	34361070	CUASSO AL MONTE (VA)	254595734	CUASSO AL MONTE (VA)	34387874
CUGLIATE-FABIASCO (VA)	18940574	CUGLIATE-FABIASCO (VA)	19182035	CUGLIATE-FABIASCO (VA)	18563402	CUGLIATE-FABIASCO (VA)	254666569	CUGLIATE-FABIASCO (VA)	18989803
CUNARDO (VA)	21825944	CUNARDO (VA)	22527745	CUNARDO (VA)	23218649	CUNARDO (VA)	259835307	CUNARDO (VA)	22900642
CURIGLIA CON MONTEVIASCO (VA)	1198487	CURIGLIA CON MONTEVIASCO (VA)	1226134	CURIGLIA CON MONTEVIASCO (VA)	1232966	CURIGLIA CON MONTEVIASCO (VA)	263085924	CURIGLIA CON MONTEVIASCO (VA)	1316595
CUVEGLIO (VA)	36812099	CUVEGLIO (VA)	37006218	CUVEGLIO (VA)	36042347	CUVEGLIO (VA)	263886418	CUVEGLIO (VA)	36438955
CUVIO (VA)	18392142	CUVIO (VA)	18443891	CUVIO (VA)	17738708	CUVIO (VA)	266600568	CUVIO (VA)	17574661
DAVERIO (VA)	44672549	DAVERIO (VA)	45223033	DAVERIO (VA)	43294805	DAVERIO (VA)	268198900	DAVERIO (VA)	46493163
DUMENZA (VA)	11697895	DUMENZA (VA)	11961691	DUMENZA (VA)	12033211	DUMENZA (VA)	268415931	DUMENZA (VA)	11867685
DUNO (VA)	2092011	DUNO (VA)	2121040	DUNO (VA)	1913365	DUNO (VA)	277521120	DUNO (VA)	1913967
FAGNANO OLONA (VA)	155884328	FAGNANO OLONA (VA)	159603241	FAGNANO OLONA (VA)	159154533	FAGNANO OLONA (VA)	277923146	FAGNANO OLONA (VA)	165830871
FERNO (VA)	82552754	FERNO (VA)	85320279	FERNO (VA)	84203680	FERNO (VA)	280195969	FERNO (VA)	86643524
FERRERA DI VARESE (VA)	5616876	FERRERA DI VARESE (VA)	5563166	FERRERA DI VARESE (VA)	5389482	FERRERA DI VARESE (VA)	280785418	FERRERA DI VARESE (VA)	5385899
GALLARATE (VA)	798764769	GALLARATE (VA)	808691476	GALLARATE (VA)	791151796	GALLARATE (VA)	281188758	GALLARATE (VA)	808075905
GALLIATE LOMBARDO (VA)	18561522	GALLIATE LOMBARDO (VA)	19954293	GALLIATE LOMBARDO (VA)	30475113	GALLIATE LOMBARDO (VA)	285921298	GALLIATE LOMBARDO (VA)	27471228
GAVIRATE (VA)	144907049	GAVIRATE (VA)	142967927	GAVIRATE (VA)	139026246	GAVIRATE (VA)	287548022	GAVIRATE (VA)	140243239
GAZZADA SCHIANNO (VA)	68289420	GAZZADA SCHIANNO (VA)	70112490	GAZZADA SCHIANNO (VA)	69142086	GAZZADA SCHIANNO (VA)	293962446	GAZZADA SCHIANNO (VA)	70301016
GEMONIO (VA)	35983386	GEMONIO (VA)	35526852	GEMONIO (VA)	34910483	GEMONIO (VA)	294653928	GEMONIO (VA)	36252586
GERENZANO (VA)	149203521	GERENZANO (VA)	152292143	GERENZANO (VA)	150815427	GERENZANO (VA)	298432839	GERENZANO (VA)	162373253
GERMIGNAGA (VA)	37293711	GERMIGNAGA (VA)	36784092	GERMIGNAGA (VA)	36674348	GERMIGNAGA (VA)	307505953	GERMIGNAGA (VA)	36659828
GOLASECCA (VA)	36387195	GOLASECCA (VA)	37273168	GOLASECCA (VA)	35632296	GOLASECCA (VA)	310757095	GOLASECCA (VA)	38080351
GORLA MAGGIORE (VA)	71553494	GORLA MAGGIORE (VA)	71827949	GORLA MAGGIORE (VA)	70795501	GORLA MAGGIORE (VA)	312557485	GORLA MAGGIORE (VA)	72792126
GORLA MINORE (VA)	112323482	GORLA MINORE (VA)	114891543	GORLA MINORE (VA)	113099494	GORLA MINORE (VA)	313962129	GORLA MINORE (VA)	117325571
GORNATE-OLONA (VA)	29629811	GORNATE-OLONA (VA)	29617969	GORNATE-OLONA (VA)	29536370	GORNATE-OLONA (VA)	314496232	GORNATE-OLONA (VA)	30955297
GRANTOLA (VA)	9936578	GRANTOLA (VA)	9874486	GRANTOLA (VA)	9827072	GRANTOLA (VA)	318664932	GRANTOLA (VA)	9543066
INARZO (VA)	15406442	INARZO (VA)	15682774	INARZO (VA)	15365345	INARZO (VA)	320047556	INARZO (VA)	15815013
INDUNO OLONA (VA)	140514866	INDUNO OLONA (VA)	136853290	INDUNO OLONA (VA)	139267975	INDUNO OLONA (VA)	321506007	INDUNO OLONA (VA)	139002715
ISPRA (VA)	59423853	ISPRA (VA)	61467887	ISPRA (VA)	61706987	ISPRA (VA)	324857013	ISPRA (VA)	64108468
JERAGO CON ORAGO (VA)	74660925	JERAGO CON ORAGO (VA)	73746023	JERAGO CON ORAGO (VA)	71452261	JERAGO CON ORAGO (VA)	327722518	JERAGO CON ORAGO (VA)	74654023
LAVENA PONTE TRESA (VA)	30763835	LAVENA PONTE TRESA (VA)	31713749	LAVENA PONTE TRESA (VA)	32638965	LAVENA PONTE TRESA (VA)	330885354	LAVENA PONTE TRESA (VA)	33924242
LAVENO-MOMBELLO (VA)	120878607	LAVENO MOMBELLO (VA)	123024046	LAVENO MOMBELLO (VA)	121086939	LAVENO MOMBELLO (VA)	332262505	LAVENO MOMBELLO (VA)	122511709
LEGGIUNO (VA)	43002735	LEGGIUNO (VA)	44836637	LEGGIUNO (VA)	44264650	LEGGIUNO (VA)	332386998	LEGGIUNO (VA)	46784744
LONATE CEPPINO (VA)	63004136	LONATE CEPPINO (VA)	64937333	LONATE CEPPINO (VA)	63182289	LONATE CEPPINO (VA)	335313340	LONATE CEPPINO (VA)	65265145
LONATE POZZOLO (VA)	153399148	LONATE POZZOLO (VA)	154866608	LONATE POZZOLO (VA)	149189152	LONATE POZZOLO (VA)	337146778	LONATE POZZOLO (VA)	153491044
LOZZA (VA)	16568840	LOZZA (VA)	17003134	LOZZA (VA)	16500813	LOZZA (VA)	363102467	LOZZA (VA)	17635039
LUINO (VA)	144798691	LUINO (VA)	146939475	LUINO (VA)	146674615	LUINO (VA)	365773012	LUINO (VA)	145104093
LUVINATE (VA)	25890627	LUVINATE (VA)	25677774	LUVINATE (VA)	28156638	LUVINATE (VA)	384042545	LUVINATE (VA)	27034138
MACCAGNO (VA)	20862607	MACCAGNO (VA)	21210362	MACCAGNO (VA)	21374938	MACCAGNO (VA)	402576788	MACCAGNO (VA)	20800318
MALGESSO (VA)	15926629	MALGESSO (VA)	15927035	MALGESSO (VA)	15880883	MALGESSO (VA)	411272898	MALGESSO (VA)	16226099
MALNATE (VA)	196418294	MALNATE (VA)	198124990	MALNATE (VA)	192237920	MALNATE (VA)	411915516	MALNATE (VA)	196358317
MARCHIROLO (VA)	22400398	MARCHIROLO (VA)	21779878	MARCHIROLO (VA)	21550885	MARCHIROLO (VA)	421056350	MARCHIROLO (VA)	21954952
MARNATE (VA)	98241158	MARNATE (VA)	101673984	MARNATE (VA)	103909017	MARNATE (VA)	421246169	MARNATE (VA)	111192518
MARZIO (VA)	2677771	MARZIO (VA)	2850194	MARZIO (VA)	2834118	MARZIO (VA)	427537309	MARZIO (VA)	2890971
MASCIAGO PRIMO (VA)	3012773	MASCIAGO PRIMO (VA)	3096286	MASCIAGO PRIMO (VA)	3282173	MASCIAGO PRIMO (VA)	441975654	MASCIAGO PRIMO (VA)	3329781
MERCALLO (VA)	25803319	MERCALLO (VA)	26078022	MERCALLO (VA)	25563715	MERCALLO (VA)	445766911	MERCALLO (VA)	25575763
MESENZANA (VA)	11355524	MESENZANA (VA)	12028124	MESENZANA (VA)	12052496	MESENZANA (VA)	448500060	MESENZANA (VA)	11852416
MONTEGRINO VALTRAVAGLIA (VA)	13220283	MONTEGRINO VALTRAVAGLIA (VA)	13485556	MONTEGRINO VALTRAVAGLIA (VA)	12869530	MONTEGRINO VALTRAVAGLIA (VA)	465374603	MONTEGRINO VALTRAVAGLIA (VA)	14043425
MONVALLE (VA)	23951151	MONVALLE (VA)	24460507	MONVALLE (VA)	23829256	MONVALLE (VA)	473722320	MONVALLE (VA)	25152123
MORAZZONE (VA)	58598996	MORAZZONE (VA)	59048305	MORAZZONE (VA)	57989586	MORAZZONE (VA)	478227299	MORAZZONE (VA)	60306837
MORNAGO (VA)	67581261	MORNAGO (VA)	69108318	MORNAGO (VA)	67867592	MORNAGO (VA)	481885718	MORNAGO (VA)	70810076
OGGIONA CON SANTO STEFANO (VA)	58343565	OGGIONA CON SANTO STEFANO (VA)	58206554	OGGIONA CON SANTO STEFANO (VA)	55428327	OGGIONA CON SANTO STEFANO (VA)	512979809	OGGIONA CON SANTO STEFANO (VA)	58019304
OLGIATE OLONA (VA)	181529570	OLGIATE OLONA (VA)	186239538	OLGIATE OLONA (VA)	185789609	OLGIATE OLONA (VA)	529344227	OLGIATE OLONA (VA)	191994469
ORIGGIO (VA)	111274450	ORIGGIO (VA)	115926665	ORIGGIO (VA)	116148517	ORIGGIO (VA)	530219536	ORIGGIO (VA)	123154124
ORINO (VA)	10225998	ORINO (VA)	10444421	ORINO (VA)	10742865	ORINO (VA)	530945386	ORINO (VA)	11014068
OSMATE (VA)	8030749	OSMATE (VA)	8774027	OSMATE (VA)	8833169	OSMATE (VA)	547977742	OSMATE (VA)	10737969
PINO SULLA SPONDA DEL LAGO MAGGIORE (VA)	1333987	PINO SULLA SPONDA DEL LAGO MAGGIORE (VA)	1340592	PINO SULLA SPONDA DEL LAGO MAGGIORE (VA)	1246727	PINO SULLA SPONDA DEL LAGO MAGGIORE (VA)	548822092	PINO SULLA SPONDA DEL LAGO MAGGIORE (VA)	1433725
PORTO CERESIO (VA)	23763354	PORTO CERESIO (VA)	24262702	PORTO CERESIO (VA)	23783611	PORTO CERESIO (VA)	582605045	PORTO CERESIO (VA)	23702066
PORTO VALTRAVAGLIA (VA)	28049111	PORTO VALTRAVAGLIA (VA)	27876016	PORTO VALTRAVAGLIA (VA)	26873322	PORTO VALTRAVAGLIA (VA)	582784937	PORTO VALTRAVAGLIA (VA)	27361040
RANCIO VALCUVIA (VA)	8922391	RANCIO VALCUVIA (VA)	9294924	RANCIO VALCUVIA (VA)	9513166	RANCIO VALCUVIA (VA)	583229935	RANCIO VALCUVIA (VA)	8810086
RANCO (VA)	16926204	RANCO (VA)	18914465	RANCO (VA)	19200347	RANCO (VA)	617188552	RANCO (VA)	20199449
SALTRIO (VA)	19574237	SALTRIO (VA)	19159578	SALTRIO (VA)	19357036	SALTRIO (VA)	627488847	SALTRIO (VA)	19901107
SAMARATE (VA)	216650627	SAMARATE (VA)	218916907	SAMARATE (VA)	215610735	SAMARATE (VA)	642971059	SAMARATE (VA)	221336704
SANGIANO (VA)	18156132	SANGIANO (VA)	18180751	SANGIANO (VA)	18088206	SANGIANO (VA)	684803279	SANGIANO (VA)	18437175
SARONNO (VA)	667515884	SARONNO (VA)	681202708	SARONNO (VA)	678036753	SARONNO (VA)	687239779	SARONNO (VA)	689137877
SESTO CALENDE (VA)	164519532	SESTO CALENDE (VA)	166477572	SESTO CALENDE (VA)	164341723	SESTO CALENDE (VA)	701573128	SESTO CALENDE (VA)	171087721
SOLBIATE ARNO (VA)	66448154	SOLBIATE ARNO (VA)	65676940	SOLBIATE ARNO (VA)	60855092	SOLBIATE ARNO (VA)	747348578	SOLBIATE ARNO (VA)	65009043
SOLBIATE OLONA (VA)	77791258	SOLBIATE OLONA (VA)	76527788	SOLBIATE OLONA (VA)	76486867	SOLBIATE OLONA (VA)	767153356	SOLBIATE OLONA (VA)	77458308
SOMMA LOMBARDO (VA)	235242338	SOMMA LOMBARDO (VA)	231446414	SOMMA LOMBARDO (VA)	232514138	SOMMA LOMBARDO (VA)	793005763	SOMMA LOMBARDO (VA)	240420716
SUMIRAGO (VA)	91180360	SUMIRAGO (VA)	90767046	SUMIRAGO (VA)	88362118	SUMIRAGO (VA)	796693675	SUMIRAGO (VA)	93720891
TAINO (VA)	54833791	TAINO (VA)	55894874	TAINO (VA)	55778583	TAINO (VA)	801296465	TAINO (VA)	57182358
TERNATE (VA)	35144608	TERNATE (VA)	36185150	TERNATE (VA)	36925712	TERNATE (VA)	812082070	TERNATE (VA)	36886401
TRADATE (VA)	252588273	TRADATE (VA)	258317785	TRADATE (VA)	257559448	TRADATE (VA)	830096052	TRADATE (VA)	267531001
TRAVEDONA-MONATE (VA)	54156400	TRAVEDONA-MONATE (VA)	56325568	TRAVEDONA-MONATE (VA)	56640525	TRAVEDONA-MONATE (VA)	973296692	TRAVEDONA-MONATE (VA)	57905900
TRONZANO LAGO MAGGIORE (VA)	1499379	TRONZANO LAGO MAGGIORE (VA)	1493893	TRONZANO LAGO MAGGIORE (VA)	1527118	TRONZANO LAGO MAGGIORE (VA)	988246042	TRONZANO LAGO MAGGIORE (VA)	1625804
UBOLDO (VA)	148437344	UBOLDO (VA)	152635600	UBOLDO (VA)	150635802	UBOLDO (VA)	1152466077	UBOLDO (VA)	157270806
VALGANNA (VA)	15206001	VALGANNA (VA)	14355390	VALGANNA (VA)	15015570	VALGANNA (VA)	1237973469	VALGANNA (VA)	15302854
VARANO BORGHI (VA)	32406935	VARANO BORGHI (VA)	32572112	VARANO BORGHI (VA)	31769438	VARANO BORGHI (VA)	1246952802	VARANO BORGHI (VA)	34694310
VARESE (VA)	1363132597	VARESE (VA)	1370248591	VARESE (VA)	1345007916	VARESE (VA)	1345150183	VARESE (VA)	1348461850
VEDANO OLONA (VA)	97277581	VEDANO OLONA (VA)	97738523	VEDANO OLONA (VA)	95219849	VEDANO OLONA (VA)	1355000632	VEDANO OLONA (VA)	96469717
VEDDASCA (VA)	2304173	VEDDASCA (VA)	2307840	VEDDASCA (VA)	2252682	VEDDASCA (VA)	1357244662	VEDDASCA (VA)	2225979
VENEGONO INFERIORE (VA)	94200918	VENEGONO INFERIORE (VA)	91186310	VENEGONO INFERIORE (VA)	88893074	VENEGONO INFERIORE (VA)	2189552411	VENEGONO INFERIORE (VA)	87641430
VENEGONO SUPERIORE (VA)	99245398	VENEGONO SUPERIORE (VA)	103331426	VENEGONO SUPERIORE (VA)	102333897	VENEGONO SUPERIORE (VA)	2285142591	VENEGONO SUPERIORE (VA)	100351087
VERGIATE (VA)	126287593	VERGIATE (VA)	128876658	VERGIATE (VA)	128289587	VERGIATE (VA)	3035712780	VERGIATE (VA)	128681680
VIGGIU' (VA)	39240790	VIGGIU' (VA)	39502072	VIGGIU' (VA)	38993979	VIGGIU' (VA)	27823047228	VIGGIU' (VA)	40952626
VIZZOLA TICINO (VA)	8644117	VIZZOLA TICINO (VA)	9468683	VIZZOLA TICINO (VA)	9644323	VIZZOLA TICINO (VA)	10039205	VIZZOLA TICINO (VA)	11397643
Yearly ATI	144571688503		147368972751		145606601797		147707000942		150083962522

## Sheet: Piemonte
Muncipality	Tax Income (2007)	Muncipality	Tax Income (2008)	Muncipality	Tax Income (2009)	Muncipality	Tax Income (2010)	Muncipality	Tax Income (2011)
ACQUI TERME (AL)	263336301	ACQUI TERME (AL)	366046	ACQUI TERME (AL)	266448809	ACQUI TERME (AL)	267112197	ACQUI TERME (AL)	264184781
ALBERA LIGURE (AL)	3537627	ALBERA LIGURE (AL)	463953	ALBERA LIGURE (AL)	3640889	ALBERA LIGURE (AL)	3641624	ALBERA LIGURE (AL)	3894422
ALESSANDRIA (AL)	1290326089	ALESSANDRIA (AL)	485047	ALESSANDRIA (AL)	1305327095	ALESSANDRIA (AL)	1313599766	ALESSANDRIA (AL)	1321624406
ALFIANO NATTA (AL)	8580040	ALFIANO NATTA (AL)	537694	ALFIANO NATTA (AL)	9082870	ALFIANO NATTA (AL)	9500247	ALFIANO NATTA (AL)	9076010
ALICE BEL COLLE (AL)	6903220	ALICE BEL COLLE (AL)	541155	ALICE BEL COLLE (AL)	7003531	ALICE BEL COLLE (AL)	6963259	ALICE BEL COLLE (AL)	7574147
ALLUVIONI CAMBIO' (AL)	11230520	ALLUVIONI CAMBIO' (AL)	564360	ALLUVIONI CAMBIO' (AL)	10986220	ALLUVIONI CAMBIO' (AL)	11315311	ALLUVIONI CAMBIO' (AL)	11040774
ALTAVILLA MONFERRATO (AL)	6259193	ALTAVILLA MONFERRATO (AL)	585590	ALTAVILLA MONFERRATO (AL)	5974036	ALTAVILLA MONFERRATO (AL)	5729011	ALTAVILLA MONFERRATO (AL)	6063721
ALZANO SCRIVIA (AL)	4748929	ALZANO SCRIVIA (AL)	593496	ALZANO SCRIVIA (AL)	4561158	ALZANO SCRIVIA (AL)	4504873	ALZANO SCRIVIA (AL)	4595909
ARQUATA SCRIVIA (AL)	80024058	ARQUATA SCRIVIA (AL)	596635	ARQUATA SCRIVIA (AL)	84491867	ARQUATA SCRIVIA (AL)	84585524	ARQUATA SCRIVIA (AL)	86671690
AVOLASCA (AL)	3232027	AVOLASCA (AL)	613011	AVOLASCA (AL)	3468496	AVOLASCA (AL)	3342690	AVOLASCA (AL)	3609954
BALZOLA (AL)	17522651	BALZOLA (AL)	691460	BALZOLA (AL)	17435819	BALZOLA (AL)	17507309	BALZOLA (AL)	17480430
BASALUZZO (AL)	31054145	BASALUZZO (AL)	699184	BASALUZZO (AL)	30847067	BASALUZZO (AL)	31268228	BASALUZZO (AL)	33207403
BASSIGNANA (AL)	17873826	BASSIGNANA (AL)	701644	BASSIGNANA (AL)	17246396	BASSIGNANA (AL)	18716197	BASSIGNANA (AL)	19345963
BELFORTE MONFERRATO (AL)	5914868	BELFORTE MONFERRATO (AL)	715880	BELFORTE MONFERRATO (AL)	6350514	BELFORTE MONFERRATO (AL)	6373433	BELFORTE MONFERRATO (AL)	6351824
BERGAMASCO (AL)	9428080	BERGAMASCO (AL)	739716	BERGAMASCO (AL)	9733509	BERGAMASCO (AL)	9334436	BERGAMASCO (AL)	9857185
BERZANO DI TORTONA (AL)	1484223	BERZANO DI TORTONA (AL)	740492	BERZANO DI TORTONA (AL)	1543851	BERZANO DI TORTONA (AL)	1603039	BERZANO DI TORTONA (AL)	1635186
BISTAGNO (AL)	19768177	BISTAGNO (AL)	761709	BISTAGNO (AL)	20472211	BISTAGNO (AL)	20796714	BISTAGNO (AL)	21470114
BORGHETTO DI BORBERA (AL)	25646449	BORGHETTO DI BORBERA (AL)	764688	BORGHETTO DI BORBERA (AL)	26363225	BORGHETTO DI BORBERA (AL)	26431806	BORGHETTO DI BORBERA (AL)	27456743
BORGO SAN MARTINO (AL)	16029994	BORGO SAN MARTINO (AL)	772127	BORGO SAN MARTINO (AL)	16842480	BORGO SAN MARTINO (AL)	17316050	BORGO SAN MARTINO (AL)	17461940
BORGORATTO ALESSANDRINO (AL)	7890638	BORGORATTO ALESSANDRINO (AL)	774172	BORGORATTO ALESSANDRINO (AL)	8424717	BORGORATTO ALESSANDRINO (AL)	8433247	BORGORATTO ALESSANDRINO (AL)	8371681
BOSCO MARENGO (AL)	33066893	BOSCO MARENGO (AL)	788383	BOSCO MARENGO (AL)	33693566	BOSCO MARENGO (AL)	34084757	BOSCO MARENGO (AL)	34155067
BOSIO (AL)	13644792	BOSIO (AL)	802246	BOSIO (AL)	14418832	BOSIO (AL)	13819508	BOSIO (AL)	14659704
BOZZOLE (AL)	3058287	BOZZOLE (AL)	805258	BOZZOLE (AL)	3047159	BOZZOLE (AL)	3347568	BOZZOLE (AL)	3240504
BRIGNANO-FRASCATA (AL)	5096654	BRIGNANO-FRASCATA (AL)	822875	BRIGNANO-FRASCATA (AL)	5090820	BRIGNANO-FRASCATA (AL)	5268457	BRIGNANO-FRASCATA (AL)	5787659
CABELLA LIGURE (AL)	6947020	CABELLA LIGURE (AL)	827876	CABELLA LIGURE (AL)	7896058	CABELLA LIGURE (AL)	8043560	CABELLA LIGURE (AL)	7939523
CAMAGNA MONFERRATO (AL)	6266044	CAMAGNA MONFERRATO (AL)	854787	CAMAGNA MONFERRATO (AL)	6211464	CAMAGNA MONFERRATO (AL)	6136907	CAMAGNA MONFERRATO (AL)	6375115
CAMINO (AL)	10416715	CAMINO (AL)	866810	CAMINO (AL)	10980516	CAMINO (AL)	11136732	CAMINO (AL)	11138365
CANTALUPO LIGURE (AL)	6669035	CANTALUPO LIGURE (AL)	880392	CANTALUPO LIGURE (AL)	6695323	CANTALUPO LIGURE (AL)	6601912	CANTALUPO LIGURE (AL)	6533450
CAPRIATA D'ORBA (AL)	26097024	CAPRIATA D'ORBA (AL)	902659	CAPRIATA D'ORBA (AL)	27358670	CAPRIATA D'ORBA (AL)	26778528	CAPRIATA D'ORBA (AL)	27803245
CARBONARA SCRIVIA (AL)	14574676	CARBONARA SCRIVIA (AL)	910688	CARBONARA SCRIVIA (AL)	14839682	CARBONARA SCRIVIA (AL)	14995617	CARBONARA SCRIVIA (AL)	15630403
CARENTINO (AL)	3981709	CARENTINO (AL)	924536	CARENTINO (AL)	3894400	CARENTINO (AL)	4147683	CARENTINO (AL)	4401034
CAREZZANO (AL)	7127524	CAREZZANO (AL)	929744	CAREZZANO (AL)	6765336	CAREZZANO (AL)	6987792	CAREZZANO (AL)	7189851
CARPENETO (AL)	10429112	CARPENETO (AL)	935732	CARPENETO (AL)	11253922	CARPENETO (AL)	11741495	CARPENETO (AL)	12456338
CARREGA LIGURE (AL)	786981	CARREGA LIGURE (AL)	948661	CARREGA LIGURE (AL)	789962	CARREGA LIGURE (AL)	805100	CARREGA LIGURE (AL)	853230
CARROSIO (AL)	5749158	CARROSIO (AL)	949684	CARROSIO (AL)	5700599	CARROSIO (AL)	6007149	CARROSIO (AL)	6480659
CARTOSIO (AL)	8370594	CARTOSIO (AL)	979832	CARTOSIO (AL)	8724999	CARTOSIO (AL)	8953677	CARTOSIO (AL)	9065043
CASAL CERMELLI (AL)	14343809	CASAL CERMELLI (AL)	999340	CASAL CERMELLI (AL)	15649275	CASAL CERMELLI (AL)	15199618	CASAL CERMELLI (AL)	15722904
CASALE MONFERRATO (AL)	485793675	CASALE MONFERRATO (AL)	1012241	CASALE MONFERRATO (AL)	478256123	CASALE MONFERRATO (AL)	480277840	CASALE MONFERRATO (AL)	482384261
CASALEGGIO BOIRO (AL)	4897502	CASALEGGIO BOIRO (AL)	1023228	CASALEGGIO BOIRO (AL)	5045253	CASALEGGIO BOIRO (AL)	4896411	CASALEGGIO BOIRO (AL)	5305013
CASALNOCETO (AL)	12733404	CASALNOCETO (AL)	1036589	CASALNOCETO (AL)	14193344	CASALNOCETO (AL)	13647595	CASALNOCETO (AL)	14160282
CASASCO (AL)	1517328	CASASCO (AL)	1054037	CASASCO (AL)	1780332	CASASCO (AL)	1751301	CASASCO (AL)	1663552
CASSANO SPINOLA (AL)	26017427	CASSANO SPINOLA (AL)	1059282	CASSANO SPINOLA (AL)	26454900	CASSANO SPINOLA (AL)	26062533	CASSANO SPINOLA (AL)	26151312
CASSINE (AL)	34006406	CASSINE (AL)	1062226	CASSINE (AL)	34791857	CASSINE (AL)	35487507	CASSINE (AL)	35800492
CASSINELLE (AL)	10768455	CASSINELLE (AL)	1072024	CASSINELLE (AL)	10886761	CASSINELLE (AL)	11251117	CASSINELLE (AL)	11324481
CASTELLANIA (AL)	1308094	CASTELLANIA (AL)	1099963	CASTELLANIA (AL)	1257518	CASTELLANIA (AL)	1319630	CASTELLANIA (AL)	1288916
CASTELLAR GUIDOBONO (AL)	5079223	CASTELLAR GUIDOBONO (AL)	1105437	CASTELLAR GUIDOBONO (AL)	5114340	CASTELLAR GUIDOBONO (AL)	5354706	CASTELLAR GUIDOBONO (AL)	5455844
CASTELLAZZO BORMIDA (AL)	55853250	CASTELLAZZO BORMIDA (AL)	1111152	CASTELLAZZO BORMIDA (AL)	57348243	CASTELLAZZO BORMIDA (AL)	56934293	CASTELLAZZO BORMIDA (AL)	58274278
CASTELLETTO D'ERRO (AL)	1071355	CASTELLETTO D'ERRO (AL)	1120003	CASTELLETTO D'ERRO (AL)	1234074	CASTELLETTO D'ERRO (AL)	1432496	CASTELLETTO D'ERRO (AL)	1389327
CASTELLETTO D'ORBA (AL)	23646997	CASTELLETTO D'ORBA (AL)	1137072	CASTELLETTO D'ORBA (AL)	24093378	CASTELLETTO D'ORBA (AL)	24557667	CASTELLETTO D'ORBA (AL)	24826584
CASTELLETTO MERLI (AL)	5332778	CASTELLETTO MERLI (AL)	1139622	CASTELLETTO MERLI (AL)	5677000	CASTELLETTO MERLI (AL)	5630772	CASTELLETTO MERLI (AL)	5447194
CASTELLETTO MONFERRATO (AL)	22603667	CASTELLETTO MONFERRATO (AL)	1204835	CASTELLETTO MONFERRATO (AL)	23607414	CASTELLETTO MONFERRATO (AL)	24515260	CASTELLETTO MONFERRATO (AL)	24593755
CASTELNUOVO BORMIDA (AL)	7251236	CASTELNUOVO BORMIDA (AL)	1213099	CASTELNUOVO BORMIDA (AL)	8054308	CASTELNUOVO BORMIDA (AL)	7729826	CASTELNUOVO BORMIDA (AL)	8166388
CASTELNUOVO SCRIVIA (AL)	67810452	CASTELNUOVO SCRIVIA (AL)	1236432	CASTELNUOVO SCRIVIA (AL)	66718177	CASTELNUOVO SCRIVIA (AL)	66599260	CASTELNUOVO SCRIVIA (AL)	68800905
CASTELSPINA (AL)	4946870	CASTELSPINA (AL)	1242204	CASTELSPINA (AL)	5132193	CASTELSPINA (AL)	5267448	CASTELSPINA (AL)	5278487
CAVATORE (AL)	2910705	CAVATORE (AL)	1258646	CAVATORE (AL)	3049794	CAVATORE (AL)	2888686	CAVATORE (AL)	3090690
CELLA MONTE (AL)	8583360	CELLA MONTE (AL)	1274146	CELLA MONTE (AL)	8873884	CELLA MONTE (AL)	8630087	CELLA MONTE (AL)	8729189
CERESETO (AL)	5638464	CERESETO (AL)	1286772	CERESETO (AL)	5512865	CERESETO (AL)	5611091	CERESETO (AL)	5907646
CERRETO GRUE (AL)	4252161	CERRETO GRUE (AL)	1309777	CERRETO GRUE (AL)	4623244	CERRETO GRUE (AL)	4563802	CERRETO GRUE (AL)	4493602
CERRINA (AL)	16924775	CERRINA (AL)	1377992	CERRINA (AL)	16598883	CERRINA MONFERRATO (AL)	16641712	CERRINA MONFERRATO (AL)	17315860
CONIOLO (AL)	5946990	CONIOLO (AL)	1390641	CONIOLO (AL)	5995284	CONIOLO (AL)	5893699	CONIOLO (AL)	6232674
CONZANO (AL)	13158673	CONZANO (AL)	1390745	CONZANO (AL)	13134085	CONZANO (AL)	13013525	CONZANO (AL)	13883528
COSTA VESCOVATO (AL)	3323261	COSTA VESCOVATO (AL)	1440987	COSTA VESCOVATO (AL)	3679712	COSTA VESCOVATO (AL)	3532634	COSTA VESCOVATO (AL)	3671900
CREMOLINO (AL)	13496171	CREMOLINO (AL)	1465073	CREMOLINO (AL)	14371262	CREMOLINO (AL)	14366252	CREMOLINO (AL)	14114722
CUCCARO MONFERRATO (AL)	3996391	CUCCARO MONFERRATO (AL)	1476015	CUCCARO MONFERRATO (AL)	4432268	CUCCARO MONFERRATO (AL)	4698180	CUCCARO MONFERRATO (AL)	4428261
DENICE (AL)	2164969	DENICE (AL)	1492604	DENICE (AL)	2283075	DENICE (AL)	2324608	DENICE (AL)	2358122
DERNICE (AL)	2150625	DERNICE (AL)	1499972	DERNICE (AL)	2240182	DERNICE (AL)	2440608	DERNICE (AL)	2469878
FABBRICA CURONE (AL)	8613123	FABBRICA CURONE (AL)	1539427	FABBRICA CURONE (AL)	8776052	FABBRICA CURONE (AL)	8558377	FABBRICA CURONE (AL)	8681318
FELIZZANO (AL)	30404922	FELIZZANO (AL)	1594917	FELIZZANO (AL)	30050958	FELIZZANO (AL)	30770496	FELIZZANO (AL)	30988390
FRACONALTO (AL)	4644020	FRACONALTO (AL)	1596094	FRACONALTO (AL)	4565624	FRACONALTO (AL)	4498058	FRACONALTO (AL)	4804960
FRANCAVILLA BISIO (AL)	7140710	FRANCAVILLA BISIO (AL)	1643726	FRANCAVILLA BISIO (AL)	7679552	FRANCAVILLA BISIO (AL)	7095040	FRANCAVILLA BISIO (AL)	7304073
FRASCARO (AL)	5444277	FRASCARO (AL)	1674287	FRASCARO (AL)	5818969	FRASCARO (AL)	5874997	FRASCARO (AL)	5739388
FRASSINELLO MONFERRATO (AL)	7132887	FRASSINELLO MONFERRATO (AL)	1686304	FRASSINELLO MONFERRATO (AL)	7478063	FRASSINELLO MONFERRATO (AL)	7559228	FRASSINELLO MONFERRATO (AL)	7630259
FRASSINETO PO (AL)	18016531	FRASSINETO PO (AL)	1708494	FRASSINETO PO (AL)	18098817	FRASSINETO PO (AL)	18071377	FRASSINETO PO (AL)	18375154
FRESONARA (AL)	8977473	FRESONARA (AL)	1711410	FRESONARA (AL)	8888937	FRESONARA (AL)	9039673	FRESONARA (AL)	9775318
FRUGAROLO (AL)	26242593	FRUGAROLO (AL)	1720033	FRUGAROLO (AL)	26785092	FRUGAROLO (AL)	26665475	FRUGAROLO (AL)	28115395
FUBINE (AL)	20828925	FUBINE (AL)	1722257	FUBINE (AL)	20673713	FUBINE (AL)	20712376	FUBINE (AL)	20850726
GABIANO (AL)	12373879	GABIANO (AL)	1730969	GABIANO (AL)	14550505	GABIANO (AL)	13995381	GABIANO (AL)	13692407
GAMALERO (AL)	10266384	GAMALERO (AL)	1739528	GAMALERO (AL)	11041907	GAMALERO (AL)	10898778	GAMALERO (AL)	11425447
GARBAGNA (AL)	7883404	GARBAGNA (AL)	1780747	GARBAGNA (AL)	7974013	GARBAGNA (AL)	8135557	GARBAGNA (AL)	7808119
GAVAZZANA (AL)	2350665	GAVAZZANA (AL)	1786658	GAVAZZANA (AL)	2784968	GAVAZZANA (AL)	2901953	GAVAZZANA (AL)	2888561
GAVI (AL)	63705082	GAVI (AL)	1804138	GAVI (AL)	64287802	GAVI (AL)	65446869	GAVI (AL)	65328159
GIAROLE (AL)	8657485	GIAROLE (AL)	1825844	GIAROLE (AL)	8638350	GIAROLE (AL)	8554432	GIAROLE (AL)	8912913
GREMIASCO (AL)	4212077	GREMIASCO (AL)	1838366	GREMIASCO (AL)	4603884	GREMIASCO (AL)	4784100	GREMIASCO (AL)	4807242
GROGNARDO (AL)	3977804	GROGNARDO (AL)	1845635	GROGNARDO (AL)	3954463	GROGNARDO (AL)	3870088	GROGNARDO (AL)	4146612
GRONDONA (AL)	7469454	GRONDONA (AL)	1858062	GRONDONA (AL)	7961890	GRONDONA (AL)	7838820	GRONDONA (AL)	7662352
GUAZZORA (AL)	4024304	GUAZZORA (AL)	1859759	GUAZZORA (AL)	3992238	GUAZZORA (AL)	3988014	GUAZZORA (AL)	4124769
ISOLA SANT'ANTONIO (AL)	7991509	ISOLA SANT'ANTONIO (AL)	1863078	ISOLA SANT'ANTONIO (AL)	7955899	ISOLA SANT'ANTONIO (AL)	8337795	ISOLA SANT'ANTONIO (AL)	8365057
LERMA (AL)	10493566	LERMA (AL)	1869841	LERMA (AL)	10792541	LERMA (AL)	10940346	LERMA (AL)	11260596
LU (AL)	13288177	LU (AL)	1899891	LU (AL)	13207411	LU (AL)	13460838	LU (AL)	14010423
MALVICINO (AL)	929806	MALVICINO (AL)	1900332	MALVICINO (AL)	965585	MALVICINO (AL)	970249	MALVICINO (AL)	922116
MASIO (AL)	19400076	MASIO (AL)	1927778	MASIO (AL)	19680878	MASIO (AL)	19730599	MASIO (AL)	20432853
MELAZZO (AL)	14616109	MELAZZO (AL)	1943045	MELAZZO (AL)	16104542	MELAZZO (AL)	16106657	MELAZZO (AL)	16743748
MERANA (AL)	1961829	MERANA (AL)	1964872	MERANA (AL)	2230715	MERANA (AL)	2272404	MERANA (AL)	2334382
MIRABELLO MONFERRATO (AL)	15744662	MIRABELLO MONFERRATO (AL)	1968227	MIRABELLO MONFERRATO (AL)	15914158	MIRABELLO MONFERRATO (AL)	16244626	MIRABELLO MONFERRATO (AL)	16518000
MOLARE (AL)	24813422	MOLARE (AL)	1979606	MOLARE (AL)	28046943	MOLARE (AL)	28286577	MOLARE (AL)	29019056
MOLINO DEI TORTI (AL)	8634066	MOLINO DEI TORTI (AL)	2013126	MOLINO DEI TORTI (AL)	8894961	MOLINO DEI TORTI (AL)	8561110	MOLINO DEI TORTI (AL)	8474746
MOMBELLO MONFERRATO (AL)	11439668	MOMBELLO MONFERRATO (AL)	2019904	MOMBELLO MONFERRATO (AL)	11189652	MOMBELLO MONFERRATO (AL)	11640908	MOMBELLO MONFERRATO (AL)	11469267
MOMPERONE (AL)	2208797	MOMPERONE (AL)	2027416	MOMPERONE (AL)	2538800	MOMPERONE (AL)	2954230	MOMPERONE (AL)	3101879
MONCESTINO (AL)	2123199	MONCESTINO (AL)	2039150	MONCESTINO (AL)	2397506	MONCESTINO (AL)	2432124	MONCESTINO (AL)	2474041
MONGIARDINO LIGURE (AL)	1801934	MONGIARDINO LIGURE (AL)	2044641	MONGIARDINO LIGURE (AL)	1951101	MONGIARDINO LIGURE (AL)	1836857	MONGIARDINO LIGURE (AL)	1996127
MONLEALE (AL)	8422743	MONLEALE (AL)	2045348	MONLEALE (AL)	8109377	MONLEALE (AL)	8114008	MONLEALE (AL)	8867956
MONTACUTO (AL)	3526418	MONTACUTO (AL)	2120552	MONTACUTO (AL)	3968204	MONTACUTO (AL)	3963607	MONTACUTO (AL)	3893548
MONTALDEO (AL)	2943534	MONTALDEO (AL)	2138076	MONTALDEO (AL)	3038040	MONTALDEO (AL)	3119381	MONTALDEO (AL)	3151217
MONTALDO BORMIDA (AL)	7941204	MONTALDO BORMIDA (AL)	2141963	MONTALDO BORMIDA (AL)	8460181	MONTALDO BORMIDA (AL)	8543453	MONTALDO BORMIDA (AL)	9049845
MONTECASTELLO (AL)	4121786	MONTECASTELLO (AL)	2158813	MONTECASTELLO (AL)	4144944	MONTECASTELLO (AL)	4377109	MONTECASTELLO (AL)	4119379
MONTECHIARO D'ACQUI (AL)	5784524	MONTECHIARO D'ACQUI (AL)	2168657	MONTECHIARO D'ACQUI (AL)	6238767	MONTECHIARO D'ACQUI (AL)	6421664	MONTECHIARO D'ACQUI (AL)	6166206
MONTEGIOCO (AL)	3906512	MONTEGIOCO (AL)	2171097	MONTEGIOCO (AL)	3773303	MONTEGIOCO (AL)	3603398	MONTEGIOCO (AL)	4171493
MONTEMARZINO (AL)	3707446	MONTEMARZINO (AL)	2190108	MONTEMARZINO (AL)	3962547	MONTEMARZINO (AL)	3754622	MONTEMARZINO (AL)	4160633
MORANO SUL PO (AL)	18630476	MORANO SUL PO (AL)	2200374	MORANO SUL PO (AL)	18590635	MORANO SUL PO (AL)	18333193	MORANO SUL PO (AL)	18231322
MORBELLO (AL)	5101351	MORBELLO (AL)	2205531	MORBELLO (AL)	5133120	MORBELLO (AL)	5265338	MORBELLO (AL)	4964120
MORNESE (AL)	7907467	MORNESE (AL)	2219055	MORNESE (AL)	8037128	MORNESE (AL)	8286537	MORNESE (AL)	8157851
MORSASCO (AL)	7519768	MORSASCO (AL)	2222342	MORSASCO (AL)	8075878	MORSASCO (AL)	8098960	MORSASCO (AL)	8527563
MURISENGO (AL)	16865053	MURISENGO (AL)	2239281	MURISENGO (AL)	16861908	MURISENGO (AL)	16810872	MURISENGO (AL)	17694147
NOVI LIGURE (AL)	395423669	NOVI LIGURE (AL)	2246629	NOVI LIGURE (AL)	403014544	NOVI LIGURE (AL)	403543788	NOVI LIGURE (AL)	407409609
OCCIMIANO (AL)	15218916	OCCIMIANO (AL)	2251867	OCCIMIANO (AL)	15123203	OCCIMIANO (AL)	15555707	OCCIMIANO (AL)	15735272
ODALENGO GRANDE (AL)	6410446	ODALENGO GRANDE (AL)	2264776	ODALENGO GRANDE (AL)	6584413	ODALENGO GRANDE (AL)	6448209	ODALENGO GRANDE (AL)	6454970
ODALENGO PICCOLO (AL)	3449773	ODALENGO PICCOLO (AL)	2300245	ODALENGO PICCOLO (AL)	3127922	ODALENGO PICCOLO (AL)	3402410	ODALENGO PICCOLO (AL)	3514296
OLIVOLA (AL)	1791659	OLIVOLA (AL)	2303653	OLIVOLA (AL)	1724807	OLIVOLA (AL)	1726010	OLIVOLA (AL)	1712968
ORSARA BORMIDA (AL)	4037656	ORSARA BORMIDA (AL)	2305623	ORSARA BORMIDA (AL)	4447853	ORSARA BORMIDA (AL)	4478117	ORSARA BORMIDA (AL)	4506044
OTTIGLIO (AL)	7753538	OTTIGLIO (AL)	2337953	OTTIGLIO (AL)	7940473	OTTIGLIO (AL)	7679704	OTTIGLIO (AL)	7610115
OVADA (AL)	155915771	OVADA (AL)	2370921	OVADA (AL)	158786092	OVADA (AL)	159061265	OVADA (AL)	161568705
OVIGLIO (AL)	16729849	OVIGLIO (AL)	2377759	OVIGLIO (AL)	17363880	OVIGLIO (AL)	17238907	OVIGLIO (AL)	17618175
OZZANO MONFERRATO (AL)	18963343	OZZANO MONFERRATO (AL)	2384803	OZZANO MONFERRATO (AL)	19208736	OZZANO MONFERRATO (AL)	18720398	OZZANO MONFERRATO (AL)	18884496
PADERNA (AL)	3495400	PADERNA (AL)	2410311	PADERNA (AL)	3514516	PADERNA (AL)	3271858	PADERNA (AL)	3401434
PARETO (AL)	5584636	PARETO (AL)	2424148	PARETO (AL)	5946214	PARETO (AL)	6287952	PARETO (AL)	6293735
PARODI LIGURE (AL)	8057209	PARODI LIGURE (AL)	2424285	PARODI LIGURE (AL)	8363735	PARODI LIGURE (AL)	8472293	PARODI LIGURE (AL)	8279207
PASTURANA (AL)	17955956	PASTURANA (AL)	2428471	PASTURANA (AL)	18820253	PASTURANA (AL)	18779241	PASTURANA (AL)	19720218
PECETTO DI VALENZA (AL)	14581914	PECETTO DI VALENZA (AL)	2433502	PECETTO DI VALENZA (AL)	13504421	PECETTO DI VALENZA (AL)	14165572	PECETTO DI VALENZA (AL)	15211992
PIETRA MARAZZI (AL)	16000237	PIETRA MARAZZI (AL)	2438895	PIETRA MARAZZI (AL)	15692262	PIETRA MARAZZI (AL)	15676051	PIETRA MARAZZI (AL)	16261451
PIOVERA (AL)	9543681	PIOVERA (AL)	2442603	PIOVERA (AL)	10938698	PIOVERA (AL)	11662886	PIOVERA (AL)	10649190
POMARO MONFERRATO (AL)	5004134	POMARO MONFERRATO (AL)	2459905	POMARO MONFERRATO (AL)	4839533	POMARO MONFERRATO (AL)	4781481	POMARO MONFERRATO (AL)	4882116
PONTECURONE (AL)	49774112	PONTECURONE (AL)	2460870	PONTECURONE (AL)	50283074	PONTECURONE (AL)	49448390	PONTECURONE (AL)	49487920
PONTESTURA (AL)	18778691	PONTESTURA (AL)	2486366	PONTESTURA (AL)	18769208	PONTESTURA (AL)	19062836	PONTESTURA (AL)	19190602
PONTI (AL)	7615304	PONTI (AL)	2493408	PONTI (AL)	7684058	PONTI (AL)	7737123	PONTI (AL)	7983054
PONZANO MONFERRATO (AL)	4031039	PONZANO MONFERRATO (AL)	2497949	PONZANO MONFERRATO (AL)	4191133	PONZANO MONFERRATO (AL)	4128059	PONZANO MONFERRATO (AL)	4145265
PONZONE (AL)	11433990	PONZONE (AL)	2527627	PONZONE (AL)	11878433	PONZONE (AL)	12363343	PONZONE (AL)	11827902
POZZOL GROPPO (AL)	4752771	POZZOL GROPPO (AL)	2527835	POZZOL GROPPO (AL)	5219359	POZZOL GROPPO (AL)	5336481	POZZOL GROPPO (AL)	4873079
POZZOLO FORMIGARO (AL)	59369473	POZZOLO FORMIGARO (AL)	2561784	POZZOLO FORMIGARO (AL)	62445622	POZZOLO FORMIGARO (AL)	63254842	POZZOLO FORMIGARO (AL)	63128811
PRASCO (AL)	5477156	PRASCO (AL)	2565819	PRASCO (AL)	5985116	PRASCO (AL)	5937423	PRASCO (AL)	6246095
PREDOSA (AL)	25476472	PREDOSA (AL)	2569485	PREDOSA (AL)	26668605	PREDOSA (AL)	27251359	PREDOSA (AL)	27296351
QUARGNENTO (AL)	17710849	QUARGNENTO (AL)	2582845	QUARGNENTO (AL)	18032783	QUARGNENTO (AL)	18880218	QUARGNENTO (AL)	18790870
QUATTORDIO (AL)	25622403	QUATTORDIO (AL)	2602783	QUATTORDIO (AL)	23171062	QUATTORDIO (AL)	23729237	QUATTORDIO (AL)	23850796
RICALDONE (AL)	5616470	RICALDONE (AL)	2617859	RICALDONE (AL)	6301743	RICALDONE (AL)	6356525	RICALDONE (AL)	6493255
RIVALTA BORMIDA (AL)	16564097	RIVALTA BORMIDA (AL)	2628351	RIVALTA BORMIDA (AL)	16787963	RIVALTA BORMIDA (AL)	16916208	RIVALTA BORMIDA (AL)	17591427
RIVARONE (AL)	3674051	RIVARONE (AL)	2651074	RIVARONE (AL)	3798322	RIVARONE (AL)	3815103	RIVARONE (AL)	3847809
ROCCA GRIMALDA (AL)	18051901	ROCCA GRIMALDA (AL)	2652604	ROCCA GRIMALDA (AL)	19478345	ROCCA GRIMALDA (AL)	18814010	ROCCA GRIMALDA (AL)	19651789
ROCCAFORTE LIGURE (AL)	2221126	ROCCAFORTE LIGURE (AL)	2667758	ROCCAFORTE LIGURE (AL)	1759785	ROCCAFORTE LIGURE (AL)	2258501	ROCCAFORTE LIGURE (AL)	2166296
ROCCHETTA LIGURE (AL)	2797588	ROCCHETTA LIGURE (AL)	2671872	ROCCHETTA LIGURE (AL)	2858203	ROCCHETTA LIGURE (AL)	2775269	ROCCHETTA LIGURE (AL)	2936643
ROSIGNANO MONFERRATO (AL)	25394805	ROSIGNANO MONFERRATO (AL)	2675099	ROSIGNANO MONFERRATO (AL)	25146020	ROSIGNANO MONFERRATO (AL)	25657650	ROSIGNANO MONFERRATO (AL)	26357205
SALA MONFERRATO (AL)	4220277	SALA MONFERRATO (AL)	2700506	SALA MONFERRATO (AL)	4243588	SALA MONFERRATO (AL)	4348209	SALA MONFERRATO (AL)	4454040
SALE (AL)	49072233	SALE (AL)	2713643	SALE (AL)	49152090	SALE (AL)	49307875	SALE (AL)	49821616
SAN CRISTOFORO (AL)	7423725	SAN CRISTOFORO (AL)	2718148	SAN CRISTOFORO (AL)	7790124	SAN CRISTOFORO (AL)	7971566	SAN CRISTOFORO (AL)	7889549
SAN GIORGIO MONFERRATO (AL)	17883403	SAN GIORGIO MONFERRATO (AL)	2719329	SAN GIORGIO MONFERRATO (AL)	18638737	SAN GIORGIO MONFERRATO (AL)	18845333	SAN GIORGIO MONFERRATO (AL)	19723209
SAN SALVATORE MONFERRATO (AL)	49078040	SAN SALVATORE MONFERRATO (AL)	2735150	SAN SALVATORE MONFERRATO (AL)	48917210	SAN SALVATORE MONFERRATO (AL)	48889936	SAN SALVATORE MONFERRATO (AL)	50113793
SAN SEBASTIANO CURONE (AL)	7310146	SAN SEBASTIANO CURONE (AL)	2744468	SAN SEBASTIANO CURONE (AL)	7822616	SAN SEBASTIANO CURONE (AL)	7358495	SAN SEBASTIANO CURONE (AL)	7135123
SANT'AGATA FOSSILI (AL)	5957298	SANT'AGATA FOSSILI (AL)	2770865	SANT'AGATA FOSSILI (AL)	6406432	SANT'AGATA FOSSILI (AL)	6238319	SANT'AGATA FOSSILI (AL)	6212267
SARDIGLIANO (AL)	5933111	SARDIGLIANO (AL)	2794845	SARDIGLIANO (AL)	5800231	SARDIGLIANO (AL)	5911987	SARDIGLIANO (AL)	6241261
SAREZZANO (AL)	15768037	SAREZZANO (AL)	2804926	SAREZZANO (AL)	15930943	SAREZZANO (AL)	16207081	SAREZZANO (AL)	16677462
SERRALUNGA DI CREA (AL)	8374795	SERRALUNGA DI CREA (AL)	2805816	SERRALUNGA DI CREA (AL)	8060974	SERRALUNGA DI CREA (AL)	8180234	SERRALUNGA DI CREA (AL)	8221944
SERRAVALLE SCRIVIA (AL)	78050267	SERRAVALLE SCRIVIA (AL)	2809078	SERRAVALLE SCRIVIA (AL)	76500405	SERRAVALLE SCRIVIA (AL)	76107833	SERRAVALLE SCRIVIA (AL)	76558889
SEZZADIO (AL)	14996161	SEZZADIO (AL)	2813647	SEZZADIO (AL)	15635036	SEZZADIO (AL)	15870090	SEZZADIO (AL)	16056229
SILVANO D'ORBA (AL)	23320982	SILVANO D'ORBA (AL)	2840919	SILVANO D'ORBA (AL)	24020713	SILVANO D'ORBA (AL)	24495955	SILVANO D'ORBA (AL)	24820326
SOLERO (AL)	21408698	SOLERO (AL)	2917825	SOLERO (AL)	22063656	SOLERO (AL)	22902178	SOLERO (AL)	23558725
SOLONGHELLO (AL)	2864068	SOLONGHELLO (AL)	2922807	SOLONGHELLO (AL)	2614843	SOLONGHELLO (AL)	2486049	SOLONGHELLO (AL)	2748275
SPIGNO MONFERRATO (AL)	12837844	SPIGNO MONFERRATO (AL)	2931235	SPIGNO MONFERRATO (AL)	12998802	SPIGNO MONFERRATO (AL)	13051511	SPIGNO MONFERRATO (AL)	12850697
SPINETO SCRIVIA (AL)	4989578	SPINETO SCRIVIA (AL)	2967595	SPINETO SCRIVIA (AL)	5293210	SPINETO SCRIVIA (AL)	5510113	SPINETO SCRIVIA (AL)	5871430
STAZZANO (AL)	29466986	STAZZANO (AL)	2983016	STAZZANO (AL)	31764933	STAZZANO (AL)	31976519	STAZZANO (AL)	32960018
STREVI (AL)	21942584	STREVI (AL)	2994078	STREVI (AL)	22956403	STREVI (AL)	22813526	STREVI (AL)	23217046
TAGLIOLO MONFERRATO (AL)	20339571	TAGLIOLO MONFERRATO (AL)	3092138	TAGLIOLO MONFERRATO (AL)	20264450	TAGLIOLO MONFERRATO (AL)	20154714	TAGLIOLO MONFERRATO (AL)	22536442
TASSAROLO (AL)	8772167	TASSAROLO (AL)	3094332	TASSAROLO (AL)	9694693	TASSAROLO (AL)	9939526	TASSAROLO (AL)	10453645
TERRUGGIA (AL)	14005523	TERRUGGIA (AL)	3132500	TERRUGGIA (AL)	14246828	TERRUGGIA (AL)	14687692	TERRUGGIA (AL)	15227079
TERZO (AL)	10950218	TERZO (AL)	3149873	TERZO (AL)	11395209	TERZO (AL)	11310665	TERZO (AL)	11906545
TICINETO (AL)	16820291	TICINETO (AL)	3159628	TICINETO (AL)	17008983	TICINETO (AL)	16744100	TICINETO (AL)	19260755
TORTONA (AL)	390289536	TORTONA (AL)	3167456	TORTONA (AL)	393653099	TORTONA (AL)	407371796	TORTONA (AL)	400911473
TREVILLE (AL)	3338004	TREVILLE (AL)	3173866	TREVILLE (AL)	3411686	TREVILLE (AL)	3724131	TREVILLE (AL)	3904901
TRISOBBIO (AL)	7347293	TRISOBBIO (AL)	3180982	TRISOBBIO (AL)	7951081	TRISOBBIO (AL)	8188709	TRISOBBIO (AL)	8380897
VALENZA (AL)	235263713	VALENZA (AL)	3191072	VALENZA (AL)	221407716	VALENZA (AL)	230493541	VALENZA (AL)	232592118
VALMACCA (AL)	12023205	VALMACCA (AL)	3200945	VALMACCA (AL)	12162536	VALMACCA (AL)	11793431	VALMACCA (AL)	12120985
VIGNALE MONFERRATO (AL)	11527671	VIGNALE MONFERRATO (AL)	3207757	VIGNALE MONFERRATO (AL)	13369461	VIGNALE MONFERRATO (AL)	13625860	VIGNALE MONFERRATO (AL)	13406781
VIGNOLE BORBERA (AL)	28331457	VIGNOLE BORBERA (AL)	3211764	VIGNOLE BORBERA (AL)	29203380	VIGNOLE BORBERA (AL)	30168286	VIGNOLE BORBERA (AL)	30332685
VIGUZZOLO (AL)	41965537	VIGUZZOLO (AL)	3212118	VIGUZZOLO (AL)	43465881	VIGUZZOLO (AL)	43301008	VIGUZZOLO (AL)	44727863
VILLADEATI (AL)	5685223	VILLADEATI (AL)	3220040	VILLADEATI (AL)	5942107	VILLADEATI (AL)	6170540	VILLADEATI (AL)	6246902
VILLALVERNIA (AL)	12388733	VILLALVERNIA (AL)	3229274	VILLALVERNIA (AL)	12954611	VILLALVERNIA (AL)	12572624	VILLALVERNIA (AL)	12682666
VILLAMIROGLIO (AL)	3487517	VILLAMIROGLIO (AL)	3239463	VILLAMIROGLIO (AL)	3411309	VILLAMIROGLIO (AL)	3358482	VILLAMIROGLIO (AL)	3459329
VILLANOVA MONFERRATO (AL)	23538573	VILLANOVA MONFERRATO (AL)	3246560	VILLANOVA MONFERRATO (AL)	23751594	VILLANOVA MONFERRATO (AL)	24120912	VILLANOVA MONFERRATO (AL)	24053655
VILLAROMAGNANO (AL)	10452047	VILLAROMAGNANO (AL)	3254359	VILLAROMAGNANO (AL)	10644969	VILLAROMAGNANO (AL)	10820507	VILLAROMAGNANO (AL)	11383122
VISONE (AL)	14116457	VISONE (AL)	3255802	VISONE (AL)	14557907	VISONE (AL)	14685454	VISONE (AL)	15233836
VOLPEDO (AL)	15674804	VOLPEDO (AL)	3263811	VOLPEDO (AL)	16954932	VOLPEDO (AL)	16502944	VOLPEDO (AL)	17154957
VOLPEGLINO (AL)	1907402	VOLPEGLINO (AL)	3283345	VOLPEGLINO (AL)	1816204	VOLPEGLINO (AL)	1915417	VOLPEGLINO (AL)	1791130
VOLTAGGIO (AL)	10236713	VOLTAGGIO (AL)	3292789	VOLTAGGIO (AL)	11106822	VOLTAGGIO (AL)	11410927	VOLTAGGIO (AL)	11653630
AGLIANO TERME (AT)	16993735	AGLIANO TERME (AT)	3294146	AGLIANO TERME (AT)	17472244	AGLIANO TERME (AT)	17643972	AGLIANO TERME (AT)	18728970
ALBUGNANO (AT)	6121811	ALBUGNANO (AT)	3298910	ALBUGNANO (AT)	6354349	ALBUGNANO (AT)	6466787	ALBUGNANO (AT)	6417335
ANTIGNANO (AT)	12651152	ANTIGNANO (AT)	3342195	ANTIGNANO (AT)	12908402	ANTIGNANO (AT)	13425248	ANTIGNANO (AT)	13056838
ARAMENGO (AT)	6540114	ARAMENGO (AT)	3350945	ARAMENGO (AT)	7028873	ARAMENGO (AT)	6976618	ARAMENGO (AT)	7082398
ASTI (AT)	1010269579	ASTI (AT)	3356308	ASTI (AT)	1021492018	ASTI (AT)	1029571862	ASTI (AT)	1035182559
AZZANO D'ASTI (AT)	5537136	AZZANO D'ASTI (AT)	3357045	AZZANO D'ASTI (AT)	5946709	AZZANO D'ASTI (AT)	5637922	AZZANO D'ASTI (AT)	6028448
BALDICHIERI D'ASTI (AT)	12688446	BALDICHIERI D'ASTI (AT)	3359182	BALDICHIERI D'ASTI (AT)	12518426	BALDICHIERI D'ASTI (AT)	12609718	BALDICHIERI D'ASTI (AT)	13047386
BELVEGLIO (AT)	3716068	BELVEGLIO (AT)	3363167	BELVEGLIO (AT)	3523422	BELVEGLIO (AT)	3939845	BELVEGLIO (AT)	3916642
BERZANO DI SAN PIETRO (AT)	4176789	BERZANO DI SAN PIETRO (AT)	3406116	BERZANO DI SAN PIETRO (AT)	4380727	BERZANO DI SAN PIETRO (AT)	4513109	BERZANO DI SAN PIETRO (AT)	4515602
BRUNO (AT)	4129466	BRUNO (AT)	3432097	BRUNO (AT)	4694081	BRUNO (AT)	4748245	BRUNO (AT)	4876785
BUBBIO (AT)	9922172	BUBBIO (AT)	3444755	BUBBIO (AT)	9878012	BUBBIO (AT)	9722793	BUBBIO (AT)	10114273
BUTTIGLIERA D'ASTI (AT)	27955699	BUTTIGLIERA D'ASTI (AT)	3450358	BUTTIGLIERA D'ASTI (AT)	28932124	BUTTIGLIERA D'ASTI (AT)	29857169	BUTTIGLIERA D'ASTI (AT)	31391152
CALAMANDRANA (AT)	19966297	CALAMANDRANA (AT)	3457815	CALAMANDRANA (AT)	21112097	CALAMANDRANA (AT)	22130564	CALAMANDRANA (AT)	22622871
CALLIANO (AT)	14406645	CALLIANO (AT)	3466833	CALLIANO (AT)	14414577	CALLIANO (AT)	14012061	CALLIANO (AT)	15003812
CALOSSO (AT)	13135485	CALOSSO (AT)	3467006	CALOSSO (AT)	13668664	CALOSSO (AT)	13730743	CALOSSO (AT)	14093144
CAMERANO CASASCO (AT)	5184208	CAMERANO CASASCO (AT)	3470335	CAMERANO CASASCO (AT)	5465187	CAMERANO CASASCO (AT)	5341306	CAMERANO CASASCO (AT)	5219199
CANELLI (AT)	133649322	CANELLI (AT)	3492997	CANELLI (AT)	132000366	CANELLI (AT)	135493105	CANELLI (AT)	141372258
CANTARANA (AT)	11910822	CANTARANA (AT)	3537397	CANTARANA (AT)	12968433	CANTARANA (AT)	12572722	CANTARANA (AT)	12441477
CAPRIGLIO (AT)	3295615	CAPRIGLIO (AT)	3559250	CAPRIGLIO (AT)	3896198	CAPRIGLIO (AT)	3838340	CAPRIGLIO (AT)	4000720
CASORZO (AT)	6721703	CASORZO (AT)	3571403	CASORZO (AT)	7259876	CASORZO (AT)	7192602	CASORZO (AT)	7766340
CASSINASCO (AT)	5639778	CASSINASCO (AT)	3575527	CASSINASCO (AT)	5614124	CASSINASCO (AT)	5672815	CASSINASCO (AT)	5797547
CASTAGNOLE DELLE LANZE (AT)	41687030	CASTAGNOLE DELLE LANZE (AT)	3608950	CASTAGNOLE DELLE LANZE (AT)	43717135	CASTAGNOLE DELLE LANZE (AT)	43583871	CASTAGNOLE DELLE LANZE (AT)	44272454
CASTAGNOLE MONFERRATO (AT)	14444379	CASTAGNOLE MONFERRATO (AT)	3646703	CASTAGNOLE MONFERRATO (AT)	14809467	CASTAGNOLE MONFERRATO (AT)	14311040	CASTAGNOLE MONFERRATO (AT)	14443364
CASTEL BOGLIONE (AT)	5840872	CASTEL BOGLIONE (AT)	3655990	CASTEL BOGLIONE (AT)	6028237	CASTEL BOGLIONE (AT)	6173485	CASTEL BOGLIONE (AT)	6448998
CASTEL ROCCHERO (AT)	3651767	CASTEL ROCCHERO (AT)	3689960	CASTEL ROCCHERO (AT)	3929302	CASTEL ROCCHERO (AT)	3950232	CASTEL ROCCHERO (AT)	4117277
CASTELL'ALFERO (AT)	34963157	CASTELL'ALFERO (AT)	3723655	CASTELL'ALFERO (AT)	35002811	CASTELL'ALFERO (AT)	35651899	CASTELL'ALFERO (AT)	35755925
CASTELLERO (AT)	4568228	CASTELLERO (AT)	3736195	CASTELLERO (AT)	4616108	CASTELLERO (AT)	4627852	CASTELLERO (AT)	5035303
CASTELLETTO MOLINA (AT)	1263015	CASTELLETTO MOLINA (AT)	3764410	CASTELLETTO MOLINA (AT)	1294429	CASTELLETTO MOLINA (AT)	1444040	CASTELLETTO MOLINA (AT)	1563981
CASTELLO DI ANNONE (AT)	21096923	CASTELLO DI ANNONE (AT)	3778003	CASTELLO DI ANNONE (AT)	21007519	CASTELLO DI ANNONE (AT)	21288881	CASTELLO DI ANNONE (AT)	22308690
CASTELNUOVO BELBO (AT)	9071127	CASTELNUOVO BELBO (AT)	3802342	CASTELNUOVO BELBO (AT)	9498789	CASTELNUOVO BELBO (AT)	9529869	CASTELNUOVO BELBO (AT)	9888409
CASTELNUOVO CALCEA (AT)	7939235	CASTELNUOVO CALCEA (AT)	3829712	CASTELNUOVO CALCEA (AT)	8292443	CASTELNUOVO CALCEA (AT)	8310863	CASTELNUOVO CALCEA (AT)	9131961
CASTELNUOVO DON BOSCO (AT)	35603954	CASTELNUOVO DON BOSCO (AT)	3838323	CASTELNUOVO DON BOSCO (AT)	36182435	CASTELNUOVO DON BOSCO (AT)	37718732	CASTELNUOVO DON BOSCO (AT)	38655826
CELLARENGO (AT)	7627867	CELLARENGO (AT)	3870102	CELLARENGO (AT)	7508716	CELLARENGO (AT)	7773239	CELLARENGO (AT)	8282395
CELLE ENOMONDO (AT)	5853740	CELLE ENOMONDO (AT)	3872503	CELLE ENOMONDO (AT)	5619860	CELLE ENOMONDO (AT)	6034260	CELLE ENOMONDO (AT)	6012251
CERRETO D'ASTI (AT)	2967549	CERRETO D'ASTI (AT)	3886217	CERRETO D'ASTI (AT)	2388144	CERRETO D'ASTI (AT)	2642637	CERRETO D'ASTI (AT)	2672905
CERRO TANARO (AT)	6904103	CERRO TANARO (AT)	3920295	CERRO TANARO (AT)	7191072	CERRO TANARO (AT)	7498632	CERRO TANARO (AT)	7298078
CESSOLE (AT)	3082746	CESSOLE (AT)	3930419	CESSOLE (AT)	3350788	CESSOLE (AT)	3410682	CESSOLE (AT)	3536019
CHIUSANO D'ASTI (AT)	2631268	CHIUSANO D'ASTI (AT)	3997467	CHIUSANO D'ASTI (AT)	2612907	CHIUSANO D'ASTI (AT)	2651519	CHIUSANO D'ASTI (AT)	2785509
CINAGLIO (AT)	4799260	CINAGLIO (AT)	3997641	CINAGLIO (AT)	4767110	CINAGLIO (AT)	4844932	CINAGLIO (AT)	5047907
CISTERNA D'ASTI (AT)	13193973	CISTERNA D'ASTI (AT)	4003910	CISTERNA D'ASTI (AT)	13006774	CISTERNA D'ASTI (AT)	13030010	CISTERNA D'ASTI (AT)	14248449
COAZZOLO (AT)	2380142	COAZZOLO (AT)	4048337	COAZZOLO (AT)	2967526	COAZZOLO (AT)	2995927	COAZZOLO (AT)	3126698
COCCONATO (AT)	20070115	COCCONATO (AT)	4049502	COCCONATO (AT)	19286280	COCCONATO (AT)	19170429	COCCONATO (AT)	20153925
CORSIONE (AT)	2525405	CORSIONE (AT)	4051638	CORSIONE (AT)	2360070	CORSIONE (AT)	2351245	CORSIONE (AT)	2332924
CORTANDONE (AT)	3923413	CORTANDONE (AT)	4078659	CORTANDONE (AT)	4190139	CORTANDONE (AT)	4347377	CORTANDONE (AT)	4152248
CORTANZE (AT)	3031096	CORTANZE (AT)	4141115	CORTANZE (AT)	2880779	CORTANZE (AT)	2932013	CORTANZE (AT)	2982910
CORTAZZONE (AT)	7623790	CORTAZZONE (AT)	4156626	CORTAZZONE (AT)	7558158	CORTAZZONE (AT)	7680997	CORTAZZONE (AT)	7771009
CORTIGLIONE (AT)	6191599	CORTIGLIONE (AT)	4165314	CORTIGLIONE (AT)	6283039	CORTIGLIONE (AT)	6256410	CORTIGLIONE (AT)	6289236
COSSOMBRATO (AT)	6521758	COSSOMBRATO (AT)	4175740	COSSOMBRATO (AT)	6894565	COSSOMBRATO (AT)	6974021	COSSOMBRATO (AT)	6946996
COSTIGLIOLE D'ASTI (AT)	62740400	COSTIGLIOLE D'ASTI (AT)	4182395	COSTIGLIOLE D'ASTI (AT)	67267966	COSTIGLIOLE D'ASTI (AT)	66832265	COSTIGLIOLE D'ASTI (AT)	68405275
CUNICO (AT)	5299362	CUNICO (AT)	4190027	CUNICO (AT)	5371521	CUNICO (AT)	5622449	CUNICO (AT)	5626969
DUSINO SAN MICHELE (AT)	11115957	DUSINO SAN MICHELE (AT)	4197203	DUSINO SAN MICHELE (AT)	11684389	DUSINO SAN MICHELE (AT)	12048951	DUSINO SAN MICHELE (AT)	12571314
FERRERE (AT)	18083867	FERRERE (AT)	4227555	FERRERE (AT)	17856176	FERRERE (AT)	18128646	FERRERE (AT)	18647064
FONTANILE (AT)	5020960	FONTANILE (AT)	4234552	FONTANILE (AT)	5126459	FONTANILE (AT)	5597557	FONTANILE (AT)	5750446
FRINCO (AT)	8649584	FRINCO (AT)	4235921	FRINCO (AT)	8675727	FRINCO (AT)	8605371	FRINCO (AT)	8764302
GRANA (AT)	5618112	GRANA (AT)	4247064	GRANA (AT)	5946304	GRANA (AT)	6040529	GRANA (AT)	6094120
GRAZZANO BADOGLIO (AT)	10555828	GRAZZANO BADOGLIO (AT)	4249859	GRAZZANO BADOGLIO (AT)	11287975	GRAZZANO BADOGLIO (AT)	11685995	GRAZZANO BADOGLIO (AT)	11790400
INCISA SCAPACCINO (AT)	24460968	INCISA SCAPACCINO (AT)	4266689	INCISA SCAPACCINO (AT)	24289742	INCISA SCAPACCINO (AT)	25213475	INCISA SCAPACCINO (AT)	27106935
ISOLA D'ASTI (AT)	23213769	ISOLA D'ASTI (AT)	4272996	ISOLA D'ASTI (AT)	25044026	ISOLA D'ASTI (AT)	24829866	ISOLA D'ASTI (AT)	25220613
LOAZZOLO (AT)	2433432	LOAZZOLO (AT)	4390651	LOAZZOLO (AT)	2861576	LOAZZOLO (AT)	2976802	LOAZZOLO (AT)	3454753
MARANZANA (AT)	3253329	MARANZANA (AT)	4408755	MARANZANA (AT)	3347257	MARANZANA (AT)	3238658	MARANZANA (AT)	3451834
MARETTO (AT)	5031997	MARETTO (AT)	4414987	MARETTO (AT)	5111969	MARETTO (AT)	5266814	MARETTO (AT)	5310477
MOASCA (AT)	4668807	MOASCA (AT)	4416333	MOASCA (AT)	5112256	MOASCA (AT)	5624149	MOASCA (AT)	5930999
MOMBALDONE (AT)	2414063	MOMBALDONE (AT)	4422257	MOMBALDONE (AT)	2485533	MOMBALDONE (AT)	2586512	MOMBALDONE (AT)	2740077
MOMBARUZZO (AT)	11937358	MOMBARUZZO (AT)	4430375	MOMBARUZZO (AT)	12174300	MOMBARUZZO (AT)	12533685	MOMBARUZZO (AT)	13219359
MOMBERCELLI (AT)	25207264	MOMBERCELLI (AT)	4437632	MOMBERCELLI (AT)	25245382	MOMBERCELLI (AT)	25985955	MOMBERCELLI (AT)	25082737
MONALE (AT)	11905886	MONALE (AT)	4444824	MONALE (AT)	11758623	MONALE (AT)	11843552	MONALE (AT)	11982815
MONASTERO BORMIDA (AT)	10458629	MONASTERO BORMIDA (AT)	4449028	MONASTERO BORMIDA (AT)	10902480	MONASTERO BORMIDA (AT)	11445701	MONASTERO BORMIDA (AT)	11801868
MONCALVO (AT)	39271754	MONCALVO (AT)	4455646	MONCALVO (AT)	40602436	MONCALVO (AT)	39663793	MONCALVO (AT)	40829430
MONCUCCO TORINESE (AT)	10824735	MONCUCCO TORINESE (AT)	4489693	MONCUCCO TORINESE (AT)	11322358	MONCUCCO TORINESE (AT)	11842991	MONCUCCO TORINESE (AT)	12385686
MONGARDINO (AT)	13133694	MONGARDINO (AT)	4492774	MONGARDINO (AT)	14138033	MONGARDINO (AT)	14011265	MONGARDINO (AT)	13874203
MONTABONE (AT)	3598908	MONTABONE (AT)	4498510	MONTABONE (AT)	3411219	MONTABONE (AT)	3634309	MONTABONE (AT)	3894201
MONTAFIA (AT)	12557788	MONTAFIA (AT)	4511888	MONTAFIA (AT)	12591921	MONTAFIA (AT)	12468791	MONTAFIA (AT)	12345717
MONTALDO SCARAMPI (AT)	8335866	MONTALDO SCARAMPI (AT)	4532194	MONTALDO SCARAMPI (AT)	8948499	MONTALDO SCARAMPI (AT)	9201181	MONTALDO SCARAMPI (AT)	9706832
MONTECHIARO D'ASTI (AT)	15107274	MONTECHIARO D'ASTI (AT)	4533969	MONTECHIARO D'ASTI (AT)	15514392	MONTECHIARO D'ASTI (AT)	15458250	MONTECHIARO D'ASTI (AT)	15498670
MONTEGROSSO D'ASTI (AT)	24203639	MONTEGROSSO D'ASTI (AT)	4540934	MONTEGROSSO D'ASTI (AT)	25818667	MONTEGROSSO D'ASTI (AT)	26228389	MONTEGROSSO D'ASTI (AT)	26688692
MONTEMAGNO (AT)	14192940	MONTEMAGNO (AT)	4565903	MONTEMAGNO (AT)	14135129	MONTEMAGNO (AT)	14099393	MONTEMAGNO (AT)	14476855
MONTIGLIO MONFERRATO (AT)	23098875	MONTIGLIO MONFERRATO (AT)	4580419	MONTIGLIO MONFERRATO (AT)	22142551	MONTIGLIO MONFERRATO (AT)	22749411	MONTIGLIO MONFERRATO (AT)	22308499
MORANSENGO (AT)	2449018	MORANSENGO (AT)	4643842	MORANSENGO (AT)	2504058	MORANSENGO (AT)	2715714	MORANSENGO (AT)	2735471
NIZZA MONFERRATO (AT)	132729126	NIZZA MONFERRATO (AT)	4657519	NIZZA MONFERRATO (AT)	127466303	NIZZA MONFERRATO (AT)	126180089	NIZZA MONFERRATO (AT)	130380793
OLMO GENTILE (AT)	869799	OLMO GENTILE (AT)	4667264	OLMO GENTILE (AT)	968166	OLMO GENTILE (AT)	953714	OLMO GENTILE (AT)	872328
PASSERANO MARMORITO (AT)	5271796	PASSERANO MARMORITO (AT)	4671920	PASSERANO MARMORITO (AT)	5652117	PASSERANO MARMORITO (AT)	6165720	PASSERANO MARMORITO (AT)	6114813
PENANGO (AT)	6565179	PENANGO (AT)	4682294	PENANGO (AT)	5807800	PENANGO (AT)	5847509	PENANGO (AT)	5762639
PIEA (AT)	6416180	PIEA (AT)	4707167	PIEA (AT)	6510365	PIEA (AT)	6438326	PIEA (AT)	6706109
PINO D'ASTI (AT)	2571495	PINO D'ASTI (AT)	4737138	PINO D'ASTI (AT)	2602454	PINO D'ASTI (AT)	2389859	PINO D'ASTI (AT)	2393932
PIOVA' MASSAIA (AT)	8113835	PIOVA' MASSAIA (AT)	4747454	PIOVA' MASSAIA (AT)	8414457	PIOVA' MASSAIA (AT)	8398104	PIOVA' MASSAIA (AT)	8744351
PORTACOMARO (AT)	26837577	PORTACOMARO (AT)	4762781	PORTACOMARO (AT)	27616620	PORTACOMARO (AT)	27601238	PORTACOMARO (AT)	28199995
QUARANTI (AT)	1867960	QUARANTI (AT)	4764455	QUARANTI (AT)	2188430	QUARANTI (AT)	2203733	QUARANTI (AT)	2103827
REFRANCORE (AT)	19936400	REFRANCORE (AT)	4770130	REFRANCORE (AT)	19332961	REFRANCORE (AT)	19743427	REFRANCORE (AT)	21162453
REVIGLIASCO D'ASTI (AT)	10371477	REVIGLIASCO D'ASTI (AT)	4775485	REVIGLIASCO D'ASTI (AT)	10556380	REVIGLIASCO D'ASTI (AT)	10612625	REVIGLIASCO D'ASTI (AT)	10787831
ROATTO (AT)	5725974	ROATTO (AT)	4785315	ROATTO (AT)	5411507	ROATTO (AT)	5446967	ROATTO (AT)	5577263
ROBELLA (AT)	5702220	ROBELLA (AT)	4793191	ROBELLA (AT)	5594774	ROBELLA (AT)	5599972	ROBELLA (AT)	5647351
ROCCA D'ARAZZO (AT)	12102357	ROCCA D'ARAZZO (AT)	4806867	ROCCA D'ARAZZO (AT)	12454301	ROCCA D'ARAZZO (AT)	12500400	ROCCA D'ARAZZO (AT)	12735120
ROCCAVERANO (AT)	4332414	ROCCAVERANO (AT)	4847399	ROCCAVERANO (AT)	4488246	ROCCAVERANO (AT)	4395104	ROCCAVERANO (AT)	4557639
ROCCHETTA PALAFEA (AT)	2995967	ROCCHETTA PALAFEA (AT)	4892885	ROCCHETTA PALAFEA (AT)	5567102	ROCCHETTA PALAFEA (AT)	5825601	ROCCHETTA PALAFEA (AT)	4696020
ROCCHETTA TANARO (AT)	17091559	ROCCHETTA TANARO (AT)	4915895	ROCCHETTA TANARO (AT)	17042774	ROCCHETTA TANARO (AT)	16114659	ROCCHETTA TANARO (AT)	16652990
SAN DAMIANO D'ASTI (AT)	88179428	SAN DAMIANO D'ASTI (AT)	4925043	SAN DAMIANO D'ASTI (AT)	89753580	SAN DAMIANO D'ASTI (AT)	90083681	SAN DAMIANO D'ASTI (AT)	92835894
SAN GIORGIO SCARAMPI (AT)	768238	SAN GIORGIO SCARAMPI (AT)	4927348	SAN GIORGIO SCARAMPI (AT)	769445	SAN GIORGIO SCARAMPI (AT)	747362	SAN GIORGIO SCARAMPI (AT)	850658
SAN MARTINO ALFIERI (AT)	8359375	SAN MARTINO ALFIERI (AT)	4972255	SAN MARTINO ALFIERI (AT)	9662835	SAN MARTINO ALFIERI (AT)	9773882	SAN MARTINO ALFIERI (AT)	9637587
SAN MARZANO OLIVETO (AT)	10526212	SAN MARZANO OLIVETO (AT)	4988107	SAN MARZANO OLIVETO (AT)	10745754	SAN MARZANO OLIVETO (AT)	11109965	SAN MARZANO OLIVETO (AT)	11219399
SAN PAOLO SOLBRITO (AT)	16172915	SAN PAOLO SOLBRITO (AT)	5000894	SAN PAOLO SOLBRITO (AT)	16065880	SAN PAOLO SOLBRITO (AT)	16494137	SAN PAOLO SOLBRITO (AT)	16815036
SCURZOLENGO (AT)	7257977	SCURZOLENGO (AT)	5013776	SCURZOLENGO (AT)	7203885	SCURZOLENGO (AT)	7176682	SCURZOLENGO (AT)	7020374
SEROLE (AT)	1048127	SEROLE (AT)	5040523	SEROLE (AT)	1067535	SEROLE (AT)	1041475	SEROLE (AT)	964181
SESSAME (AT)	2200771	SESSAME (AT)	5044739	SESSAME (AT)	2451477	SESSAME (AT)	2367733	SESSAME (AT)	2407345
SETTIME (AT)	6466998	SETTIME (AT)	5057045	SETTIME (AT)	6464792	SETTIME (AT)	6515735	SETTIME (AT)	6340010
SOGLIO (AT)	2389423	SOGLIO (AT)	5095895	SOGLIO (AT)	2376408	SOGLIO (AT)	2365485	SOGLIO (AT)	2422025
TIGLIOLE (AT)	21083940	TIGLIOLE (AT)	5100243	TIGLIOLE (AT)	21156178	TIGLIOLE (AT)	21729153	TIGLIOLE (AT)	22938902
TONCO (AT)	11223184	TONCO (AT)	5104346	TONCO (AT)	9772289	TONCO (AT)	10440939	TONCO (AT)	10983822
TONENGO (AT)	2191905	TONENGO (AT)	5109617	TONENGO (AT)	2368874	TONENGO (AT)	2244725	TONENGO (AT)	2480145
VAGLIO SERRA (AT)	3130021	VAGLIO SERRA (AT)	5148915	VAGLIO SERRA (AT)	3014180	VAGLIO SERRA (AT)	2921605	VAGLIO SERRA (AT)	2540434
VALFENERA (AT)	28749076	VALFENERA (AT)	5160567	VALFENERA (AT)	29587404	VALFENERA (AT)	29275708	VALFENERA (AT)	30113434
VESIME (AT)	6094566	VESIME (AT)	5183583	VESIME (AT)	6424130	VESIME (AT)	6435638	VESIME (AT)	6556609
VIALE D'ASTI (AT)	2850711	VIALE D'ASTI (AT)	5183659	VIALE D'ASTI (AT)	2463498	VIALE (AT)	2690625	VIALE (AT)	2544106
VIARIGI (AT)	12109789	VIARIGI (AT)	5185944	VIARIGI (AT)	11914102	VIARIGI (AT)	12258408	VIARIGI (AT)	12369788
VIGLIANO D'ASTI (AT)	9507811	VIGLIANO D'ASTI (AT)	5187887	VIGLIANO D'ASTI (AT)	10127965	VIGLIANO D'ASTI (AT)	10354260	VIGLIANO D'ASTI (AT)	10421406
VILLA SAN SECONDO (AT)	4960662	VILLA SAN SECONDO (AT)	5239553	VILLA SAN SECONDO (AT)	4941687	VILLA SAN SECONDO (AT)	4788575	VILLA SAN SECONDO (AT)	5316439
VILLAFRANCA D'ASTI (AT)	37726597	VILLAFRANCA D'ASTI (AT)	5281999	VILLAFRANCA D'ASTI (AT)	38294946	VILLAFRANCA D'ASTI (AT)	38582242	VILLAFRANCA D'ASTI (AT)	39164700
VILLANOVA D'ASTI (AT)	65919886	VILLANOVA D'ASTI (AT)	5295807	VILLANOVA D'ASTI (AT)	66066183	VILLANOVA D'ASTI (AT)	67376647	VILLANOVA D'ASTI (AT)	70489578
VINCHIO (AT)	5869836	VINCHIO (AT)	5297220	VINCHIO (AT)	6611551	VINCHIO (AT)	6491041	VINCHIO (AT)	6601436
AILOCHE (BI)	3999407	AILOCHE (BI)	5319154	AILOCHE (BI)	3720054	AILOCHE (BI)	3701492	AILOCHE (BI)	3900315
ANDORNO MICCA (BI)	43603069	ANDORNO MICCA (BI)	5347297	ANDORNO MICCA (BI)	43482936	ANDORNO MICCA (BI)	43560935	ANDORNO MICCA (BI)	44222607
BENNA (BI)	13969221	BENNA (BI)	5347677	BENNA (BI)	14670997	BENNA (BI)	14807259	BENNA (BI)	15140215
BIELLA (BI)	699457424	BIELLA (BI)	5367747	BIELLA (BI)	684242982	BIELLA (BI)	688196617	BIELLA (BI)	692865702
BIOGLIO (BI)	13034618	BIOGLIO (BI)	5372717	BIOGLIO (BI)	12851043	BIOGLIO (BI)	12869682	BIOGLIO (BI)	13127347
BORRIANA (BI)	12518379	BORRIANA (BI)	5373509	BORRIANA (BI)	12729953	BORRIANA (BI)	12405118	BORRIANA (BI)	13082657
BRUSNENGO (BI)	28082340	BRUSNENGO (BI)	5456283	BRUSNENGO (BI)	27790578	BRUSNENGO (BI)	27863544	BRUSNENGO (BI)	28416202
CALLABIANA (BI)	2142787	CALLABIANA (BI)	5458472	CALLABIANA (BI)	1938303	CALLABIANA (BI)	2103552	CALLABIANA (BI)	1956135
CAMANDONA (BI)	5082554	CAMANDONA (BI)	5471758	CAMANDONA (BI)	4514698	CAMANDONA (BI)	5197524	CAMANDONA (BI)	4528064
CAMBURZANO (BI)	16881425	CAMBURZANO (BI)	5508096	CAMBURZANO (BI)	17268139	CAMBURZANO (BI)	16998147	CAMBURZANO (BI)	17714682
CAMPIGLIA CERVO (BI)	2195522	CAMPIGLIA CERVO (BI)	5511564	CAMPIGLIA CERVO (BI)	2443492	CAMPIGLIA CERVO (BI)	2193271	CAMPIGLIA CERVO (BI)	2355337
CANDELO (BI)	102243509	CANDELO (BI)	5515677	CANDELO (BI)	101690008	CANDELO (BI)	103083025	CANDELO (BI)	106802961
CAPRILE (BI)	2628980	CAPRILE (BI)	5529728	CAPRILE (BI)	2405260	CAPRILE (BI)	2741324	CAPRILE (BI)	2746829
CASAPINTA (BI)	6533020	CASAPINTA (BI)	5543050	CASAPINTA (BI)	5793510	CASAPINTA (BI)	5894507	CASAPINTA (BI)	6190836
CASTELLETTO CERVO (BI)	8800071	CASTELLETTO CERVO (BI)	5544858	CASTELLETTO CERVO (BI)	8561765	CASTELLETTO CERVO (BI)	8871291	CASTELLETTO CERVO (BI)	8994599
CAVAGLIA' (BI)	42409259	CAVAGLIA' (BI)	5545329	CAVAGLIA' (BI)	42701865	CAVAGLIA' (BI)	43397882	CAVAGLIA' (BI)	44500753
CERRETO CASTELLO (BI)	8628632	CERRETO CASTELLO (BI)	5572847	CERRETO CASTELLO (BI)	7793624	CERRETO CASTELLO (BI)	7957272	CERRETO CASTELLO (BI)	8108892
CERRIONE (BI)	35039748	CERRIONE (BI)	5576669	CERRIONE (BI)	35924294	CERRIONE (BI)	36103622	CERRIONE (BI)	37113327
COGGIOLA (BI)	29531416	COGGIOLA (BI)	5631346	COGGIOLA (BI)	27229093	COGGIOLA (BI)	26898473	COGGIOLA (BI)	26851599
COSSATO (BI)	209369438	COSSATO (BI)	5634128	COSSATO (BI)	197743058	COSSATO (BI)	204200659	COSSATO (BI)	206220533
CREVACUORE (BI)	23075597	CREVACUORE (BI)	5648987	CREVACUORE (BI)	21606068	CREVACUORE (BI)	21797868	CREVACUORE (BI)	21271194
CROSA (BI)	3889931	CROSA (BI)	5672143	CROSA (BI)	3700810	CROSA (BI)	3894615	CROSA (BI)	3988994
CURINO (BI)	5001740	CURINO (BI)	5686172	CURINO (BI)	4965996	CURINO (BI)	4955675	CURINO (BI)	4876201
DONATO (BI)	8158657	DONATO (BI)	5692932	DONATO (BI)	8274362	DONATO (BI)	8581683	DONATO (BI)	8553430
DORZANO (BI)	5793813	DORZANO (BI)	5708007	DORZANO (BI)	6176534	DORZANO (BI)	6124511	DORZANO (BI)	6205120
GAGLIANICO (BI)	51063924	GAGLIANICO (BI)	5732804	GAGLIANICO (BI)	52693040	GAGLIANICO (BI)	53672326	GAGLIANICO (BI)	54086234
GIFFLENGA (BI)	1476449	GIFFLENGA (BI)	5790686	GIFFLENGA (BI)	1363664	GIFFLENGA (BI)	1369147	GIFFLENGA (BI)	1443972
GRAGLIA (BI)	19136255	GRAGLIA (BI)	5799712	GRAGLIA (BI)	19240072	GRAGLIA (BI)	19555232	GRAGLIA (BI)	19846266
LESSONA (BI)	36989788	LESSONA (BI)	5811363	LESSONA (BI)	35464155	LESSONA (BI)	36752493	LESSONA (BI)	36615906
MAGNANO (BI)	4408219	MAGNANO (BI)	5838533	MAGNANO (BI)	4488246	MAGNANO (BI)	4592203	MAGNANO (BI)	4536822
MASSAZZA (BI)	6106329	MASSAZZA (BI)	5839712	MASSAZZA (BI)	5986443	MASSAZZA (BI)	6035887	MASSAZZA (BI)	6259554
MASSERANO (BI)	27794916	MASSERANO (BI)	5848161	MASSERANO (BI)	26928711	MASSERANO (BI)	27079812	MASSERANO (BI)	27161815
MEZZANA MORTIGLIENGO (BI)	8189962	MEZZANA MORTIGLIENGO (BI)	5861646	MEZZANA MORTIGLIENGO (BI)	7498576	MEZZANA MORTIGLIENGO (BI)	7937853	MEZZANA MORTIGLIENGO (BI)	8003739
MIAGLIANO (BI)	7203919	MIAGLIANO (BI)	5867527	MIAGLIANO (BI)	7772109	MIAGLIANO (BI)	7457785	MIAGLIANO (BI)	7937325
MONGRANDO (BI)	46573526	MONGRANDO (BI)	5872714	MONGRANDO (BI)	47386252	MONGRANDO (BI)	47679419	MONGRANDO (BI)	47890568
MOSSO (BI)	23688243	MOSSO (BI)	5912033	MOSSO (BI)	22487969	MOSSO (BI)	22777213	MOSSO (BI)	22771926
MOTTALCIATA (BI)	17741398	MOTTALCIATA (BI)	5943203	MOTTALCIATA (BI)	17488182	MOTTALCIATA (BI)	17614153	MOTTALCIATA (BI)	18423013
MUZZANO (BI)	10191175	MUZZANO (BI)	5956933	MUZZANO (BI)	9879535	MUZZANO (BI)	9888595	MUZZANO (BI)	10212121
NETRO (BI)	11177500	NETRO (BI)	5960732	NETRO (BI)	11160748	NETRO (BI)	11063568	NETRO (BI)	11645682
OCCHIEPPO INFERIORE (BI)	52118977	OCCHIEPPO INFERIORE (BI)	5978010	OCCHIEPPO INFERIORE (BI)	51938252	OCCHIEPPO INFERIORE (BI)	52869155	OCCHIEPPO INFERIORE (BI)	53503826
OCCHIEPPO SUPERIORE (BI)	39734176	OCCHIEPPO SUPERIORE (BI)	5990439	OCCHIEPPO SUPERIORE (BI)	40168815	OCCHIEPPO SUPERIORE (BI)	40942133	OCCHIEPPO SUPERIORE (BI)	41201112
PETTINENGO (BI)	19337573	PETTINENGO (BI)	5991523	PETTINENGO (BI)	19718270	PETTINENGO (BI)	19447595	PETTINENGO (BI)	19884154
PIATTO (BI)	7945929	PIATTO (BI)	6008286	PIATTO (BI)	6956748	PIATTO (BI)	7142626	PIATTO (BI)	7111064
PIEDICAVALLO (BI)	2370464	PIEDICAVALLO (BI)	6012443	PIEDICAVALLO (BI)	2462159	PIEDICAVALLO (BI)	2476802	PIEDICAVALLO (BI)	2370387
POLLONE (BI)	34270796	POLLONE (BI)	6022721	POLLONE (BI)	33533896	POLLONE (BI)	33660170	POLLONE (BI)	34911398
PONDERANO (BI)	56368075	PONDERANO (BI)	6048054	PONDERANO (BI)	55096772	PONDERANO (BI)	53720205	PONDERANO (BI)	54878022
PORTULA (BI)	19832311	PORTULA (BI)	6052255	PORTULA (BI)	18894114	PORTULA (BI)	18581384	PORTULA (BI)	18861547
PRALUNGO (BI)	32303675	PRALUNGO (BI)	6055319	PRALUNGO (BI)	32145476	PRALUNGO (BI)	31926203	PRALUNGO (BI)	30888029
PRAY (BI)	33544151	PRAY (BI)	6089101	PRAY (BI)	31735888	PRAY (BI)	31759495	PRAY (BI)	33001849
QUAREGNA (BI)	19264574	QUAREGNA (BI)	6101756	QUAREGNA (BI)	19421031	QUAREGNA (BI)	20028297	QUAREGNA (BI)	20405586
QUITTENGO (BI)	3416117	QUITTENGO (BI)	6111302	QUITTENGO (BI)	3336301	QUITTENGO (BI)	3369830	QUITTENGO (BI)	3376268
RONCO BIELLESE (BI)	21232786	RONCO BIELLESE (BI)	6139424	RONCO BIELLESE (BI)	21476652	RONCO BIELLESE (BI)	21286699	RONCO BIELLESE (BI)	22115681
ROPPOLO (BI)	10793004	ROPPOLO (BI)	6153855	ROPPOLO (BI)	10971352	ROPPOLO (BI)	11401041	ROPPOLO (BI)	10903485
ROSAZZA (BI)	1463178	ROSAZZA (BI)	6184929	ROSAZZA (BI)	1490803	ROSAZZA (BI)	1375683	ROSAZZA (BI)	1345883
SAGLIANO MICCA (BI)	20650887	SAGLIANO MICCA (BI)	6218965	SAGLIANO MICCA (BI)	20248959	SAGLIANO MICCA (BI)	20888376	SAGLIANO MICCA (BI)	20939536
SALA BIELLESE (BI)	7251488	SALA BIELLESE (BI)	6237383	SALA BIELLESE (BI)	7533422	SALA BIELLESE (BI)	7437712	SALA BIELLESE (BI)	7382556
SALUSSOLA (BI)	24632987	SALUSSOLA (BI)	6260456	SALUSSOLA (BI)	24510880	SALUSSOLA (BI)	24235001	SALUSSOLA (BI)	24732753
SAN PAOLO CERVO (BI)	1815363	SAN PAOLO CERVO (BI)	6282334	SAN PAOLO CERVO (BI)	2009799	SAN PAOLO CERVO (BI)	2158135	SAN PAOLO CERVO (BI)	2012079
SANDIGLIANO (BI)	38063407	SANDIGLIANO (BI)	6292831	SANDIGLIANO (BI)	37215778	SANDIGLIANO (BI)	37568652	SANDIGLIANO (BI)	38704898
SELVE MARCONE (BI)	1260458	SELVE MARCONE (BI)	6308198	SELVE MARCONE (BI)	1321073	SELVE MARCONE (BI)	1281437	SELVE MARCONE (BI)	1256614
SOPRANA (BI)	11911233	SOPRANA (BI)	6320066	SOPRANA (BI)	10945669	SOPRANA (BI)	11474209	SOPRANA (BI)	11849396
SORDEVOLO (BI)	16943022	SORDEVOLO (BI)	6337894	SORDEVOLO (BI)	17068521	SORDEVOLO (BI)	17236754	SORDEVOLO (BI)	17565749
SOSTEGNO (BI)	9651213	SOSTEGNO (BI)	6348780	SOSTEGNO (BI)	9775867	SOSTEGNO (BI)	10040824	SOSTEGNO (BI)	10587275
STRONA (BI)	15307207	STRONA (BI)	6350322	STRONA (BI)	14429518	STRONA (BI)	14296498	STRONA (BI)	14232851
TAVIGLIANO (BI)	12333812	TAVIGLIANO (BI)	6372056	TAVIGLIANO (BI)	12540948	TAVIGLIANO (BI)	12518615	TAVIGLIANO (BI)	12806553
TERNENGO (BI)	4097091	TERNENGO (BI)	6379691	TERNENGO (BI)	3911065	TERNENGO (BI)	4096527	TERNENGO (BI)	4288222
TOLLEGNO (BI)	34056424	TOLLEGNO (BI)	6407290	TOLLEGNO (BI)	34100864	TOLLEGNO (BI)	34196653	TOLLEGNO (BI)	35315987
TORRAZZO (BI)	2426247	TORRAZZO (BI)	6428738	TORRAZZO (BI)	2528869	TORRAZZO (BI)	2456257	TORRAZZO (BI)	2567693
TRIVERO (BI)	91818768	TRIVERO (BI)	6433745	TRIVERO (BI)	85694419	TRIVERO (BI)	87207504	TRIVERO (BI)	88547578
VALDENGO (BI)	40201911	VALDENGO (BI)	6445116	VALDENGO (BI)	36939799	VALDENGO (BI)	38113480	VALDENGO (BI)	39025575
VALLANZENGO (BI)	3299770	VALLANZENGO (BI)	6445503	VALLANZENGO (BI)	3044487	VALLANZENGO (BI)	3187522	VALLANZENGO (BI)	3330772
VALLE MOSSO (BI)	49142466	VALLE MOSSO (BI)	6453570	VALLE MOSSO (BI)	45654721	VALLE MOSSO (BI)	45449459	VALLE MOSSO (BI)	47081480
VALLE SAN NICOLAO (BI)	14392253	VALLE SAN NICOLAO (BI)	6455754	VALLE SAN NICOLAO (BI)	13859290	VALLE SAN NICOLAO (BI)	13858101	VALLE SAN NICOLAO (BI)	13978664
VEGLIO (BI)	7553163	VEGLIO (BI)	6458107	VEGLIO (BI)	6786261	VEGLIO (BI)	6597140	VEGLIO (BI)	6781065
VERRONE (BI)	15389141	VERRONE (BI)	6512249	VERRONE (BI)	15244596	VERRONE (BI)	16095713	VERRONE (BI)	16934306
VIGLIANO BIELLESE (BI)	118224466	VIGLIANO BIELLESE (BI)	6542310	VIGLIANO BIELLESE (BI)	114800761	VIGLIANO BIELLESE (BI)	113945029	VIGLIANO BIELLESE (BI)	117708233
VILLA DEL BOSCO (BI)	4413132	VILLA DEL BOSCO (BI)	6603713	VILLA DEL BOSCO (BI)	4218531	VILLA DEL BOSCO (BI)	3892310	VILLA DEL BOSCO (BI)	4177940
VILLANOVA BIELLESE (BI)	1812774	VILLANOVA BIELLESE (BI)	6605790	VILLANOVA BIELLESE (BI)	1848704	VILLANOVA BIELLESE (BI)	2026852	VILLANOVA BIELLESE (BI)	2065645
VIVERONE (BI)	17637963	VIVERONE (BI)	6649807	VIVERONE (BI)	18191991	VIVERONE (BI)	18997606	VIVERONE (BI)	19604165
ZIMONE (BI)	5071624	ZIMONE (BI)	6651535	ZIMONE (BI)	5183840	ZIMONE (BI)	5371112	ZIMONE (BI)	5825053
ZUBIENA (BI)	14679883	ZUBIENA (BI)	6674831	ZUBIENA (BI)	14938834	ZUBIENA (BI)	15196880	ZUBIENA (BI)	15317767
ZUMAGLIA (BI)	16158340	ZUMAGLIA (BI)	6677021	ZUMAGLIA (BI)	15153476	ZUMAGLIA (BI)	15077846	ZUMAGLIA (BI)	15650493
ACCEGLIO (CN)	1620548	ACCEGLIO (CN)	6722423	ACCEGLIO (CN)	1764686	ACCEGLIO (CN)	1988143	ACCEGLIO (CN)	2118424
AISONE (CN)	3011959	AISONE (CN)	6766126	AISONE (CN)	3297538	AISONE (CN)	3197484	AISONE (CN)	3322260
ALBA (CN)	507709314	ALBA (CN)	6814304	ALBA (CN)	497142798	ALBA (CN)	501761233	ALBA (CN)	509070368
ALBARETTO DELLA TORRE (CN)	3040935	ALBARETTO DELLA TORRE (CN)	6834724	ALBARETTO DELLA TORRE (CN)	3319928	ALBARETTO DELLA TORRE (CN)	3360276	ALBARETTO DELLA TORRE (CN)	3428784
ALTO (CN)	1087752	ALTO (CN)	6924287	ALTO (CN)	1138287	ALTO (CN)	1064551	ALTO (CN)	1146097
ARGENTERA (CN)	1181835	ARGENTERA (CN)	6969730	ARGENTERA (CN)	1106411	ARGENTERA (CN)	1028238	ARGENTERA (CN)	1148797
ARGUELLO (CN)	2010507	ARGUELLO (CN)	6996713	ARGUELLO (CN)	2143327	ARGUELLO (CN)	2122090	ARGUELLO (CN)	2148755
BAGNASCO (CN)	12506242	BAGNASCO (CN)	6996969	BAGNASCO (CN)	12526155	BAGNASCO (CN)	12556012	BAGNASCO (CN)	12532780
BAGNOLO PIEMONTE (CN)	59853793	BAGNOLO PIEMONTE (CN)	7003054	BAGNOLO PIEMONTE (CN)	60690632	BAGNOLO PIEMONTE (CN)	61870015	BAGNOLO PIEMONTE (CN)	63511435
BALDISSERO D'ALBA (CN)	12399964	BALDISSERO D'ALBA (CN)	7007563	BALDISSERO D'ALBA (CN)	12562010	BALDISSERO D'ALBA (CN)	13015568	BALDISSERO D'ALBA (CN)	13643646
BARBARESCO (CN)	8636703	BARBARESCO (CN)	7058101	BARBARESCO (CN)	8642020	BARBARESCO (CN)	8811966	BARBARESCO (CN)	9148930
BARGE (CN)	78896810	BARGE (CN)	7062995	BARGE (CN)	79983937	BARGE (CN)	82597874	BARGE (CN)	82923111
BAROLO (CN)	9669695	BAROLO (CN)	7107344	BAROLO (CN)	9704882	BAROLO (CN)	10184996	BAROLO (CN)	10064012
BASTIA MONDOVI' (CN)	6007897	BASTIA MONDOVI' (CN)	7109720	BASTIA MONDOVI' (CN)	6011706	BASTIA MONDOVI' (CN)	6073972	BASTIA MONDOVI' (CN)	6176457
BATTIFOLLO (CN)	2821677	BATTIFOLLO (CN)	7134191	BATTIFOLLO (CN)	2792806	BATTIFOLLO (CN)	2739192	BATTIFOLLO (CN)	2849742
BEINETTE (CN)	37110361	BEINETTE (CN)	7145019	BEINETTE (CN)	39836378	BEINETTE (CN)	40485008	BEINETTE (CN)	42927891
BELLINO (CN)	1153522	BELLINO (CN)	7148414	BELLINO (CN)	1355104	BELLINO (CN)	1326914	BELLINO (CN)	1309319
BELVEDERE LANGHE (CN)	3298423	BELVEDERE LANGHE (CN)	7177097	BELVEDERE LANGHE (CN)	3191486	BELVEDERE LANGHE (CN)	3170178	BELVEDERE LANGHE (CN)	3406765
BENE VAGIENNA (CN)	37349941	BENE VAGIENNA (CN)	7191632	BENE VAGIENNA (CN)	39297653	BENE VAGIENNA (CN)	41350199	BENE VAGIENNA (CN)	41263264
BENEVELLO (CN)	5758900	BENEVELLO (CN)	7192338	BENEVELLO (CN)	5806860	BENEVELLO (CN)	5993754	BENEVELLO (CN)	6318796
BERGOLO (CN)	727025	BERGOLO (CN)	7287527	BERGOLO (CN)	855565	BERGOLO (CN)	700403	BERGOLO (CN)	764460
BERNEZZO (CN)	39453330	BERNEZZO (CN)	7330297	BERNEZZO (CN)	45533584	BERNEZZO (CN)	46509083	BERNEZZO (CN)	47051556
BONVICINO (CN)	1019836	BONVICINO (CN)	7341732	BONVICINO (CN)	1121613	BONVICINO (CN)	1107656	BONVICINO (CN)	1155781
BORGO SAN DALMAZZO (CN)	164397103	BORGO SAN DALMAZZO (CN)	7385916	BORGO SAN DALMAZZO (CN)	171406459	BORGO SAN DALMAZZO (CN)	175273254	BORGO SAN DALMAZZO (CN)	176133086
BORGOMALE (CN)	3828719	BORGOMALE (CN)	7416917	BORGOMALE (CN)	4528136	BORGOMALE (CN)	4368298	BORGOMALE (CN)	4490446
BOSIA (CN)	1809992	BOSIA (CN)	7434714	BOSIA (CN)	1740729	BOSIA (CN)	1716938	BOSIA (CN)	1942844
BOSSOLASCO (CN)	7871677	BOSSOLASCO (CN)	7466022	BOSSOLASCO (CN)	8152476	BOSSOLASCO (CN)	8201682	BOSSOLASCO (CN)	8536718
BOVES (CN)	112704070	BOVES (CN)	7466200	BOVES (CN)	119256572	BOVES (CN)	119349431	BOVES (CN)	122201203
BRA (CN)	389701169	BRA (CN)	7476324	BRA (CN)	391414082	BRA (CN)	393419141	BRA (CN)	404079867
BRIAGLIA (CN)	3642629	BRIAGLIA (CN)	7481723	BRIAGLIA (CN)	4081663	BRIAGLIA (CN)	4248023	BRIAGLIA (CN)	4424428
BRIGA ALTA (CN)	720076	BRIGA ALTA (CN)	7503272	BRIGA ALTA (CN)	761506	BRIGA ALTA (CN)	790295	BRIGA ALTA (CN)	643351
BRONDELLO (CN)	2486088	BRONDELLO (CN)	7504859	BRONDELLO (CN)	2676250	BRONDELLO (CN)	2517424	BRONDELLO (CN)	2405764
BROSSASCO (CN)	10941330	BROSSASCO (CN)	7556009	BROSSASCO (CN)	10999745	BROSSASCO (CN)	11229811	BROSSASCO (CN)	11459392
BUSCA (CN)	109384154	BUSCA (CN)	7571822	BUSCA (CN)	113992961	BUSCA (CN)	117382780	BUSCA (CN)	120553940
CAMERANA (CN)	7436782	CAMERANA (CN)	7600499	CAMERANA (CN)	8100956	CAMERANA (CN)	7996635	CAMERANA (CN)	8094296
CAMO (CN)	1614736	CAMO (CN)	7624945	CAMO (CN)	1697992	CAMO (CN)	1712208	CAMO (CN)	1697188
CANALE (CN)	68876580	CANALE (CN)	7625959	CANALE (CN)	68524137	CANALE (CN)	69733091	CANALE (CN)	71205714
CANOSIO (CN)	429543	CANOSIO (CN)	7632551	CANOSIO (CN)	553698	CANOSIO (CN)	637506	CANOSIO (CN)	655851
CAPRAUNA (CN)	1154090	CAPRAUNA (CN)	7656577	CAPRAUNA (CN)	1385318	CAPRAUNA (CN)	1417002	CAPRAUNA (CN)	1345973
CARAGLIO (CN)	76840417	CARAGLIO (CN)	7702039	CARAGLIO (CN)	80900090	CARAGLIO (CN)	81999114	CARAGLIO (CN)	84608910
CARAMAGNA PIEMONTE (CN)	35777084	CARAMAGNA PIEMONTE (CN)	7726250	CARAMAGNA PIEMONTE (CN)	36557780	CARAMAGNA PIEMONTE (CN)	36318894	CARAMAGNA PIEMONTE (CN)	38424241
CARDE' (CN)	10230205	CARDE' (CN)	7736640	CARDE' (CN)	11137097	CARDE' (CN)	11651922	CARDE' (CN)	12176845
CARRU' (CN)	52060389	CARRU' (CN)	7757501	CARRU' (CN)	52946378	CARRU' (CN)	55053507	CARRU' (CN)	55291505
CARTIGNANO (CN)	1575622	CARTIGNANO (CN)	7769230	CARTIGNANO (CN)	1736352	CARTIGNANO (CN)	1689255	CARTIGNANO (CN)	1768233
CASALGRASSO (CN)	16966288	CASALGRASSO (CN)	7774486	CASALGRASSO (CN)	17538172	CASALGRASSO (CN)	17478799	CASALGRASSO (CN)	17604033
CASTAGNITO (CN)	23324148	CASTAGNITO (CN)	7781893	CASTAGNITO (CN)	24169423	CASTAGNITO (CN)	24749949	CASTAGNITO (CN)	26004138
CASTELDELFINO (CN)	1654329	CASTELDELFINO (CN)	7799374	CASTELDELFINO (CN)	1682070	CASTELDELFINO (CN)	1932926	CASTELDELFINO (CN)	1949589
CASTELLAR (CN)	3077486	CASTELLAR (CN)	7803032	CASTELLAR (CN)	3238108	CASTELLAR (CN)	3568600	CASTELLAR (CN)	3945833
CASTELLETTO STURA (CN)	12710638	CASTELLETTO STURA (CN)	7817013	CASTELLETTO STURA (CN)	14495603	CASTELLETTO STURA (CN)	14848052	CASTELLETTO STURA (CN)	15715888
CASTELLETTO UZZONE (CN)	3534748	CASTELLETTO UZZONE (CN)	7835603	CASTELLETTO UZZONE (CN)	3741881	CASTELLETTO UZZONE (CN)	3792735	CASTELLETTO UZZONE (CN)	3902150
CASTELLINALDO (CN)	8346755	CASTELLINALDO (CN)	7835844	CASTELLINALDO (CN)	9187493	CASTELLINALDO (CN)	9099815	CASTELLINALDO (CN)	9083140
CASTELLINO TANARO (CN)	3265173	CASTELLINO TANARO (CN)	7842696	CASTELLINO TANARO (CN)	3457427	CASTELLINO TANARO (CN)	3346137	CASTELLINO TANARO (CN)	3624118
CASTELMAGNO (CN)	523869	CASTELMAGNO (CN)	7854533	CASTELMAGNO (CN)	587255	CASTELMAGNO (CN)	542445	CASTELMAGNO (CN)	496758
CASTELNUOVO DI CEVA (CN)	1563933	CASTELNUOVO DI CEVA (CN)	7858549	CASTELNUOVO DI CEVA (CN)	1531198	CASTELNUOVO DI CEVA (CN)	1609184	CASTELNUOVO DI CEVA (CN)	1603858
CASTIGLIONE FALLETTO (CN)	10180336	CASTIGLIONE FALLETTO (CN)	7874413	CASTIGLIONE FALLETTO (CN)	10025545	CASTIGLIONE FALLETTO (CN)	10547354	CASTIGLIONE FALLETTO (CN)	10813989
CASTIGLIONE TINELLA (CN)	7131109	CASTIGLIONE TINELLA (CN)	7911407	CASTIGLIONE TINELLA (CN)	7609319	CASTIGLIONE TINELLA (CN)	7779410	CASTIGLIONE TINELLA (CN)	8183576
CASTINO (CN)	4549569	CASTINO (CN)	7912158	CASTINO (CN)	5032834	CASTINO (CN)	4915190	CASTINO (CN)	4867959
CAVALLERLEONE (CN)	5664916	CAVALLERLEONE (CN)	7942314	CAVALLERLEONE (CN)	6544449	CAVALLERLEONE (CN)	6534910	CAVALLERLEONE (CN)	6856397
CAVALLERMAGGIORE (CN)	61233219	CAVALLERMAGGIORE (CN)	7942600	CAVALLERMAGGIORE (CN)	62404114	CAVALLERMAGGIORE (CN)	63687275	CAVALLERMAGGIORE (CN)	65448405
CELLE DI MACRA (CN)	999360	CELLE DI MACRA (CN)	7944325	CELLE DI MACRA (CN)	1037457	CELLE DI MACRA (CN)	940976	CELLE DI MACRA (CN)	1094746
CENTALLO (CN)	72137067	CENTALLO (CN)	7963219	CENTALLO (CN)	75103016	CENTALLO (CN)	76340679	CENTALLO (CN)	78755778
CERESOLE ALBA (CN)	24283774	CERESOLE ALBA (CN)	7979721	CERESOLE ALBA (CN)	24694717	CERESOLE ALBA (CN)	25142414	CERESOLE ALBA (CN)	25579212
CERRETTO LANGHE (CN)	4708874	CERRETTO LANGHE (CN)	7981897	CERRETTO LANGHE (CN)	4827789	CERRETTO LANGHE (CN)	4932944	CERRETTO LANGHE (CN)	5332776
CERVASCA (CN)	60721939	CERVASCA (CN)	7983137	CERVASCA (CN)	65198473	CERVASCA (CN)	66807151	CERVASCA (CN)	67809535
CERVERE (CN)	23402213	CERVERE (CN)	8049809	CERVERE (CN)	26536920	CERVERE (CN)	26697039	CERVERE (CN)	28043973
CEVA (CN)	75214694	CEVA (CN)	8050901	CEVA (CN)	77024597	CEVA (CN)	77788636	CEVA (CN)	77517236
CHERASCO (CN)	106867730	CHERASCO (CN)	8087619	CHERASCO (CN)	112397633	CHERASCO (CN)	115579975	CHERASCO (CN)	121940137
CHIUSA DI PESIO (CN)	40305750	CHIUSA DI PESIO (CN)	8140696	CHIUSA DI PESIO (CN)	42608235	CHIUSA DI PESIO (CN)	42701456	CHIUSA DI PESIO (CN)	42783098
CIGLIE' (CN)	1698342	CIGLIE' (CN)	8188353	CIGLIE' (CN)	1901369	CIGLIE' (CN)	1818401	CIGLIE' (CN)	2136133
CISSONE (CN)	654071	CISSONE (CN)	8191905	CISSONE (CN)	691199	CISSONE (CN)	766391	CISSONE (CN)	685765
CLAVESANA (CN)	9059765	CLAVESANA (CN)	8205189	CLAVESANA (CN)	9225119	CLAVESANA (CN)	10067597	CLAVESANA (CN)	10042202
CORNELIANO D'ALBA (CN)	25124843	CORNELIANO D'ALBA (CN)	8210666	CORNELIANO D'ALBA (CN)	25651471	CORNELIANO D'ALBA (CN)	25785202	CORNELIANO D'ALBA (CN)	26219371
CORTEMILIA (CN)	25902774	CORTEMILIA (CN)	8291019	CORTEMILIA (CN)	27316014	CORTEMILIA (CN)	27330301	CORTEMILIA (CN)	27962654
COSSANO BELBO (CN)	9533159	COSSANO BELBO (CN)	8304195	COSSANO BELBO (CN)	10114761	COSSANO BELBO (CN)	10858472	COSSANO BELBO (CN)	10923242
COSTIGLIOLE SALUZZO (CN)	35744287	COSTIGLIOLE SALUZZO (CN)	8345813	COSTIGLIOLE SALUZZO (CN)	36410872	COSTIGLIOLE SALUZZO (CN)	36578032	COSTIGLIOLE SALUZZO (CN)	38420505
CRAVANZANA (CN)	4033095	CRAVANZANA (CN)	8363948	CRAVANZANA (CN)	4144292	CRAVANZANA (CN)	4076466	CRAVANZANA (CN)	4578703
CRISSOLO (CN)	1816319	CRISSOLO (CN)	8396416	CRISSOLO (CN)	1656061	CRISSOLO (CN)	1686460	CRISSOLO (CN)	1707270
CUNEO (CN)	817120763	CUNEO (CN)	8401804	CUNEO (CN)	846586517	CUNEO (CN)	861569770	CUNEO (CN)	862141798
DEMONTE (CN)	22788084	DEMONTE (CN)	8413710	DEMONTE (CN)	23954100	DEMONTE (CN)	23915082	DEMONTE (CN)	24246695
DIANO D'ALBA (CN)	45790386	DIANO D'ALBA (CN)	8447756	DIANO D'ALBA (CN)	47663693	DIANO D'ALBA (CN)	48650016	DIANO D'ALBA (CN)	50725921
DOGLIANI (CN)	48785941	DOGLIANI (CN)	8489158	DOGLIANI (CN)	53661749	DOGLIANI (CN)	54553466	DOGLIANI (CN)	55214232
DRONERO (CN)	82083455	DRONERO (CN)	8558791	DRONERO (CN)	82529412	DRONERO (CN)	83907655	DRONERO (CN)	83986032
ELVA (CN)	474413	ELVA (CN)	8572447	ELVA (CN)	487468	ELVA (CN)	476406	ELVA (CN)	509752
ENTRACQUE (CN)	10138731	ENTRACQUE (CN)	8589718	ENTRACQUE (CN)	10612063	ENTRACQUE (CN)	10068738	ENTRACQUE (CN)	10134048
ENVIE (CN)	16896692	ENVIE (CN)	8592081	ENVIE (CN)	17307181	ENVIE (CN)	18243819	ENVIE (CN)	19039135
FARIGLIANO (CN)	20118978	FARIGLIANO (CN)	8597649	FARIGLIANO (CN)	19758689	FARIGLIANO (CN)	20573745	FARIGLIANO (CN)	20850209
FAULE (CN)	5351822	FAULE (CN)	8618880	FAULE (CN)	5313835	FAULE (CN)	5779549	FAULE (CN)	6010225
FEISOGLIO (CN)	4639895	FEISOGLIO (CN)	8682615	FEISOGLIO (CN)	4659370	FEISOGLIO (CN)	4626226	FEISOGLIO (CN)	4734531
FOSSANO (CN)	319851814	FOSSANO (CN)	8713000	FOSSANO (CN)	327927189	FOSSANO (CN)	337402736	FOSSANO (CN)	338757506
FRABOSA SOPRANA (CN)	8644250	FRABOSA SOPRANA (CN)	8792500	FRABOSA SOPRANA (CN)	9329582	FRABOSA SOPRANA (CN)	9320866	FRABOSA SOPRANA (CN)	9406995
FRABOSA SOTTANA (CN)	16225353	FRABOSA SOTTANA (CN)	8822495	FRABOSA SOTTANA (CN)	17656555	FRABOSA SOTTANA (CN)	17358987	FRABOSA SOTTANA (CN)	18443695
FRASSINO (CN)	2547200	FRASSINO (CN)	8830891	FRASSINO (CN)	2714518	FRASSINO (CN)	2831944	FRASSINO (CN)	2884406
GAIOLA (CN)	6590142	GAIOLA (CN)	8831499	GAIOLA (CN)	6955348	GAIOLA (CN)	6992056	GAIOLA (CN)	7381267
GAMBASCA (CN)	3599136	GAMBASCA (CN)	8933113	GAMBASCA (CN)	3692957	GAMBASCA (CN)	3868593	GAMBASCA (CN)	3952010
GARESSIO (CN)	43044517	GARESSIO (CN)	8968880	GARESSIO (CN)	43377554	GARESSIO (CN)	44356285	GARESSIO (CN)	44800135
GENOLA (CN)	29289015	GENOLA (CN)	8971897	GENOLA (CN)	30100753	GENOLA (CN)	31648095	GENOLA (CN)	33021918
GORZEGNO (CN)	3594715	GORZEGNO (CN)	9027809	GORZEGNO (CN)	3532537	GORZEGNO (CN)	3573829	GORZEGNO (CN)	3572730
GOTTASECCA (CN)	2239331	GOTTASECCA (CN)	9048195	GOTTASECCA (CN)	2197625	GOTTASECCA (CN)	2110670	GOTTASECCA (CN)	2084030
GOVONE (CN)	25291646	GOVONE (CN)	9054895	GOVONE (CN)	27754142	GOVONE (CN)	28406844	GOVONE (CN)	28721774
GRINZANE CAVOUR (CN)	28326858	GRINZANE CAVOUR (CN)	9080015	GRINZANE CAVOUR (CN)	28713148	GRINZANE CAVOUR (CN)	29650103	GRINZANE CAVOUR (CN)	31000605
GUARENE (CN)	46958592	GUARENE (CN)	9089563	GUARENE (CN)	48337378	GUARENE (CN)	50207185	GUARENE (CN)	52070943
IGLIANO (CN)	664795	IGLIANO (CN)	9142642	IGLIANO (CN)	738735	IGLIANO (CN)	779109	IGLIANO (CN)	762073
ISASCA (CN)	804600	ISASCA (CN)	9143704	ISASCA (CN)	839074	ISASCA (CN)	767347	ISASCA (CN)	811402
LA MORRA (CN)	33363118	LA MORRA (CN)	9161951	LA MORRA (CN)	33587364	LA MORRA (CN)	34354013	LA MORRA (CN)	34500001
LAGNASCO (CN)	13264943	LAGNASCO (CN)	9174390	LAGNASCO (CN)	15044739	LAGNASCO (CN)	14849682	LAGNASCO (CN)	14993590
LEQUIO BERRIA (CN)	5466309	LEQUIO BERRIA (CN)	9193968	LEQUIO BERRIA (CN)	5981831	LEQUIO BERRIA (CN)	5944552	LEQUIO BERRIA (CN)	6048020
LEQUIO TANARO (CN)	7627157	LEQUIO TANARO (CN)	9230277	LEQUIO TANARO (CN)	7975489	LEQUIO TANARO (CN)	8017170	LEQUIO TANARO (CN)	8338401
LESEGNO (CN)	9587781	LESEGNO (CN)	9253615	LESEGNO (CN)	9961637	LESEGNO (CN)	10477044	LESEGNO (CN)	10483728
LEVICE (CN)	2469291	LEVICE (CN)	9299148	LEVICE (CN)	2383037	LEVICE (CN)	2495199	LEVICE (CN)	2511166
LIMONE PIEMONTE (CN)	21325310	LIMONE PIEMONTE (CN)	9331385	LIMONE PIEMONTE (CN)	21733629	LIMONE PIEMONTE (CN)	22787591	LIMONE PIEMONTE (CN)	22847511
LISIO (CN)	2011791	LISIO (CN)	9346464	LISIO (CN)	2196658	LISIO (CN)	2053725	LISIO (CN)	2202531
MACRA (CN)	719453	MACRA (CN)	9363935	MACRA (CN)	749138	MACRA (CN)	797776	MACRA (CN)	799368
MAGLIANO ALFIERI (CN)	23209345	MAGLIANO ALFIERI (CN)	9369562	MAGLIANO ALFIERI (CN)	25984160	MAGLIANO ALFIERI (CN)	26136465	MAGLIANO ALFIERI (CN)	27233841
MAGLIANO ALPI (CN)	23228340	MAGLIANO ALPI (CN)	9394733	MAGLIANO ALPI (CN)	23514149	MAGLIANO ALPI (CN)	23801659	MAGLIANO ALPI (CN)	24690597
MANGO (CN)	10695371	MANGO (CN)	9431633	MANGO (CN)	10647328	MANGO (CN)	10910968	MANGO (CN)	11560740
MANTA (CN)	45616361	MANTA (CN)	9432477	MANTA (CN)	48224066	MANTA (CN)	48766482	MANTA (CN)	49300555
MARENE (CN)	33683188	MARENE (CN)	9508152	MARENE (CN)	36166418	MARENE (CN)	35777906	MARENE (CN)	38708179
MARGARITA (CN)	16141636	MARGARITA (CN)	9546299	MARGARITA (CN)	16315437	MARGARITA (CN)	17260606	MARGARITA (CN)	16995137
MARMORA (CN)	853894	MARMORA (CN)	9550469	MARMORA (CN)	888510	MARMORA (CN)	955649	MARMORA (CN)	993119
MARSAGLIA (CN)	2373267	MARSAGLIA (CN)	9601733	MARSAGLIA (CN)	2463610	MARSAGLIA (CN)	2575229	MARSAGLIA (CN)	2566922
MARTINIANA PO (CN)	7404831	MARTINIANA PO (CN)	9614658	MARTINIANA PO (CN)	7589784	MARTINIANA PO (CN)	7737101	MARTINIANA PO (CN)	7925326
MELLE (CN)	2850132	MELLE (CN)	9625640	MELLE (CN)	3132736	MELLE (CN)	3078886	MELLE (CN)	3046985
MOIOLA (CN)	2916290	MOIOLA (CN)	9636331	MOIOLA (CN)	3079085	MOIOLA (CN)	3123137	MOIOLA (CN)	3087319
MOMBARCARO (CN)	3160529	MOMBARCARO (CN)	9640435	MOMBARCARO (CN)	3260087	MOMBARCARO (CN)	3519377	MOMBARCARO (CN)	3428635
MOMBASIGLIO (CN)	6883776	MOMBASIGLIO (CN)	9681993	MOMBASIGLIO (CN)	7098344	MOMBASIGLIO (CN)	7216319	MOMBASIGLIO (CN)	7638707
MONASTERO DI VASCO (CN)	15229040	MONASTERO DI VASCO (CN)	9682203	MONASTERO DI VASCO (CN)	16303852	MONASTERO DI VASCO (CN)	16793125	MONASTERO DI VASCO (CN)	17441926
MONASTEROLO CASOTTO (CN)	890260	MONASTEROLO CASOTTO (CN)	9692762	MONASTEROLO CASOTTO (CN)	906660	MONASTEROLO CASOTTO (CN)	893134	MONASTEROLO CASOTTO (CN)	750063
MONASTEROLO DI SAVIGLIANO (CN)	14598978	MONASTEROLO DI SAVIGLIANO (CN)	9726199	MONASTEROLO DI SAVIGLIANO (CN)	15576303	MONASTEROLO DI SAVIGLIANO (CN)	16086794	MONASTEROLO DI SAVIGLIANO (CN)	17066393
MONCHIERO (CN)	6541856	MONCHIERO (CN)	9746593	MONCHIERO (CN)	6094832	MONCHIERO (CN)	5933169	MONCHIERO (CN)	6118796
MONDOVI' (CN)	304070330	MONDOVI' (CN)	9754246	MONDOVI' (CN)	309329192	MONDOVI' (CN)	314820036	MONDOVI' (CN)	318354093
MONESIGLIO (CN)	8734734	MONESIGLIO (CN)	9778887	MONESIGLIO (CN)	8663350	MONESIGLIO (CN)	8556709	MONESIGLIO (CN)	8790644
MONFORTE D'ALBA (CN)	23109571	MONFORTE D'ALBA (CN)	9851863	MONFORTE D'ALBA (CN)	24221926	MONFORTE D'ALBA (CN)	24604764	MONFORTE D'ALBA (CN)	25173721
MONTA' (CN)	53047177	MONTA' (CN)	9882237	MONTA' (CN)	52934160	MONTA' (CN)	54051346	MONTA' (CN)	56070012
MONTALDO DI MONDOVI' (CN)	5443630	MONTALDO DI MONDOVI' (CN)	9891629	MONTALDO DI MONDOVI' (CN)	5932609	MONTALDO DI MONDOVI' (CN)	6056536	MONTALDO DI MONDOVI' (CN)	6253622
MONTALDO ROERO (CN)	9876711	MONTALDO ROERO (CN)	9963040	MONTALDO ROERO (CN)	9781919	MONTALDO ROERO (CN)	9650552	MONTALDO ROERO (CN)	9942266
MONTANERA (CN)	7267842	MONTANERA (CN)	10028020	MONTANERA (CN)	8267986	MONTANERA (CN)	9040275	MONTANERA (CN)	8560439
MONTELUPO ALBESE (CN)	5942594	MONTELUPO ALBESE (CN)	10036035	MONTELUPO ALBESE (CN)	6287155	MONTELUPO ALBESE (CN)	6170774	MONTELUPO ALBESE (CN)	6904066
MONTEMALE DI CUNEO (CN)	1877821	MONTEMALE DI CUNEO (CN)	10041568	MONTEMALE DI CUNEO (CN)	2006832	MONTEMALE DI CUNEO (CN)	2061645	MONTEMALE DI CUNEO (CN)	2130592
MONTEROSSO GRANA (CN)	5179498	MONTEROSSO GRANA (CN)	10072360	MONTEROSSO GRANA (CN)	5078312	MONTEROSSO GRANA (CN)	4924640	MONTEROSSO GRANA (CN)	5330673
MONTEU ROERO (CN)	16699428	MONTEU ROERO (CN)	10101343	MONTEU ROERO (CN)	17753592	MONTEU ROERO (CN)	17703134	MONTEU ROERO (CN)	18110051
MONTEZEMOLO (CN)	2585576	MONTEZEMOLO (CN)	10157090	MONTEZEMOLO (CN)	3219309	MONTEZEMOLO (CN)	3388020	MONTEZEMOLO (CN)	3538062
MONTICELLO D'ALBA (CN)	27201008	MONTICELLO D'ALBA (CN)	10184835	MONTICELLO D'ALBA (CN)	27412101	MONTICELLO D'ALBA (CN)	27630526	MONTICELLO D'ALBA (CN)	28864499
MORETTA (CN)	51882940	MORETTA (CN)	10241581	MORETTA (CN)	50558359	MORETTA (CN)	51889065	MORETTA (CN)	52693817
MOROZZO (CN)	20261242	MOROZZO (CN)	10280956	MOROZZO (CN)	21802407	MOROZZO (CN)	22441386	MOROZZO (CN)	23042358
MURAZZANO (CN)	8332503	MURAZZANO (CN)	10295915	MURAZZANO (CN)	9131777	MURAZZANO (CN)	10603948	MURAZZANO (CN)	10477224
MURELLO (CN)	9738723	MURELLO (CN)	10356410	MURELLO (CN)	9924037	MURELLO (CN)	10548052	MURELLO (CN)	11406002
NARZOLE (CN)	37912090	NARZOLE (CN)	10371046	NARZOLE (CN)	37276507	NARZOLE (CN)	39185850	NARZOLE (CN)	41092808
NEIVE (CN)	37554233	NEIVE (CN)	10389538	NEIVE (CN)	40499348	NEIVE (CN)	40248438	NEIVE (CN)	42094620
NEVIGLIE (CN)	2987582	NEVIGLIE (CN)	10410055	NEVIGLIE (CN)	3375755	NEVIGLIE (CN)	3427017	NEVIGLIE (CN)	3700543
NIELLA BELBO (CN)	3993399	NIELLA BELBO (CN)	10454147	NIELLA BELBO (CN)	4422237	NIELLA BELBO (CN)	4370865	NIELLA BELBO (CN)	4802086
NIELLA TANARO (CN)	11871220	NIELLA TANARO (CN)	10464956	NIELLA TANARO (CN)	12646067	NIELLA TANARO (CN)	12818558	NIELLA TANARO (CN)	13030720
NOVELLO (CN)	10663500	NOVELLO (CN)	10486664	NOVELLO (CN)	11162492	NOVELLO (CN)	11143536	NOVELLO (CN)	11522889
NUCETTO (CN)	5979341	NUCETTO (CN)	10521347	NUCETTO (CN)	6178519	NUCETTO (CN)	6291090	NUCETTO (CN)	6224782
ONCINO (CN)	674033	ONCINO (CN)	10535033	ONCINO (CN)	616361	ONCINO (CN)	661624	ONCINO (CN)	653271
ORMEA (CN)	21031886	ORMEA (CN)	10542051	ORMEA (CN)	20920228	ORMEA (CN)	20339797	ORMEA (CN)	20639268
OSTANA (CN)	761696	OSTANA (CN)	10542256	OSTANA (CN)	968021	OSTANA (CN)	1050133	OSTANA (CN)	1103584
PAESANA (CN)	31080072	PAESANA (CN)	10569436	PAESANA (CN)	31539415	PAESANA (CN)	31756723	PAESANA (CN)	31870409
PAGNO (CN)	6051950	PAGNO (CN)	10584368	PAGNO (CN)	6180874	PAGNO (CN)	6316019	PAGNO (CN)	6381157
PAMPARATO (CN)	4433654	PAMPARATO (CN)	10623932	PAMPARATO (CN)	4106919	PAMPARATO (CN)	3892832	PAMPARATO (CN)	3891825
PAROLDO (CN)	2265025	PAROLDO (CN)	10656301	PAROLDO (CN)	2448509	PAROLDO (CN)	2600209	PAROLDO (CN)	2784408
PERLETTO (CN)	2451735	PERLETTO (CN)	10676859	PERLETTO (CN)	2424917	PERLETTO (CN)	2372398	PERLETTO (CN)	2460562
PERLO (CN)	1146182	PERLO (CN)	10726309	PERLO (CN)	1225358	PERLO (CN)	1154097	PERLO (CN)	1068715
PEVERAGNO (CN)	61745481	PEVERAGNO (CN)	10787455	PEVERAGNO (CN)	66687473	PEVERAGNO (CN)	67349019	PEVERAGNO (CN)	68530806
PEZZOLO VALLE UZZONE (CN)	2626737	PEZZOLO VALLE UZZONE (CN)	10810324	PEZZOLO VALLE UZZONE (CN)	2973892	PEZZOLO VALLE UZZONE (CN)	2888676	PEZZOLO VALLE UZZONE (CN)	3145464
PIANFEI (CN)	22729906	PIANFEI (CN)	10831047	PIANFEI (CN)	25223421	PIANFEI (CN)	25891602	PIANFEI (CN)	27578406
PIASCO (CN)	32051709	PIASCO (CN)	10843096	PIASCO (CN)	33061089	PIASCO (CN)	33961799	PIASCO (CN)	34996089
PIETRAPORZIO (CN)	1084367	PIETRAPORZIO (CN)	10862641	PIETRAPORZIO (CN)	1118514	PIETRAPORZIO (CN)	1078401	PIETRAPORZIO (CN)	1042622
PIOBESI D'ALBA (CN)	18057393	PIOBESI D'ALBA (CN)	10869753	PIOBESI D'ALBA (CN)	20546579	PIOBESI D'ALBA (CN)	19746825	PIOBESI D'ALBA (CN)	20685942
PIOZZO (CN)	10018101	PIOZZO (CN)	10881752	PIOZZO (CN)	10286494	PIOZZO (CN)	10510121	PIOZZO (CN)	10949819
POCAPAGLIA (CN)	38910183	POCAPAGLIA (CN)	10921398	POCAPAGLIA (CN)	41721452	POCAPAGLIA (CN)	42034390	POCAPAGLIA (CN)	44494406
POLONGHERA (CN)	14176938	POLONGHERA (CN)	10947886	POLONGHERA (CN)	14400301	POLONGHERA (CN)	14248329	POLONGHERA (CN)	14740184
PONTECHIANALE (CN)	1697015	PONTECHIANALE (CN)	10959880	PONTECHIANALE (CN)	1766852	PONTECHIANALE (CN)	1809133	PONTECHIANALE (CN)	1798811
PRADLEVES (CN)	2802702	PRADLEVES (CN)	10971850	PRADLEVES (CN)	2712398	PRADLEVES (CN)	2988614	PRADLEVES (CN)	2986999
PRAZZO (CN)	1542997	PRAZZO (CN)	11008318	PRAZZO (CN)	1663634	PRAZZO (CN)	1565002	PRAZZO (CN)	1558066
PRIERO (CN)	5741605	PRIERO (CN)	11016362	PRIERO (CN)	5658414	PRIERO (CN)	5416732	PRIERO (CN)	5650691
PRIOCCA (CN)	22092135	PRIOCCA (CN)	11055536	PRIOCCA (CN)	23297283	PRIOCCA (CN)	23832269	PRIOCCA (CN)	24858096
PRIOLA (CN)	7672000	PRIOLA (CN)	11125771	PRIOLA (CN)	7839386	PRIOLA (CN)	7927666	PRIOLA (CN)	8206830
PRUNETTO (CN)	4629093	PRUNETTO (CN)	11134771	PRUNETTO (CN)	4913625	PRUNETTO (CN)	4981765	PRUNETTO (CN)	5066079
RACCONIGI (CN)	121078116	RACCONIGI (CN)	11149486	RACCONIGI (CN)	121561724	RACCONIGI (CN)	122544674	RACCONIGI (CN)	123580248
REVELLO (CN)	43464010	REVELLO (CN)	11188864	REVELLO (CN)	44050041	REVELLO (CN)	45412147	REVELLO (CN)	46027689
RIFREDDO (CN)	9642034	RIFREDDO (CN)	11214815	RIFREDDO (CN)	9962196	RIFREDDO (CN)	9849617	RIFREDDO (CN)	10328007
RITTANA (CN)	1511402	RITTANA (CN)	11251925	RITTANA (CN)	1586286	RITTANA (CN)	1581696	RITTANA (CN)	1580411
ROASCHIA (CN)	1257385	ROASCHIA (CN)	11261486	ROASCHIA (CN)	1215946	ROASCHIA (CN)	1233555	ROASCHIA (CN)	1281871
ROASCIO (CN)	1105137	ROASCIO (CN)	11275791	ROASCIO (CN)	1098799	ROASCIO (CN)	1003873	ROASCIO (CN)	1007173
ROBILANTE (CN)	28108861	ROBILANTE (CN)	11282052	ROBILANTE (CN)	28454444	ROBILANTE (CN)	28842787	ROBILANTE (CN)	28737858
ROBURENT (CN)	5646044	ROBURENT (CN)	11301081	ROBURENT (CN)	6246201	ROBURENT (CN)	6123139	ROBURENT (CN)	6676334
ROCCA CIGLIE' (CN)	1336809	ROCCA CIGLIE' (CN)	11315247	ROCCA CIGLIE' (CN)	1320603	ROCCA CIGLIE' (CN)	1455328	ROCCA CIGLIE' (CN)	1439217
ROCCA DE' BALDI (CN)	16661546	ROCCA DE' BALDI (CN)	11329881	ROCCA DE' BALDI (CN)	17419172	ROCCA DE' BALDI (CN)	18157142	ROCCA DE' BALDI (CN)	19022130
ROCCABRUNA (CN)	18301805	ROCCABRUNA (CN)	11332851	ROCCABRUNA (CN)	18784146	ROCCABRUNA (CN)	19681945	ROCCABRUNA (CN)	20214774
ROCCAFORTE MONDOVI' (CN)	22525933	ROCCAFORTE MONDOVI' (CN)	11345626	ROCCAFORTE MONDOVI' (CN)	23865210	ROCCAFORTE MONDOVI' (CN)	23903181	ROCCAFORTE MONDOVI' (CN)	25109794
ROCCASPARVERA (CN)	8340856	ROCCASPARVERA (CN)	11376010	ROCCASPARVERA (CN)	9088312	ROCCASPARVERA (CN)	9270380	ROCCASPARVERA (CN)	8903473
ROCCAVIONE (CN)	32132958	ROCCAVIONE (CN)	11404496	ROCCAVIONE (CN)	33398617	ROCCAVIONE (CN)	33706354	ROCCAVIONE (CN)	33887801
ROCCHETTA BELBO (CN)	1634258	ROCCHETTA BELBO (CN)	11421144	ROCCHETTA BELBO (CN)	1802205	ROCCHETTA BELBO (CN)	1754633	ROCCHETTA BELBO (CN)	1745352
RODDI (CN)	24679190	RODDI (CN)	11434195	RODDI (CN)	26144503	RODDI (CN)	26837174	RODDI (CN)	27317640
RODDINO (CN)	4010266	RODDINO (CN)	11461118	RODDINO (CN)	4048552	RODDINO (CN)	4227303	RODDINO (CN)	4341480
RODELLO (CN)	13124831	RODELLO (CN)	11478556	RODELLO (CN)	14007860	RODELLO (CN)	14452851	RODELLO (CN)	14266862
ROSSANA (CN)	10960385	ROSSANA (CN)	11480972	ROSSANA (CN)	10995534	ROSSANA (CN)	10708317	ROSSANA (CN)	11358957
RUFFIA (CN)	3286186	RUFFIA (CN)	11562550	RUFFIA (CN)	3713815	RUFFIA (CN)	3863413	RUFFIA (CN)	3822213
SALE DELLE LANGHE (CN)	6373869	SALE DELLE LANGHE (CN)	11588686	SALE DELLE LANGHE (CN)	7067769	SALE DELLE LANGHE (CN)	6767332	SALE DELLE LANGHE (CN)	6999325
SALE SAN GIOVANNI (CN)	2016189	SALE SAN GIOVANNI (CN)	11614318	SALE SAN GIOVANNI (CN)	2294967	SALE SAN GIOVANNI (CN)	2299911	SALE SAN GIOVANNI (CN)	2318527
SALICETO (CN)	17435275	SALICETO (CN)	11687820	SALICETO (CN)	17789719	SALICETO (CN)	18217855	SALICETO (CN)	18490252
SALMOUR (CN)	7697207	SALMOUR (CN)	11850075	SALMOUR (CN)	7735720	SALMOUR (CN)	8111241	SALMOUR (CN)	8338506
SALUZZO (CN)	225576586	SALUZZO (CN)	11887235	SALUZZO (CN)	232875657	SALUZZO (CN)	237051749	SALUZZO (CN)	243703878
SAMBUCO (CN)	928754	SAMBUCO (CN)	11889579	SAMBUCO (CN)	1157690	SAMBUCO (CN)	1095356	SAMBUCO (CN)	1123011
SAMPEYRE (CN)	11173241	SAMPEYRE (CN)	11897215	SAMPEYRE (CN)	11460925	SAMPEYRE (CN)	11711416	SAMPEYRE (CN)	12181116
SAN BENEDETTO BELBO (CN)	1832276	SAN BENEDETTO BELBO (CN)	12000452	SAN BENEDETTO BELBO (CN)	2015377	SAN BENEDETTO BELBO (CN)	2109511	SAN BENEDETTO BELBO (CN)	2281491
SAN DAMIANO MACRA (CN)	4538710	SAN DAMIANO MACRA (CN)	12072612	SAN DAMIANO MACRA (CN)	4355529	SAN DAMIANO MACRA (CN)	4590610	SAN DAMIANO MACRA (CN)	4489854
SAN MICHELE MONDOVI' (CN)	23596558	SAN MICHELE MONDOVI' (CN)	12100317	SAN MICHELE MONDOVI' (CN)	23785332	SAN MICHELE MONDOVI' (CN)	23695800	SAN MICHELE MONDOVI' (CN)	23565136
SANFRE' (CN)	32448417	SANFRE' (CN)	12102557	SANFRE' (CN)	33614260	SANFRE' (CN)	34886580	SANFRE' (CN)	35638284
SANFRONT (CN)	26287244	SANFRONT (CN)	12112313	SANFRONT (CN)	26497212	SANFRONT (CN)	26618883	SANFRONT (CN)	27015547
SANTA VITTORIA D'ALBA (CN)	34501513	SANTA VITTORIA D'ALBA (CN)	12133189	SANTA VITTORIA D'ALBA (CN)	35204544	SANTA VITTORIA D'ALBA (CN)	34393756	SANTA VITTORIA D'ALBA (CN)	35272010
SANT'ALBANO STURA (CN)	23494567	SANT'ALBANO STURA (CN)	12180047	SANT'ALBANO STURA (CN)	26005038	SANT'ALBANO STURA (CN)	27199051	SANT'ALBANO STURA (CN)	28636968
SANTO STEFANO BELBO (CN)	42861315	SANTO STEFANO BELBO (CN)	12221530	SANTO STEFANO BELBO (CN)	43785204	SANTO STEFANO BELBO (CN)	44667647	SANTO STEFANO BELBO (CN)	45388771
SANTO STEFANO ROERO (CN)	14980365	SANTO STEFANO ROERO (CN)	12231952	SANTO STEFANO ROERO (CN)	15530684	SANTO STEFANO ROERO (CN)	15507878	SANTO STEFANO ROERO (CN)	16029570
SAVIGLIANO (CN)	269485343	SAVIGLIANO (CN)	12234963	SAVIGLIANO (CN)	281758574	SAVIGLIANO (CN)	284588369	SAVIGLIANO (CN)	291281387
SCAGNELLO (CN)	2060467	SCAGNELLO (CN)	12282346	SCAGNELLO (CN)	1951942	SCAGNELLO (CN)	2021844	SCAGNELLO (CN)	2012982
SCARNAFIGI (CN)	20932718	SCARNAFIGI (CN)	12299457	SCARNAFIGI (CN)	23320030	SCARNAFIGI (CN)	23821143	SCARNAFIGI (CN)	24708728
SERRALUNGA D'ALBA (CN)	5227441	SERRALUNGA D'ALBA (CN)	12329633	SERRALUNGA D'ALBA (CN)	5902313	SERRALUNGA D'ALBA (CN)	6650909	SERRALUNGA D'ALBA (CN)	6967526
SERRAVALLE LANGHE (CN)	3645216	SERRAVALLE LANGHE (CN)	12341783	SERRAVALLE LANGHE (CN)	3756239	SERRAVALLE LANGHE (CN)	3825732	SERRAVALLE LANGHE (CN)	4024713
SINIO (CN)	5299939	SINIO (CN)	12355655	SINIO (CN)	5705471	SINIO (CN)	5774701	SINIO (CN)	6047843
SOMANO (CN)	2987351	SOMANO (CN)	12381234	SOMANO (CN)	3148419	SOMANO (CN)	3138069	SOMANO (CN)	3212083
SOMMARIVA DEL BOSCO (CN)	73385315	SOMMARIVA DEL BOSCO (CN)	12412398	SOMMARIVA DEL BOSCO (CN)	74036696	SOMMARIVA DEL BOSCO (CN)	73807758	SOMMARIVA DEL BOSCO (CN)	75769404
SOMMARIVA PERNO (CN)	35064234	SOMMARIVA PERNO (CN)	12414362	SOMMARIVA PERNO (CN)	35776319	SOMMARIVA PERNO (CN)	35265383	SOMMARIVA PERNO (CN)	36854248
STROPPO (CN)	897309	STROPPO (CN)	12419163	STROPPO (CN)	864261	STROPPO (CN)	939795	STROPPO (CN)	925035
TARANTASCA (CN)	19532809	TARANTASCA (CN)	12454000	TARANTASCA (CN)	20599299	TARANTASCA (CN)	20963622	TARANTASCA (CN)	21179315
TORRE BORMIDA (CN)	2389623	TORRE BORMIDA (CN)	12566238	TORRE BORMIDA (CN)	2401688	TORRE BORMIDA (CN)	2471806	TORRE BORMIDA (CN)	2591077
TORRE MONDOVI' (CN)	5574697	TORRE MONDOVI' (CN)	12595064	TORRE MONDOVI' (CN)	5809206	TORRE MONDOVI' (CN)	6056257	TORRE MONDOVI' (CN)	5723420
TORRE SAN GIORGIO (CN)	8824311	TORRE SAN GIORGIO (CN)	12617265	TORRE SAN GIORGIO (CN)	8960034	TORRE SAN GIORGIO (CN)	9677123	TORRE SAN GIORGIO (CN)	9753384
TORRESINA (CN)	509779	TORRESINA (CN)	12737681	TORRESINA (CN)	554410	TORRESINA (CN)	511085	TORRESINA (CN)	550092
TREISO (CN)	8879801	TREISO (CN)	12738266	TREISO (CN)	9186877	TREISO (CN)	9184100	TREISO (CN)	9567422
TREZZO TINELLA (CN)	3317779	TREZZO TINELLA (CN)	12746223	TREZZO TINELLA (CN)	3429866	TREZZO TINELLA (CN)	3516991	TREZZO TINELLA (CN)	3459459
TRINITA' (CN)	23742772	TRINITA' (CN)	12789281	TRINITA' (CN)	23890134	TRINITA' (CN)	24597212	TRINITA' (CN)	25490381
VALDIERI (CN)	11182408	VALDIERI (CN)	12885379	VALDIERI (CN)	11721118	VALDIERI (CN)	11209162	VALDIERI (CN)	11694999
VALGRANA (CN)	7670060	VALGRANA (CN)	12904981	VALGRANA (CN)	7649508	VALGRANA (CN)	8014374	VALGRANA (CN)	8261815
VALLORIATE (CN)	1317440	VALLORIATE (CN)	12906665	VALLORIATE (CN)	1330138	VALLORIATE (CN)	1249097	VALLORIATE (CN)	1294733
VALMALA (CN)	777368	VALMALA (CN)	13038533	VALMALA (CN)	751322	VALMALA (CN)	837029	VALMALA (CN)	774925
VENASCA (CN)	16297588	VENASCA (CN)	13046912	VENASCA (CN)	16290088	VENASCA (CN)	16272111	VENASCA (CN)	16605954
VERDUNO (CN)	6622767	VERDUNO (CN)	13124032	VERDUNO (CN)	6957478	VERDUNO (CN)	7240106	VERDUNO (CN)	7372838
VERNANTE (CN)	14653761	VERNANTE (CN)	13140967	VERNANTE (CN)	15135850	VERNANTE (CN)	15167017	VERNANTE (CN)	14965942
VERZUOLO (CN)	74579171	VERZUOLO (CN)	13190293	VERZUOLO (CN)	75164909	VERZUOLO (CN)	75543878	VERZUOLO (CN)	77230859
VEZZA D'ALBA (CN)	25890055	VEZZA D'ALBA (CN)	13236954	VEZZA D'ALBA (CN)	27235854	VEZZA D'ALBA (CN)	28036591	VEZZA D'ALBA (CN)	29217158
VICOFORTE (CN)	43910715	VICOFORTE (CN)	13240201	VICOFORTE (CN)	45664195	VICOFORTE (CN)	46874200	VICOFORTE (CN)	46867910
VIGNOLO (CN)	31043768	VIGNOLO (CN)	13259037	VIGNOLO (CN)	34690172	VIGNOLO (CN)	36466182	VIGNOLO (CN)	37447632
VILLAFALLETTO (CN)	27171755	VILLAFALLETTO (CN)	13271236	VILLAFALLETTO (CN)	28732022	VILLAFALLETTO (CN)	28731532	VILLAFALLETTO (CN)	28792491
VILLANOVA MONDOVI' (CN)	66511857	VILLANOVA MONDOVI' (CN)	13307357	VILLANOVA MONDOVI' (CN)	70323291	VILLANOVA MONDOVI' (CN)	71850578	VILLANOVA MONDOVI' (CN)	74378158
VILLANOVA SOLARO (CN)	7812892	VILLANOVA SOLARO (CN)	13326556	VILLANOVA SOLARO (CN)	7662903	VILLANOVA SOLARO (CN)	7778305	VILLANOVA SOLARO (CN)	7894556
VILLAR SAN COSTANZO (CN)	16240584	VILLAR SAN COSTANZO (CN)	13359390	VILLAR SAN COSTANZO (CN)	16867183	VILLAR SAN COSTANZO (CN)	17227923	VILLAR SAN COSTANZO (CN)	17516296
VINADIO (CN)	8508449	VINADIO (CN)	13380686	VINADIO (CN)	8257675	VINADIO (CN)	8504679	VINADIO (CN)	8228010
VIOLA (CN)	4330398	VIOLA (CN)	13454706	VIOLA (CN)	4539795	VIOLA (CN)	4459953	VIOLA (CN)	4591737
VOTTIGNASCO (CN)	4701949	VOTTIGNASCO (CN)	13483296	VOTTIGNASCO (CN)	4763575	VOTTIGNASCO (CN)	4946943	VOTTIGNASCO (CN)	5306652
AGRATE CONTURBIA (NO)	23018971	AGRATE CONTURBIA (NO)	13494920	AGRATE CONTURBIA (NO)	23122280	AGRATE CONTURBIA (NO)	24821757	AGRATE CONTURBIA (NO)	25714888
AMENO (NO)	11140750	AMENO (NO)	13504098	AMENO (NO)	11174498	AMENO (NO)	11639936	AMENO (NO)	11717259
ARMENO (NO)	26112441	ARMENO (NO)	13516691	ARMENO (NO)	27539186	ARMENO (NO)	27375871	ARMENO (NO)	28025569
ARONA (NO)	219479736	ARONA (NO)	13627708	ARONA (NO)	225191978	ARONA (NO)	220077336	ARONA (NO)	218402678
BARENGO (NO)	12748254	BARENGO (NO)	13641991	BARENGO (NO)	12395369	BARENGO (NO)	11857839	BARENGO (NO)	12128621
BELLINZAGO NOVARESE (NO)	113352764	BELLINZAGO NOVARESE (NO)	13769215	BELLINZAGO NOVARESE (NO)	116802033	BELLINZAGO NOVARESE (NO)	117996957	BELLINZAGO NOVARESE (NO)	121870821
BIANDRATE (NO)	14329049	BIANDRATE (NO)	13831523	BIANDRATE (NO)	15318790	BIANDRATE (NO)	15209890	BIANDRATE (NO)	16163023
BOCA (NO)	14136917	BOCA (NO)	13858935	BOCA (NO)	14323557	BOCA (NO)	14625437	BOCA (NO)	14571917
BOGOGNO (NO)	27865764	BOGOGNO (NO)	13861097	BOGOGNO (NO)	24359322	BOGOGNO (NO)	25116313	BOGOGNO (NO)	26702240
BOLZANO NOVARESE (NO)	16117572	BOLZANO NOVARESE (NO)	13893674	BOLZANO NOVARESE (NO)	16058994	BOLZANO NOVARESE (NO)	16532976	BOLZANO NOVARESE (NO)	17210110
BORGO TICINO (NO)	51578190	BORGO TICINO (NO)	14001530	BORGO TICINO (NO)	53935301	BORGO TICINO (NO)	54286286	BORGO TICINO (NO)	54888013
BORGOLAVEZZARO (NO)	24443703	BORGOLAVEZZARO (NO)	14030419	BORGOLAVEZZARO (NO)	26364139	BORGOLAVEZZARO (NO)	26636813	BORGOLAVEZZARO (NO)	26863241
BORGOMANERO (NO)	301836786	BORGOMANERO (NO)	14108583	BORGOMANERO (NO)	297960669	BORGOMANERO (NO)	304128265	BORGOMANERO (NO)	303561543
BRIGA NOVARESE (NO)	43099784	BRIGA NOVARESE (NO)	14124326	BRIGA NOVARESE (NO)	42355780	BRIGA NOVARESE (NO)	44270960	BRIGA NOVARESE (NO)	45112912
BRIONA (NO)	15713328	BRIONA (NO)	14153378	BRIONA (NO)	16406303	BRIONA (NO)	16613890	BRIONA (NO)	17117897
CALTIGNAGA (NO)	34674333	CALTIGNAGA (NO)	14207764	CALTIGNAGA (NO)	36153749	CALTIGNAGA (NO)	37082975	CALTIGNAGA (NO)	37815340
CAMERI (NO)	142356307	CAMERI (NO)	14211134	CAMERI (NO)	146488320	CAMERI (NO)	148615205	CAMERI (NO)	149656574
CARPIGNANO SESIA (NO)	31842048	CARPIGNANO SESIA (NO)	14262356	CARPIGNANO SESIA (NO)	32357225	CARPIGNANO SESIA (NO)	32798034	CARPIGNANO SESIA (NO)	32810940
CASALBELTRAME (NO)	14236445	CASALBELTRAME (NO)	14292884	CASALBELTRAME (NO)	13914839	CASALBELTRAME (NO)	14493215	CASALBELTRAME (NO)	15237738
CASALEGGIO NOVARA (NO)	11897630	CASALEGGIO NOVARA (NO)	14299658	CASALEGGIO NOVARA (NO)	12668084	CASALEGGIO NOVARA (NO)	13015867	CASALEGGIO NOVARA (NO)	13026031
CASALINO (NO)	18871930	CASALINO (NO)	14329426	CASALINO (NO)	19453224	CASALINO (NO)	19662046	CASALINO (NO)	19664111
CASALVOLONE (NO)	10256206	CASALVOLONE (NO)	14331865	CASALVOLONE (NO)	10550512	CASALVOLONE (NO)	10738238	CASALVOLONE (NO)	10653611
CASTELLAZZO NOVARESE (NO)	3162567	CASTELLAZZO NOVARESE (NO)	14362274	CASTELLAZZO NOVARESE (NO)	3361646	CASTELLAZZO NOVARESE (NO)	3362406	CASTELLAZZO NOVARESE (NO)	3718103
CASTELLETTO SOPRA TICINO (NO)	132188685	CASTELLETTO SOPRA TICINO (NO)	14395999	CASTELLETTO SOPRA TICINO (NO)	133051037	CASTELLETTO SOPRA TICINO (NO)	131507142	CASTELLETTO SOPRA TICINO (NO)	134178797
CAVAGLIETTO (NO)	5280910	CAVAGLIETTO (NO)	14564860	CAVAGLIETTO (NO)	5196957	CAVAGLIETTO (NO)	5170002	CAVAGLIETTO (NO)	5309554
CAVAGLIO D'AGOGNA (NO)	16740643	CAVAGLIO D'AGOGNA (NO)	14580910	CAVAGLIO D'AGOGNA (NO)	16404273	CAVAGLIO D'AGOGNA (NO)	16678054	CAVAGLIO D'AGOGNA (NO)	16451134
CAVALLIRIO (NO)	16282800	CAVALLIRIO (NO)	14678317	CAVALLIRIO (NO)	16765290	CAVALLIRIO (NO)	17443271	CAVALLIRIO (NO)	18178161
CERANO (NO)	90548956	CERANO (NO)	14738088	CERANO (NO)	88204584	CERANO (NO)	88700566	CERANO (NO)	89997734
COLAZZA (NO)	7876542	COLAZZA (NO)	14757039	COLAZZA (NO)	6994109	COLAZZA (NO)	7043848	COLAZZA (NO)	6781689
COMIGNAGO (NO)	16179874	COMIGNAGO (NO)	14776906	COMIGNAGO (NO)	17356273	COMIGNAGO (NO)	17421854	COMIGNAGO (NO)	17297901
CRESSA (NO)	21257781	CRESSA (NO)	14789368	CRESSA (NO)	21100330	CRESSA (NO)	21624829	CRESSA (NO)	22416713
CUREGGIO (NO)	32695309	CUREGGIO (NO)	14800280	CUREGGIO (NO)	33807132	CUREGGIO (NO)	34065888	CUREGGIO (NO)	34802679
DIVIGNANO (NO)	14930897	DIVIGNANO (NO)	14854507	DIVIGNANO (NO)	15043529	DIVIGNANO (NO)	14943822	DIVIGNANO (NO)	15505853
DORMELLETTO (NO)	39287309	DORMELLETTO (NO)	14875297	DORMELLETTO (NO)	39486918	DORMELLETTO (NO)	39732507	DORMELLETTO (NO)	39599280
FARA NOVARESE (NO)	28516264	FARA NOVARESE (NO)	14907080	FARA NOVARESE (NO)	29288899	FARA NOVARESE (NO)	29132252	FARA NOVARESE (NO)	30326892
FONTANETO D'AGOGNA (NO)	35157084	FONTANETO D'AGOGNA (NO)	14983401	FONTANETO D'AGOGNA (NO)	35168819	FONTANETO D'AGOGNA (NO)	35466525	FONTANETO D'AGOGNA (NO)	36825217
GALLIATE (NO)	204562748	GALLIATE (NO)	15015587	GALLIATE (NO)	208297472	GALLIATE (NO)	210939847	GALLIATE (NO)	215568718
GARBAGNA NOVARESE (NO)	17295719	GARBAGNA NOVARESE (NO)	15065674	GARBAGNA NOVARESE (NO)	18133021	GARBAGNA NOVARESE (NO)	18878251	GARBAGNA NOVARESE (NO)	20246890
GARGALLO (NO)	22104647	GARGALLO (NO)	15074825	GARGALLO (NO)	22825882	GARGALLO (NO)	23739151	GARGALLO (NO)	24354057
GATTICO (NO)	46062037	GATTICO (NO)	15214619	GATTICO (NO)	44355125	GATTICO (NO)	46245399	GATTICO (NO)	46452994
GHEMME (NO)	52611596	GHEMME (NO)	15272502	GHEMME (NO)	55798243	GHEMME (NO)	56918730	GHEMME (NO)	55781727
GOZZANO (NO)	82470080	GOZZANO (NO)	15316660	GOZZANO (NO)	79640945	GOZZANO (NO)	82582061	GOZZANO (NO)	81104314
GRANOZZO CON MONTICELLO (NO)	17851235	GRANOZZO CON MONTICELLO (NO)	15342218	GRANOZZO CON MONTICELLO (NO)	18381940	GRANOZZO CON MONTICELLO (NO)	18284731	GRANOZZO CON MONTICELLO (NO)	19044049
GRIGNASCO (NO)	64217281	GRIGNASCO (NO)	15373428	GRIGNASCO (NO)	62240784	GRIGNASCO (NO)	62651015	GRIGNASCO (NO)	63598627
INVORIO (NO)	54365957	INVORIO (NO)	15380517	INVORIO (NO)	55221464	INVORIO (NO)	57169456	INVORIO (NO)	59322215
LANDIONA (NO)	8674381	LANDIONA (NO)	15387192	LANDIONA (NO)	8903644	LANDIONA (NO)	8702080	LANDIONA (NO)	9033894
LESA (NO)	34417698	LESA (NO)	15482423	LESA (NO)	34570930	LESA (NO)	34547338	LESA (NO)	35688194
MAGGIORA (NO)	21783694	MAGGIORA (NO)	15499267	MAGGIORA (NO)	21543279	MAGGIORA (NO)	22583863	MAGGIORA (NO)	23105419
MANDELLO VITTA (NO)	3428809	MANDELLO VITTA (NO)	15549399	MANDELLO VITTA (NO)	3199182	MANDELLO VITTA (NO)	3354998	MANDELLO VITTA (NO)	3350444
MARANO TICINO (NO)	20027169	MARANO TICINO (NO)	15572415	MARANO TICINO (NO)	19097865	MARANO TICINO (NO)	19368103	MARANO TICINO (NO)	20472313
MASSINO VISCONTI (NO)	17246183	MASSINO VISCONTI (NO)	15581045	MASSINO VISCONTI (NO)	16592373	MASSINO VISCONTI (NO)	16313595	MASSINO VISCONTI (NO)	16642074
MEINA (NO)	39626941	MEINA (NO)	15688815	MEINA (NO)	40068711	MEINA (NO)	40633486	MEINA (NO)	39756564
MEZZOMERICO (NO)	15259599	MEZZOMERICO (NO)	15727157	MEZZOMERICO (NO)	16383936	MEZZOMERICO (NO)	16710215	MEZZOMERICO (NO)	17222054
MIASINO (NO)	12209209	MIASINO (NO)	15803670	MIASINO (NO)	12276507	MIASINO (NO)	11896553	MIASINO (NO)	11476002
MOMO (NO)	34736051	MOMO (NO)	15832586	MOMO (NO)	34647165	MOMO (NO)	35292272	MOMO (NO)	35008439
NEBBIUNO (NO)	26323718	NEBBIUNO (NO)	15881068	NEBBIUNO (NO)	27947976	NEBBIUNO (NO)	28834079	NEBBIUNO (NO)	29353127
NIBBIOLA (NO)	10463161	NIBBIOLA (NO)	15895933	NIBBIOLA (NO)	11071165	NIBBIOLA (NO)	10909180	NIBBIOLA (NO)	10984964
NOVARA (NO)	1595187166	NOVARA (NO)	15990739	NOVARA (NO)	1603435420	NOVARA (NO)	1610076508	NOVARA (NO)	1607726840
OLEGGIO (NO)	173625897	OLEGGIO (NO)	16021071	OLEGGIO (NO)	175076391	OLEGGIO (NO)	179547907	OLEGGIO (NO)	181168432
OLEGGIO CASTELLO (NO)	29566818	OLEGGIO CASTELLO (NO)	16133403	OLEGGIO CASTELLO (NO)	29947844	OLEGGIO CASTELLO (NO)	30761293	OLEGGIO CASTELLO (NO)	29865862
ORTA SAN GIULIO (NO)	16017999	ORTA SAN GIULIO (NO)	16192551	ORTA SAN GIULIO (NO)	16332750	ORTA SAN GIULIO (NO)	16915234	ORTA SAN GIULIO (NO)	18547490
PARUZZARO (NO)	27094186	PARUZZARO (NO)	16223019	PARUZZARO (NO)	29772960	PARUZZARO (NO)	32135085	PARUZZARO (NO)	32993548
PELLA (NO)	17033567	PELLA (NO)	16239795	PELLA (NO)	15512041	PELLA (NO)	15587345	PELLA (NO)	17247958
PETTENASCO (NO)	19617592	PETTENASCO (NO)	16248369	PETTENASCO (NO)	19960625	PETTENASCO (NO)	20930331	PETTENASCO (NO)	20910186
PISANO (NO)	10176875	PISANO (NO)	16295634	PISANO (NO)	9902814	PISANO (NO)	9868378	PISANO (NO)	9981574
POGNO (NO)	21147267	POGNO (NO)	16352897	POGNO (NO)	20570171	POGNO (NO)	21299208	POGNO (NO)	20633197
POMBIA (NO)	26968774	POMBIA (NO)	16382877	POMBIA (NO)	26612671	POMBIA (NO)	26831476	POMBIA (NO)	28329131
PRATO SESIA (NO)	25898151	PRATO SESIA (NO)	16406053	PRATO SESIA (NO)	26519264	PRATO SESIA (NO)	26227742	PRATO SESIA (NO)	26951074
RECETTO (NO)	10832149	RECETTO (NO)	16408565	RECETTO (NO)	11336287	RECETTO (NO)	11203067	RECETTO (NO)	11450722
ROMAGNANO SESIA (NO)	58148254	ROMAGNANO SESIA (NO)	16416642	ROMAGNANO SESIA (NO)	57459011	ROMAGNANO SESIA (NO)	57623005	ROMAGNANO SESIA (NO)	57502721
ROMENTINO (NO)	65493287	ROMENTINO (NO)	16436408	ROMENTINO (NO)	67682599	ROMENTINO (NO)	67711949	ROMENTINO (NO)	69846201
SAN MAURIZIO D'OPAGLIO (NO)	44687922	SAN MAURIZIO D'OPAGLIO (NO)	16485066	SAN MAURIZIO D'OPAGLIO (NO)	43154251	SAN MAURIZIO D'OPAGLIO (NO)	45388513	SAN MAURIZIO D'OPAGLIO (NO)	44283237
SAN NAZZARO SESIA (NO)	9326873	SAN NAZZARO SESIA (NO)	16610978	SAN NAZZARO SESIA (NO)	10164449	SAN NAZZARO SESIA (NO)	9443985	SAN NAZZARO SESIA (NO)	9321605
SAN PIETRO MOSEZZO (NO)	26543790	SAN PIETRO MOSEZZO (NO)	16615202	SAN PIETRO MOSEZZO (NO)	29447016	SAN PIETRO MOSEZZO (NO)	28388424	SAN PIETRO MOSEZZO (NO)	28808850
SILLAVENGO (NO)	6697484	SILLAVENGO (NO)	16665936	SILLAVENGO (NO)	7113027	SILLAVENGO (NO)	7128338	SILLAVENGO (NO)	7238391
SIZZANO (NO)	19625611	SIZZANO (NO)	16676528	SIZZANO (NO)	20364855	SIZZANO (NO)	20878367	SIZZANO (NO)	20961535
SORISO (NO)	10043921	SORISO (NO)	16824553	SORISO (NO)	9715358	SORISO (NO)	10037624	SORISO (NO)	10071591
SOZZAGO (NO)	13815908	SOZZAGO (NO)	16875122	SOZZAGO (NO)	14938290	SOZZAGO (NO)	14428737	SOZZAGO (NO)	14683454
SUNO (NO)	35812761	SUNO (NO)	16879204	SUNO (NO)	36953082	SUNO (NO)	37049895	SUNO (NO)	39146651
TERDOBBIATE (NO)	6544264	TERDOBBIATE (NO)	16885443	TERDOBBIATE (NO)	6825878	TERDOBBIATE (NO)	6705106	TERDOBBIATE (NO)	6954737
TORNACO (NO)	11666353	TORNACO (NO)	16925494	TORNACO (NO)	12141180	TORNACO (NO)	11974880	TORNACO (NO)	12386823
TRECATE (NO)	253486320	TRECATE (NO)	16960004	TRECATE (NO)	255625648	TRECATE (NO)	255142036	TRECATE (NO)	258477585
VAPRIO D'AGOGNA (NO)	13067076	VAPRIO D'AGOGNA (NO)	16964672	VAPRIO D'AGOGNA (NO)	13050428	VAPRIO D'AGOGNA (NO)	13638076	VAPRIO D'AGOGNA (NO)	13587557
VARALLO POMBIA (NO)	60466051	VARALLO POMBIA (NO)	17006604	VARALLO POMBIA (NO)	60743048	VARALLO POMBIA (NO)	61551449	VARALLO POMBIA (NO)	63074782
VERUNO (NO)	26777624	VERUNO (NO)	17016202	VERUNO (NO)	26750610	VERUNO (NO)	26915467	VERUNO (NO)	27472859
VESPOLATE (NO)	23555660	VESPOLATE (NO)	17024954	VESPOLATE (NO)	24094905	VESPOLATE (NO)	24406055	VESPOLATE (NO)	24985768
VICOLUNGO (NO)	11790056	VICOLUNGO (NO)	17030680	VICOLUNGO (NO)	11708076	VICOLUNGO (NO)	11740949	VICOLUNGO (NO)	11766967
VINZAGLIO (NO)	6916893	VINZAGLIO (NO)	17118925	VINZAGLIO (NO)	6863574	VINZAGLIO (NO)	6912378	VINZAGLIO (NO)	7060632
AGLIE' (TO)	38127512	AGLIE' (TO)	17119769	AGLIE' (TO)	37940442	AGLIE' (TO)	37926005	AGLIE' (TO)	39365352
AIRASCA (TO)	45484950	AIRASCA (TO)	17120400	AIRASCA (TO)	45123723	AIRASCA (TO)	45644398	AIRASCA (TO)	46925682
ALA DI STURA (TO)	5009527	ALA DI STURA (TO)	17134542	ALA DI STURA (TO)	5032771	ALA DI STURA (TO)	5014486	ALA DI STURA (TO)	5068638
ALBIANO D'IVREA (TO)	22760836	ALBIANO D'IVREA (TO)	17157405	ALBIANO D'IVREA (TO)	23706719	ALBIANO D'IVREA (TO)	23245519	ALBIANO D'IVREA (TO)	23722729
ALICE SUPERIORE (TO)	9527366	ALICE SUPERIORE (TO)	17205739	ALICE SUPERIORE (TO)	9995278	ALICE SUPERIORE (TO)	9833533	ALICE SUPERIORE (TO)	10714120
ALMESE (TO)	101797334	ALMESE (TO)	17449236	ALMESE (TO)	99783737	ALMESE (TO)	102520826	ALMESE (TO)	104350853
ALPETTE (TO)	3594390	ALPETTE (TO)	17452202	ALPETTE (TO)	3718580	ALPETTE (TO)	3732850	ALPETTE (TO)	3953093
ALPIGNANO (TO)	234191213	ALPIGNANO (TO)	17511487	ALPIGNANO (TO)	231115279	ALPIGNANO (TO)	233352826	ALPIGNANO (TO)	237840344
ANDEZENO (TO)	26084290	ANDEZENO (TO)	17532400	ANDEZENO (TO)	26434522	ANDEZENO (TO)	27297683	ANDEZENO (TO)	28504952
ANDRATE (TO)	5893726	ANDRATE (TO)	17577439	ANDRATE (TO)	5974286	ANDRATE (TO)	6063460	ANDRATE (TO)	6311669
ANGROGNA (TO)	8189688	ANGROGNA (TO)	17637990	ANGROGNA (TO)	8465806	ANGROGNA (TO)	8703454	ANGROGNA (TO)	8752652
ARIGNANO (TO)	12341072	ARIGNANO (TO)	17660399	ARIGNANO (TO)	13066481	ARIGNANO (TO)	13443539	ARIGNANO (TO)	14119044
AVIGLIANA (TO)	169305330	AVIGLIANA (TO)	17741283	AVIGLIANA (TO)	173652501	AVIGLIANA (TO)	176938826	AVIGLIANA (TO)	180615188
AZEGLIO (TO)	16895425	AZEGLIO (TO)	17744565	AZEGLIO (TO)	16501509	AZEGLIO (TO)	16636880	AZEGLIO (TO)	17265664
BAIRO (TO)	9819512	BAIRO (TO)	17747806	BAIRO (TO)	9782877	BAIRO (TO)	10149307	BAIRO (TO)	10485319
BALANGERO (TO)	41412855	BALANGERO (TO)	17890704	BALANGERO (TO)	43491286	BALANGERO (TO)	44773225	BALANGERO (TO)	45847834
BALDISSERO CANAVESE (TO)	7048182	BALDISSERO CANAVESE (TO)	17900904	BALDISSERO CANAVESE (TO)	7608282	BALDISSERO CANAVESE (TO)	7352100	BALDISSERO CANAVESE (TO)	6916060
BALDISSERO TORINESE (TO)	78409106	BALDISSERO TORINESE (TO)	17920234	BALDISSERO TORINESE (TO)	71338701	BALDISSERO TORINESE (TO)	74570464	BALDISSERO TORINESE (TO)	76814094
BALME (TO)	761603	BALME (TO)	17994177	BALME (TO)	816098	BALME (TO)	801513	BALME (TO)	793717
BANCHETTE (TO)	52556203	BANCHETTE (TO)	18020208	BANCHETTE (TO)	50221161	BANCHETTE (TO)	49257496	BANCHETTE (TO)	49007821
BARBANIA (TO)	22839955	BARBANIA (TO)	18033317	BARBANIA (TO)	22402926	BARBANIA (TO)	21567146	BARBANIA (TO)	22381066
BARDONECCHIA (TO)	47812245	BARDONECCHIA (TO)	18068853	BARDONECCHIA (TO)	51748978	BARDONECCHIA (TO)	53791251	BARDONECCHIA (TO)	53352894
BARONE CANAVESE (TO)	7449941	BARONE CANAVESE (TO)	18128730	BARONE CANAVESE (TO)	7287747	BARONE CANAVESE (TO)	7282928	BARONE CANAVESE (TO)	7468161
BEINASCO (TO)	237114309	BEINASCO (TO)	18271629	BEINASCO (TO)	243102619	BEINASCO (TO)	244932595	BEINASCO (TO)	249896141
BIBIANA (TO)	35911686	BIBIANA (TO)	18281894	BIBIANA (TO)	35310130	BIBIANA (TO)	36387915	BIBIANA (TO)	37309748
BOBBIO PELLICE (TO)	5038331	BOBBIO PELLICE (TO)	18309159	BOBBIO PELLICE (TO)	5224255	BOBBIO PELLICE (TO)	5142977	BOBBIO PELLICE (TO)	5109213
BOLLENGO (TO)	30039374	BOLLENGO (TO)	18349639	BOLLENGO (TO)	27782023	BOLLENGO (TO)	28717921	BOLLENGO (TO)	29655084
BORGARO TORINESE (TO)	181982558	BORGARO TORINESE (TO)	18406215	BORGARO TORINESE (TO)	179200703	BORGARO TORINESE (TO)	181662678	BORGARO TORINESE (TO)	184696982
BORGIALLO (TO)	6794639	BORGIALLO (TO)	18429654	BORGIALLO (TO)	6469472	BORGIALLO (TO)	6702958	BORGIALLO (TO)	7060525
BORGOFRANCO D'IVREA (TO)	48664131	BORGOFRANCO D'IVREA (TO)	18505448	BORGOFRANCO D'IVREA (TO)	49168768	BORGOFRANCO D'IVREA (TO)	49829538	BORGOFRANCO D'IVREA (TO)	49655154
BORGOMASINO (TO)	10450043	BORGOMASINO (TO)	18534330	BORGOMASINO (TO)	10604301	BORGOMASINO (TO)	10675190	BORGOMASINO (TO)	10665334
BORGONE SUSA (TO)	29492825	BORGONE SUSA (TO)	18585080	BORGONE SUSA (TO)	28491331	BORGONE SUSA (TO)	28295659	BORGONE SUSA (TO)	29107363
BOSCONERO (TO)	37254088	BOSCONERO (TO)	18599393	BOSCONERO (TO)	36533313	BOSCONERO (TO)	37422670	BOSCONERO (TO)	38352960
BRANDIZZO (TO)	105542643	BRANDIZZO (TO)	18668875	BRANDIZZO (TO)	105302162	BRANDIZZO (TO)	106975615	BRANDIZZO (TO)	110621102
BRICHERASIO (TO)	53169094	BRICHERASIO (TO)	18707333	BRICHERASIO (TO)	54642983	BRICHERASIO (TO)	56941800	BRICHERASIO (TO)	58463951
BROSSO (TO)	5202925	BROSSO (TO)	18726649	BROSSO (TO)	5550538	BROSSO (TO)	5538966	BROSSO (TO)	5601883
BROZOLO (TO)	6784924	BROZOLO (TO)	18844114	BROZOLO (TO)	6426085	BROZOLO (TO)	6438971	BROZOLO (TO)	6833334
BRUINO (TO)	117376469	BRUINO (TO)	18879460	BRUINO (TO)	116582095	BRUINO (TO)	119250996	BRUINO (TO)	120586679
BRUSASCO (TO)	19501530	BRUSASCO (TO)	18930801	BRUSASCO (TO)	19638169	BRUSASCO (TO)	19910874	BRUSASCO (TO)	19890635
BRUZOLO (TO)	18572297	BRUZOLO (TO)	18984608	BRUZOLO (TO)	18553579	BRUZOLO (TO)	19114644	BRUZOLO (TO)	19900387
BURIASCO (TO)	14894514	BURIASCO (TO)	19131261	BURIASCO (TO)	14846797	BURIASCO (TO)	15143769	BURIASCO (TO)	15982837
BUROLO (TO)	22434518	BUROLO (TO)	19171524	BUROLO (TO)	22617356	BUROLO (TO)	21268232	BUROLO (TO)	22762679
BUSANO (TO)	20138598	BUSANO (TO)	19194931	BUSANO (TO)	20195459	BUSANO (TO)	20150103	BUSANO (TO)	22866174
BUSSOLENO (TO)	81417476	BUSSOLENO (TO)	19209174	BUSSOLENO (TO)	81501143	BUSSOLENO (TO)	80372174	BUSSOLENO (TO)	80136790
BUTTIGLIERA ALTA (TO)	102550464	BUTTIGLIERA ALTA (TO)	19271922	BUTTIGLIERA ALTA (TO)	98322599	BUTTIGLIERA ALTA (TO)	98463070	BUTTIGLIERA ALTA (TO)	101636637
CAFASSE (TO)	47004883	CAFASSE (TO)	19309774	CAFASSE (TO)	46499709	CAFASSE (TO)	46712893	CAFASSE (TO)	46866429
CALUSO (TO)	98688296	CALUSO (TO)	19479106	CALUSO (TO)	98507051	CALUSO (TO)	100174890	CALUSO (TO)	101550313
CAMBIANO (TO)	85736233	CAMBIANO (TO)	19518180	CAMBIANO (TO)	85741991	CAMBIANO (TO)	87819060	CAMBIANO (TO)	88311916
CAMPIGLIONE FENILE (TO)	14828062	CAMPIGLIONE FENILE (TO)	19619311	CAMPIGLIONE FENILE (TO)	14439347	CAMPIGLIONE FENILE (TO)	14918203	CAMPIGLIONE FENILE (TO)	15633097
CANDIA CANAVESE (TO)	18349312	CANDIA CANAVESE (TO)	19629334	CANDIA CANAVESE (TO)	17172174	CANDIA CANAVESE (TO)	17663080	CANDIA CANAVESE (TO)	18301523
CANDIOLO (TO)	75796303	CANDIOLO (TO)	19651333	CANDIOLO (TO)	72313062	CANDIOLO (TO)	74030718	CANDIOLO (TO)	75949485
CANISCHIO (TO)	3301773	CANISCHIO (TO)	19660142	CANISCHIO (TO)	3219398	CANISCHIO (TO)	3641508	CANISCHIO (TO)	3635443
CANTALUPA (TO)	35423834	CANTALUPA (TO)	19679252	CANTALUPA (TO)	38924437	CANTALUPA (TO)	38630439	CANTALUPA (TO)	39265840
CANTOIRA (TO)	6430251	CANTOIRA (TO)	19749161	CANTOIRA (TO)	6470684	CANTOIRA (TO)	6640562	CANTOIRA (TO)	6787664
CAPRIE (TO)	29958799	CAPRIE (TO)	19905121	CAPRIE (TO)	27670893	CAPRIE (TO)	28555131	CAPRIE (TO)	29227125
CARAVINO (TO)	11969153	CARAVINO (TO)	19928823	CARAVINO (TO)	11996728	CARAVINO (TO)	12021746	CARAVINO (TO)	12025089
CAREMA (TO)	9220609	CAREMA (TO)	19975738	CAREMA (TO)	9509907	CAREMA (TO)	8885182	CAREMA (TO)	9682531
CARIGNANO (TO)	116170589	CARIGNANO (TO)	20003308	CARIGNANO (TO)	115127254	CARIGNANO (TO)	117079522	CARIGNANO (TO)	119193659
CARMAGNOLA (TO)	330829155	CARMAGNOLA (TO)	20016984	CARMAGNOLA (TO)	338690271	CARMAGNOLA (TO)	345228690	CARMAGNOLA (TO)	354571998
CASALBORGONE (TO)	22035785	CASALBORGONE (TO)	20023293	CASALBORGONE (TO)	22900045	CASALBORGONE (TO)	23398735	CASALBORGONE (TO)	24641329
CASCINETTE D'IVREA (TO)	23080467	CASCINETTE D'IVREA (TO)	20030512	CASCINETTE D'IVREA (TO)	23905937	CASCINETTE D'IVREA (TO)	23811773	CASCINETTE D'IVREA (TO)	23729635
CASELETTE (TO)	39435484	CASELETTE (TO)	20087426	CASELETTE (TO)	39855057	CASELETTE (TO)	40689553	CASELETTE (TO)	42167446
CASELLE TORINESE (TO)	228896241	CASELLE TORINESE (TO)	20160282	CASELLE TORINESE (TO)	234162159	CASELLE TORINESE (TO)	237982589	CASELLE TORINESE (TO)	243526638
CASTAGNETO PO (TO)	29892516	CASTAGNETO PO (TO)	20226460	CASTAGNETO PO (TO)	29931392	CASTAGNETO PO (TO)	31646025	CASTAGNETO PO (TO)	31309800
CASTAGNOLE PIEMONTE (TO)	24749799	CASTAGNOLE PIEMONTE (TO)	20232074	CASTAGNOLE PIEMONTE (TO)	25744118	CASTAGNOLE PIEMONTE (TO)	26252385	CASTAGNOLE PIEMONTE (TO)	27435188
CASTELLAMONTE (TO)	125148460	CASTELLAMONTE (TO)	20354546	CASTELLAMONTE (TO)	123498484	CASTELLAMONTE (TO)	123101364	CASTELLAMONTE (TO)	128039792
CASTELNUOVO NIGRA (TO)	4620411	CASTELNUOVO NIGRA (TO)	20436917	CASTELNUOVO NIGRA (TO)	4862759	CASTELNUOVO NIGRA (TO)	4956569	CASTELNUOVO NIGRA (TO)	5278222
CASTIGLIONE TORINESE (TO)	107176730	CASTIGLIONE TORINESE (TO)	20583250	CASTIGLIONE TORINESE (TO)	105483343	CASTIGLIONE TORINESE (TO)	104422046	CASTIGLIONE TORINESE (TO)	107809244
CAVAGNOLO (TO)	28775910	CAVAGNOLO (TO)	20601133	CAVAGNOLO (TO)	28791058	CAVAGNOLO (TO)	29781470	CAVAGNOLO (TO)	29335105
CAVOUR (TO)	61843652	CAVOUR (TO)	20665477	CAVOUR (TO)	62308376	CAVOUR (TO)	63305407	CAVOUR (TO)	65057741
CERCENASCO (TO)	22051152	CERCENASCO (TO)	20727870	CERCENASCO (TO)	22052867	CERCENASCO (TO)	21814912	CERCENASCO (TO)	22435735
CERES (TO)	12295943	CERES (TO)	20991531	CERES (TO)	12792207	CERES (TO)	12715439	CERES (TO)	13091852
CERESOLE REALE (TO)	2518457	CERESOLE REALE (TO)	21025345	CERESOLE REALE (TO)	2633132	CERESOLE REALE (TO)	2467604	CERESOLE REALE (TO)	2660976
CESANA TORINESE (TO)	13851252	CESANA TORINESE (TO)	21027626	CESANA TORINESE (TO)	14012209	CESANA TORINESE (TO)	14183856	CESANA TORINESE (TO)	13896096
CHIALAMBERTO (TO)	3445505	CHIALAMBERTO (TO)	21097849	CHIALAMBERTO (TO)	4006731	CHIALAMBERTO (TO)	4271518	CHIALAMBERTO (TO)	4366297
CHIANOCCO (TO)	20766638	CHIANOCCO (TO)	21199245	CHIANOCCO (TO)	21330202	CHIANOCCO (TO)	21713592	CHIANOCCO (TO)	22339702
CHIAVERANO (TO)	32268814	CHIAVERANO (TO)	21278018	CHIAVERANO (TO)	32328573	CHIAVERANO (TO)	32565105	CHIAVERANO (TO)	32113591
CHIERI (TO)	493205523	CHIERI (TO)	21376422	CHIERI (TO)	496991656	CHIERI (TO)	502348221	CHIERI (TO)	499191082
CHIESANUOVA (TO)	2403326	CHIESANUOVA (TO)	21389681	CHIESANUOVA (TO)	2132168	CHIESANUOVA (TO)	2267878	CHIESANUOVA (TO)	2404378
CHIOMONTE (TO)	11822017	CHIOMONTE (TO)	21459387	CHIOMONTE (TO)	11948903	CHIOMONTE (TO)	13034793	CHIOMONTE (TO)	13046610
CHIUSA DI SAN MICHELE (TO)	20801431	CHIUSA DI SAN MICHELE (TO)	21470176	CHIUSA DI SAN MICHELE (TO)	19991085	CHIUSA DI SAN MICHELE (TO)	20062880	CHIUSA DI SAN MICHELE (TO)	21165628
CHIVASSO (TO)	323340148	CHIVASSO (TO)	21484512	CHIVASSO (TO)	341744358	CHIVASSO (TO)	348328728	CHIVASSO (TO)	354967372
CICONIO (TO)	4095752	CICONIO (TO)	21515636	CICONIO (TO)	4192342	CICONIO (TO)	4287704	CICONIO (TO)	4479653
CINTANO (TO)	3316289	CINTANO (TO)	21539440	CINTANO (TO)	3328892	CINTANO (TO)	3672611	CINTANO (TO)	3512643
CINZANO (TO)	5073828	CINZANO (TO)	21712743	CINZANO (TO)	5215102	CINZANO (TO)	5105373	CINZANO (TO)	4738290
CIRIE' (TO)	255480041	CIRIE' (TO)	21713649	CIRIE' (TO)	258244155	CIRIE' (TO)	261025618	CIRIE' (TO)	260421942
CLAVIERE (TO)	2245398	CLAVIERE (TO)	21935249	CLAVIERE (TO)	1924441	CLAVIERE (TO)	2169520	CLAVIERE (TO)	2243343
COASSOLO TORINESE (TO)	18833342	COASSOLO TORINESE (TO)	21973784	COASSOLO TORINESE (TO)	19415288	COASSOLO TORINESE (TO)	19520615	COASSOLO TORINESE (TO)	19798071
COAZZE (TO)	37456788	COAZZE (TO)	21981554	COAZZE (TO)	37811143	COAZZE (TO)	39083768	COAZZE (TO)	38491345
COLLEGNO (TO)	703811401	COLLEGNO (TO)	22062039	COLLEGNO (TO)	694612493	COLLEGNO (TO)	701847115	COLLEGNO (TO)	715037808
COLLERETTO CASTELNUOVO (TO)	3706106	COLLERETTO CASTELNUOVO (TO)	22142493	COLLERETTO CASTELNUOVO (TO)	3727912	COLLERETTO CASTELNUOVO (TO)	3776186	COLLERETTO CASTELNUOVO (TO)	3902971
COLLERETTO GIACOSA (TO)	9959881	COLLERETTO GIACOSA (TO)	22198749	COLLERETTO GIACOSA (TO)	9535539	COLLERETTO GIACOSA (TO)	9866185	COLLERETTO GIACOSA (TO)	9663054
CONDOVE (TO)	60062353	CONDOVE (TO)	22339871	CONDOVE (TO)	60856980	CONDOVE (TO)	61623708	CONDOVE (TO)	62788894
CORIO (TO)	42264012	CORIO (TO)	22419551	CORIO (TO)	41902250	CORIO (TO)	42152833	CORIO (TO)	42276312
COSSANO CANAVESE (TO)	6359053	COSSANO CANAVESE (TO)	22465823	COSSANO CANAVESE (TO)	5526544	COSSANO CANAVESE (TO)	6350479	COSSANO CANAVESE (TO)	5773059
CUCEGLIO (TO)	12361525	CUCEGLIO (TO)	22666009	CUCEGLIO (TO)	12644690	CUCEGLIO (TO)	13127147	CUCEGLIO (TO)	13327288
CUMIANA (TO)	101150280	CUMIANA (TO)	22682951	CUMIANA (TO)	103606365	CUMIANA (TO)	104183406	CUMIANA (TO)	107040820
CUORGNE' (TO)	131199498	CUORGNE' (TO)	22861582	CUORGNE' (TO)	123059481	CUORGNE' (TO)	126443844	CUORGNE' (TO)	131097049
DRUENTO (TO)	112196034	DRUENTO (TO)	23044705	DRUENTO (TO)	112369713	DRUENTO (TO)	115271483	DRUENTO (TO)	119304535
EXILLES (TO)	3149904	EXILLES (TO)	23072670	EXILLES (TO)	3284440	EXILLES (TO)	3308552	EXILLES (TO)	3452789
FAVRIA (TO)	62538429	FAVRIA (TO)	23142175	FAVRIA (TO)	59298761	FAVRIA (TO)	60931546	FAVRIA (TO)	63250779
FELETTO (TO)	27844555	FELETTO (TO)	23196482	FELETTO (TO)	25184749	FELETTO (TO)	24989207	FELETTO (TO)	26564637
FENESTRELLE (TO)	7426960	FENESTRELLE (TO)	23199429	FENESTRELLE (TO)	7606436	FENESTRELLE (TO)	7456517	FENESTRELLE (TO)	7783041
FIANO (TO)	60326509	FIANO (TO)	23334363	FIANO (TO)	53031581	FIANO (TO)	51664755	FIANO (TO)	64247791
FIORANO CANAVESE (TO)	11032588	FIORANO CANAVESE (TO)	23337095	FIORANO CANAVESE (TO)	11292236	FIORANO CANAVESE (TO)	11099029	FIORANO CANAVESE (TO)	11199683
FOGLIZZO (TO)	27731851	FOGLIZZO (TO)	23338410	FOGLIZZO (TO)	28408171	FOGLIZZO (TO)	29182899	FOGLIZZO (TO)	29892490
FORNO CANAVESE (TO)	53155402	FORNO CANAVESE (TO)	23415633	FORNO CANAVESE (TO)	44232698	FORNO CANAVESE (TO)	46480099	FORNO CANAVESE (TO)	49914211
FRASSINETTO (TO)	2446182	FRASSINETTO (TO)	23445791	FRASSINETTO (TO)	2413055	FRASSINETTO (TO)	2587895	FRASSINETTO (TO)	2524661
FRONT (TO)	20223727	FRONT (TO)	23511446	FRONT (TO)	19876692	FRONT (TO)	20144130	FRONT (TO)	21061839
FROSSASCO (TO)	37133668	FROSSASCO (TO)	23530939	FROSSASCO (TO)	36161710	FROSSASCO (TO)	36022553	FROSSASCO (TO)	37493097
GARZIGLIANA (TO)	5353554	GARZIGLIANA (TO)	23659025	GARZIGLIANA (TO)	5696627	GARZIGLIANA (TO)	5675249	GARZIGLIANA (TO)	6025790
GASSINO TORINESE (TO)	126528302	GASSINO TORINESE (TO)	23705904	GASSINO TORINESE (TO)	125543448	GASSINO TORINESE (TO)	128560099	GASSINO TORINESE (TO)	128920515
GERMAGNANO (TO)	15283333	GERMAGNANO (TO)	23765515	GERMAGNANO (TO)	15429708	GERMAGNANO (TO)	15542666	GERMAGNANO (TO)	15239373
GIAGLIONE (TO)	9020137	GIAGLIONE (TO)	23775447	GIAGLIONE (TO)	9836831	GIAGLIONE (TO)	9685757	GIAGLIONE (TO)	9977935
GIAVENO (TO)	209605696	GIAVENO (TO)	23822179	GIAVENO (TO)	211628166	GIAVENO (TO)	214375617	GIAVENO (TO)	221240546
GIVOLETTO (TO)	44235604	GIVOLETTO (TO)	23863352	GIVOLETTO (TO)	48552367	GIVOLETTO (TO)	52432525	GIVOLETTO (TO)	56184055
GRAVERE (TO)	9025919	GRAVERE (TO)	24061359	GRAVERE (TO)	8898525	GRAVERE (TO)	8982121	GRAVERE (TO)	8795465
GROSCAVALLO (TO)	2315183	GROSCAVALLO (TO)	24111895	GROSCAVALLO (TO)	2484907	GROSCAVALLO (TO)	2560299	GROSCAVALLO (TO)	2510265
GROSSO (TO)	12387738	GROSSO (TO)	24153204	GROSSO (TO)	12544278	GROSSO (TO)	12936624	GROSSO (TO)	13301553
GRUGLIASCO (TO)	480754296	GRUGLIASCO (TO)	24174168	GRUGLIASCO (TO)	500360047	GRUGLIASCO (TO)	502676134	GRUGLIASCO (TO)	519069012
INGRIA (TO)	633107	INGRIA (TO)	24201076	INGRIA (TO)	575105	INGRIA (TO)	520699	INGRIA (TO)	601377
INVERSO PINASCA (TO)	8870592	INVERSO PINASCA (TO)	24264323	INVERSO PINASCA (TO)	8257582	INVERSO PINASCA (TO)	8538733	INVERSO PINASCA (TO)	8917650
ISOLABELLA (TO)	4403567	ISOLABELLA (TO)	24327232	ISOLABELLA (TO)	4677509	ISOLABELLA (TO)	4607604	ISOLABELLA (TO)	4703390
ISSIGLIO (TO)	4551179	ISSIGLIO (TO)	24371533	ISSIGLIO (TO)	4509512	ISSIGLIO (TO)	4684308	ISSIGLIO (TO)	4676163
IVREA (TO)	389131258	IVREA (TO)	24439158	IVREA (TO)	384049907	IVREA (TO)	389541776	IVREA (TO)	390042857
LA CASSA (TO)	23110132	LA CASSA (TO)	24545540	LA CASSA (TO)	23874703	LA CASSA (TO)	23886577	LA CASSA (TO)	23759093
LA LOGGIA (TO)	97237470	LA LOGGIA (TO)	24571928	LA LOGGIA (TO)	107714723	LA LOGGIA (TO)	112074796	LA LOGGIA (TO)	117698791
LANZO TORINESE (TO)	73352301	LANZO TORINESE (TO)	24761694	LANZO TORINESE (TO)	71673461	LANZO TORINESE (TO)	72746843	LANZO TORINESE (TO)	73880619
LAURIANO (TO)	19330074	LAURIANO (TO)	24873853	LAURIANO (TO)	19666798	LAURIANO (TO)	19296347	LAURIANO (TO)	19916258
LEINI (TO)	181914849	LEINI (TO)	24928765	LEINI (TO)	190347400	LEINI (TO)	197967275	LEINI (TO)	204700667
LEMIE (TO)	2336579	LEMIE (TO)	25143271	LEMIE (TO)	2468614	LEMIE (TO)	2327497	LEMIE (TO)	2332603
LESSOLO (TO)	25986684	LESSOLO (TO)	25149684	LESSOLO (TO)	26338877	LESSOLO (TO)	26576786	LESSOLO (TO)	26207300
LEVONE (TO)	6522115	LEVONE (TO)	25157881	LEVONE (TO)	5845765	LEVONE (TO)	5983733	LEVONE (TO)	6469752
LOCANA (TO)	21558068	LOCANA (TO)	25197473	LOCANA (TO)	21115900	LOCANA (TO)	20972510	LOCANA (TO)	21268523
LOMBARDORE (TO)	21170674	LOMBARDORE (TO)	25204732	LOMBARDORE (TO)	20860475	LOMBARDORE (TO)	21409255	LOMBARDORE (TO)	21983551
LOMBRIASCO (TO)	12356235	LOMBRIASCO (TO)	25709927	LOMBRIASCO (TO)	12317196	LOMBRIASCO (TO)	12900641	LOMBRIASCO (TO)	13488287
LORANZE' (TO)	15706227	LORANZE' (TO)	25757987	LORANZE' (TO)	15830962	LORANZE' (TO)	15924535	LORANZE' (TO)	16400034
LUGNACCO (TO)	5084335	LUGNACCO (TO)	25854299	LUGNACCO (TO)	4862596	LUGNACCO (TO)	5030941	LUGNACCO (TO)	5141578
LUSERNA SAN GIOVANNI (TO)	90935326	LUSERNA SAN GIOVANNI (TO)	25876342	LUSERNA SAN GIOVANNI (TO)	90488350	LUSERNA SAN GIOVANNI (TO)	90183653	LUSERNA SAN GIOVANNI (TO)	91047191
LUSERNETTA (TO)	5330325	LUSERNETTA (TO)	25899133	LUSERNETTA (TO)	5601570	LUSERNETTA (TO)	5775606	LUSERNETTA (TO)	5601095
LUSIGLIE' (TO)	6492016	LUSIGLIE' (TO)	25929821	LUSIGLIE' (TO)	6435920	LUSIGLIE' (TO)	6542203	LUSIGLIE' (TO)	6795769
MACELLO (TO)	13638665	MACELLO (TO)	25976738	MACELLO (TO)	13415385	MACELLO (TO)	13895019	MACELLO (TO)	14150629
MAGLIONE (TO)	6203722	MAGLIONE (TO)	26025870	MAGLIONE (TO)	6123799	MAGLIONE (TO)	6535091	MAGLIONE (TO)	6163809
MARENTINO (TO)	20960997	MARENTINO (TO)	26054743	MARENTINO (TO)	20178614	MARENTINO (TO)	19655285	MARENTINO (TO)	20294277
MASSELLO (TO)	850828	MASSELLO (TO)	26211238	MASSELLO (TO)	834156	MASSELLO (TO)	813051	MASSELLO (TO)	1037347
MATHI (TO)	56157052	MATHI (TO)	26246688	MATHI (TO)	53927867	MATHI (TO)	55467845	MATHI (TO)	53986994
MATTIE (TO)	7881220	MATTIE (TO)	26350802	MATTIE (TO)	7706940	MATTIE (TO)	7774777	MATTIE (TO)	7932884
MAZZE' (TO)	49505417	MAZZE' (TO)	26363027	MAZZE' (TO)	50801422	MAZZE' (TO)	51953539	MAZZE' (TO)	53492006
MEANA DI SUSA (TO)	11195114	MEANA DI SUSA (TO)	26413211	MEANA DI SUSA (TO)	10960575	MEANA DI SUSA (TO)	10927045	MEANA DI SUSA (TO)	10832038
MERCENASCO (TO)	15521468	MERCENASCO (TO)	26513041	MERCENASCO (TO)	15676642	MERCENASCO (TO)	15481996	MERCENASCO (TO)	15774379
MEUGLIANO (TO)	1047946	MEUGLIANO (TO)	26536579	MEUGLIANO (TO)	1045801	MEUGLIANO (TO)	1071967	MEUGLIANO (TO)	1059242
MEZZENILE (TO)	9752716	MEZZENILE (TO)	26539478	MEZZENILE (TO)	9797075	MEZZENILE (TO)	9668356	MEZZENILE (TO)	9496715
MOMBELLO DI TORINO (TO)	4535628	MOMBELLO DI TORINO (TO)	26604672	MOMBELLO DI TORINO (TO)	4701628	MOMBELLO DI TORINO (TO)	5204692	MOMBELLO DI TORINO (TO)	5533750
MOMPANTERO (TO)	7417029	MOMPANTERO (TO)	26625112	MOMPANTERO (TO)	7549404	MOMPANTERO (TO)	7725012	MOMPANTERO (TO)	7877501
MONASTERO DI LANZO (TO)	4742922	MONASTERO DI LANZO (TO)	26739214	MONASTERO DI LANZO (TO)	4547042	MONASTERO DI LANZO (TO)	4562300	MONASTERO DI LANZO (TO)	4577542
MONCALIERI (TO)	867013835	MONCALIERI (TO)	26780194	MONCALIERI (TO)	885019446	MONCALIERI (TO)	896094104	MONCALIERI (TO)	894887507
MONCENISIO (TO)	478324	MONCENISIO (TO)	26873472	MONCENISIO (TO)	401942	MONCENISIO (TO)	361617	MONCENISIO (TO)	334789
MONTALDO TORINESE (TO)	8916969	MONTALDO TORINESE (TO)	26904526	MONTALDO TORINESE (TO)	9703865	MONTALDO TORINESE (TO)	10762673	MONTALDO TORINESE (TO)	11089570
MONTALENGHE (TO)	12601165	MONTALENGHE (TO)	26969637	MONTALENGHE (TO)	13258794	MONTALENGHE (TO)	13462534	MONTALENGHE (TO)	14086704
MONTALTO DORA (TO)	48201186	MONTALTO DORA (TO)	27152767	MONTALTO DORA (TO)	49189037	MONTALTO DORA (TO)	49085046	MONTALTO DORA (TO)	50455713
MONTANARO (TO)	66285977	MONTANARO (TO)	27322710	MONTANARO (TO)	65759657	MONTANARO (TO)	66675631	MONTANARO (TO)	67163243
MONTEU DA PO (TO)	10089229	MONTEU DA PO (TO)	27425706	MONTEU DA PO (TO)	9968975	MONTEU DA PO (TO)	9880698	MONTEU DA PO (TO)	9937032
MORIONDO TORINESE (TO)	9905305	MORIONDO TORINESE (TO)	27610044	MORIONDO TORINESE (TO)	11306092	MORIONDO TORINESE (TO)	10910161	MORIONDO TORINESE (TO)	11196936
NICHELINO (TO)	571353695	NICHELINO (TO)	27717199	NICHELINO (TO)	564226061	NICHELINO (TO)	564378149	NICHELINO (TO)	572388992
NOASCA (TO)	2235591	NOASCA (TO)	27880872	NOASCA (TO)	2328671	NOASCA (TO)	2220562	NOASCA (TO)	2426262
NOLE (TO)	88739008	NOLE (TO)	27998696	NOLE (TO)	87642660	NOLE (TO)	89972390	NOLE (TO)	92310361
NOMAGLIO (TO)	4028407	NOMAGLIO (TO)	28021799	NOMAGLIO (TO)	4330618	NOMAGLIO (TO)	4189015	NOMAGLIO (TO)	4237251
NONE (TO)	94340408	NONE (TO)	28309959	NONE (TO)	90544485	NONE (TO)	91750326	NONE (TO)	94505096
NOVALESA (TO)	6651117	NOVALESA (TO)	28401535	NOVALESA (TO)	7085983	NOVALESA (TO)	6817162	NOVALESA (TO)	7128456
OGLIANICO (TO)	18671642	OGLIANICO (TO)	28530599	OGLIANICO (TO)	18277206	OGLIANICO (TO)	18444210	OGLIANICO (TO)	19335951
ORBASSANO (TO)	280134055	ORBASSANO (TO)	28585066	ORBASSANO (TO)	286171760	ORBASSANO (TO)	291167173	ORBASSANO (TO)	303440355
ORIO CANAVESE (TO)	12002015	ORIO CANAVESE (TO)	28647308	ORIO CANAVESE (TO)	11887927	ORIO CANAVESE (TO)	12172336	ORIO CANAVESE (TO)	11866176
OSASCO (TO)	14204103	OSASCO (TO)	28679233	OSASCO (TO)	13969539	OSASCO (TO)	14263222	OSASCO (TO)	14671757
OSASIO (TO)	10272835	OSASIO (TO)	28772964	OSASIO (TO)	10690061	OSASIO (TO)	11095600	OSASIO (TO)	11115826
OULX (TO)	42722337	OULX (TO)	28846241	OULX (TO)	45059770	OULX (TO)	45358542	OULX (TO)	46367263
OZEGNA (TO)	14892480	OZEGNA (TO)	28911292	OZEGNA (TO)	14427276	OZEGNA (TO)	14959982	OZEGNA (TO)	15332860
PALAZZO CANAVESE (TO)	11607298	PALAZZO CANAVESE (TO)	29000210	PALAZZO CANAVESE (TO)	11499352	PALAZZO CANAVESE (TO)	11957897	PALAZZO CANAVESE (TO)	11774936
PANCALIERI (TO)	23051189	PANCALIERI (TO)	29119037	PANCALIERI (TO)	22959357	PANCALIERI (TO)	23231877	PANCALIERI (TO)	24369231
PARELLA (TO)	7209576	PARELLA (TO)	29153001	PARELLA (TO)	7359887	PARELLA (TO)	7444379	PARELLA (TO)	7293902
PAVAROLO (TO)	16069730	PAVAROLO (TO)	29161967	PAVAROLO (TO)	16408188	PAVAROLO (TO)	17284603	PAVAROLO (TO)	17748893
PAVONE CANAVESE (TO)	54903962	PAVONE CANAVESE (TO)	29248658	PAVONE CANAVESE (TO)	54693662	PAVONE CANAVESE (TO)	54713164	PAVONE CANAVESE (TO)	56168202
PECCO (TO)	3082607	PECCO (TO)	29304103	PECCO (TO)	3169576	PECCO (TO)	3061959	PECCO (TO)	3055219
PECETTO TORINESE (TO)	86702202	PECETTO TORINESE (TO)	29342625	PECETTO TORINESE (TO)	88504190	PECETTO TORINESE (TO)	90591742	PECETTO TORINESE (TO)	89028263
PEROSA ARGENTINA (TO)	43137066	PEROSA ARGENTINA (TO)	29522875	PEROSA ARGENTINA (TO)	42237538	PEROSA ARGENTINA (TO)	42289018	PEROSA ARGENTINA (TO)	43292098
PEROSA CANAVESE (TO)	7320771	PEROSA CANAVESE (TO)	29646147	PEROSA CANAVESE (TO)	7299098	PEROSA CANAVESE (TO)	7684536	PEROSA CANAVESE (TO)	7694560
PERRERO (TO)	8709180	PERRERO (TO)	29727901	PERRERO (TO)	8090039	PERRERO (TO)	8253707	PERRERO (TO)	8072464
PERTUSIO (TO)	10363694	PERTUSIO (TO)	29799232	PERTUSIO (TO)	10123594	PERTUSIO (TO)	10462689	PERTUSIO (TO)	10587772
PESSINETTO (TO)	7726784	PESSINETTO (TO)	30050050	PESSINETTO (TO)	7877095	PESSINETTO (TO)	7771991	PESSINETTO (TO)	7757664
PIANEZZA (TO)	187715762	PIANEZZA (TO)	30173980	PIANEZZA (TO)	198089170	PIANEZZA (TO)	202979308	PIANEZZA (TO)	212146025
PINASCA (TO)	36983807	PINASCA (TO)	30563910	PINASCA (TO)	36835961	PINASCA (TO)	37875566	PINASCA (TO)	38821119
PINEROLO (TO)	489748628	PINEROLO (TO)	30734695	PINEROLO (TO)	493573960	PINEROLO (TO)	499084515	PINEROLO (TO)	504343847
PINO TORINESE (TO)	213259921	PINO TORINESE (TO)	30773113	PINO TORINESE (TO)	205118545	PINO TORINESE (TO)	209969229	PINO TORINESE (TO)	201731515
PIOBESI TORINESE (TO)	48327267	PIOBESI TORINESE (TO)	31017450	PIOBESI TORINESE (TO)	49724402	PIOBESI TORINESE (TO)	50108277	PIOBESI TORINESE (TO)	50674980
PIOSSASCO (TO)	233218320	PIOSSASCO (TO)	31134917	PIOSSASCO (TO)	235913282	PIOSSASCO (TO)	239792831	PIOSSASCO (TO)	244919632
PISCINA (TO)	38449693	PISCINA (TO)	31838503	PISCINA (TO)	38890295	PISCINA (TO)	39785785	PISCINA (TO)	41000957
PIVERONE (TO)	18417248	PIVERONE (TO)	31900974	PIVERONE (TO)	18495487	PIVERONE (TO)	19395778	PIVERONE (TO)	19511045
POIRINO (TO)	119009827	POIRINO (TO)	32344545	POIRINO (TO)	120147753	POIRINO (TO)	123623117	POIRINO (TO)	128466297
POMARETTO (TO)	13791483	POMARETTO (TO)	32595060	POMARETTO (TO)	13116571	POMARETTO (TO)	13129148	POMARETTO (TO)	12858756
PONT CANAVESE (TO)	46962634	PONT CANAVESE (TO)	32598412	PONT CANAVESE (TO)	43938395	PONT CANAVESE (TO)	43401076	PONT CANAVESE (TO)	44449517
PORTE (TO)	11978686	PORTE (TO)	32625217	PORTE (TO)	12575064	PORTE (TO)	12816021	PORTE (TO)	13231800
PRAGELATO (TO)	10755804	PRAGELATO (TO)	32927892	PRAGELATO (TO)	10987471	PRAGELATO (TO)	11450674	PRAGELATO (TO)	11039763
PRALI (TO)	2379918	PRALI (TO)	33085127	PRALI (TO)	2588211	PRALI (TO)	2564662	PRALI (TO)	2538249
PRALORMO (TO)	22492307	PRALORMO (TO)	33279461	PRALORMO (TO)	23065415	PRALORMO (TO)	24007726	PRALORMO (TO)	24325254
PRAMOLLO (TO)	2779327	PRAMOLLO (TO)	33306401	PRAMOLLO (TO)	2882818	PRAMOLLO (TO)	2791131	PRAMOLLO (TO)	2862002
PRAROSTINO (TO)	17708696	PRAROSTINO (TO)	33329627	PRAROSTINO (TO)	19373529	PRAROSTINO (TO)	17403995	PRAROSTINO (TO)	17163720
PRASCORSANO (TO)	9782923	PRASCORSANO (TO)	33408099	PRASCORSANO (TO)	8744531	PRASCORSANO (TO)	9438342	PRASCORSANO (TO)	9477763
PRATIGLIONE (TO)	7021691	PRATIGLIONE (TO)	33462007	PRATIGLIONE (TO)	6280047	PRATIGLIONE (TO)	6612290	PRATIGLIONE (TO)	7285133
QUAGLIUZZO (TO)	5420626	QUAGLIUZZO (TO)	33508740	QUAGLIUZZO (TO)	5362705	QUAGLIUZZO (TO)	5518877	QUAGLIUZZO (TO)	5728319
QUASSOLO (TO)	4104180	QUASSOLO (TO)	33529669	QUASSOLO (TO)	4489821	QUASSOLO (TO)	4410862	QUASSOLO (TO)	4641683
QUINCINETTO (TO)	12951863	QUINCINETTO (TO)	33771228	QUINCINETTO (TO)	14289236	QUINCINETTO (TO)	14455624	QUINCINETTO (TO)	14258702
REANO (TO)	25122044	REANO (TO)	33774195	REANO (TO)	26412420	REANO (TO)	26337792	REANO (TO)	26758805
RIBORDONE (TO)	713860	RIBORDONE (TO)	33838567	RIBORDONE (TO)	795756	RIBORDONE (TO)	591806	RIBORDONE (TO)	605150
RIVA PRESSO CHIERI (TO)	52266682	RIVA PRESSO CHIERI (TO)	34134555	RIVA PRESSO CHIERI (TO)	54450402	RIVA PRESSO CHIERI (TO)	55912405	RIVA PRESSO CHIERI (TO)	59002310
RIVALBA (TO)	17102866	RIVALBA (TO)	34413404	RIVALBA (TO)	18088407	RIVALBA (TO)	17920168	RIVALBA (TO)	18009090
RIVALTA DI TORINO (TO)	266649265	RIVALTA DI TORINO (TO)	34516390	RIVALTA DI TORINO (TO)	265050926	RIVALTA DI TORINO (TO)	269456282	RIVALTA DI TORINO (TO)	275408545
RIVARA (TO)	36057061	RIVARA (TO)	34682545	RIVARA (TO)	31837372	RIVARA (TO)	33799031	RIVARA (TO)	36248183
RIVAROLO CANAVESE (TO)	168371157	RIVAROLO CANAVESE (TO)	34833501	RIVAROLO CANAVESE (TO)	164315315	RIVAROLO CANAVESE (TO)	169452850	RIVAROLO CANAVESE (TO)	173170671
RIVAROSSA (TO)	21713673	RIVAROSSA (TO)	34938601	RIVAROSSA (TO)	21430466	RIVAROSSA (TO)	22018350	RIVAROSSA (TO)	22228109
RIVOLI (TO)	712762453	RIVOLI (TO)	35149720	RIVOLI (TO)	713850790	RIVOLI (TO)	724105519	RIVOLI (TO)	737490242
ROBASSOMERO (TO)	44091560	ROBASSOMERO (TO)	35228979	ROBASSOMERO (TO)	42920002	ROBASSOMERO (TO)	42573976	ROBASSOMERO (TO)	43993591
ROCCA CANAVESE (TO)	21500962	ROCCA CANAVESE (TO)	35422266	ROCCA CANAVESE (TO)	20976471	ROCCA CANAVESE (TO)	21592456	ROCCA CANAVESE (TO)	21874152
ROLETTO (TO)	30539748	ROLETTO (TO)	35581009	ROLETTO (TO)	29064694	ROLETTO (TO)	29367551	ROLETTO (TO)	29237246
ROMANO CANAVESE (TO)	37488367	ROMANO CANAVESE (TO)	35634002	ROMANO CANAVESE (TO)	37493104	ROMANO CANAVESE (TO)	38524324	ROMANO CANAVESE (TO)	39939660
RONCO CANAVESE (TO)	3229303	RONCO CANAVESE (TO)	35641710	RONCO CANAVESE (TO)	3444171	RONCO CANAVESE (TO)	3393807	RONCO CANAVESE (TO)	3711191
RONDISSONE (TO)	20376933	RONDISSONE (TO)	35745767	RONDISSONE (TO)	20391589	RONDISSONE (TO)	20832701	RONDISSONE (TO)	21580341
RORA' (TO)	1868854	RORA' (TO)	35844840	RORA' (TO)	2025226	RORA' (TO)	1981551	RORA' (TO)	2047930
ROSTA (TO)	82430008	ROSTA (TO)	35958830	ROSTA (TO)	77728513	ROSTA (TO)	81743881	ROSTA (TO)	83355600
ROURE (TO)	11045867	ROURE (TO)	36535782	ROURE (TO)	12210184	ROURE (TO)	11760722	ROURE (TO)	12483002
RUBIANA (TO)	30067288	RUBIANA (TO)	36691116	RUBIANA (TO)	31186770	RUBIANA (TO)	30483528	RUBIANA (TO)	32338099
RUEGLIO (TO)	8958029	RUEGLIO (TO)	36809903	RUEGLIO (TO)	9117756	RUEGLIO (TO)	9096515	RUEGLIO (TO)	9363550
SALASSA (TO)	24649961	SALASSA (TO)	36896213	SALASSA (TO)	23119075	SALASSA (TO)	24109472	SALASSA (TO)	25703048
SALBERTRAND (TO)	6124493	SALBERTRAND (TO)	36946811	SALBERTRAND (TO)	6508941	SALBERTRAND (TO)	6930709	SALBERTRAND (TO)	7112945
SALERANO CANAVESE (TO)	10256593	SALERANO CANAVESE (TO)	37036545	SALERANO CANAVESE (TO)	9295675	SALERANO CANAVESE (TO)	9509053	SALERANO CANAVESE (TO)	9811001
SALZA DI PINEROLO (TO)	490053	SALZA DI PINEROLO (TO)	37099701	SALZA DI PINEROLO (TO)	530133	SALZA DI PINEROLO (TO)	544148	SALZA DI PINEROLO (TO)	608996
SAMONE (TO)	23058044	SAMONE (TO)	37673676	SAMONE (TO)	22949624	SAMONE (TO)	23413804	SAMONE (TO)	24083934
SAN BENIGNO CANAVESE (TO)	70690789	SAN BENIGNO CANAVESE (TO)	37821999	SAN BENIGNO CANAVESE (TO)	70890794	SAN BENIGNO CANAVESE (TO)	71306669	SAN BENIGNO CANAVESE (TO)	74313090
SAN CARLO CANAVESE (TO)	57313188	SAN CARLO CANAVESE (TO)	37827243	SAN CARLO CANAVESE (TO)	57240561	SAN CARLO CANAVESE (TO)	58024749	SAN CARLO CANAVESE (TO)	64051727
SAN COLOMBANO BELMONTE (TO)	4667859	SAN COLOMBANO BELMONTE (TO)	37843182	SAN COLOMBANO BELMONTE (TO)	4847432	SAN COLOMBANO BELMONTE (TO)	4905086	SAN COLOMBANO BELMONTE (TO)	4810618
SAN DIDERO (TO)	7390287	SAN DIDERO (TO)	37858550	SAN DIDERO (TO)	7286055	SAN DIDERO (TO)	7249921	SAN DIDERO (TO)	7464441
SAN FRANCESCO AL CAMPO (TO)	59804627	SAN FRANCESCO AL CAMPO (TO)	38142037	SAN FRANCESCO AL CAMPO (TO)	59198326	SAN FRANCESCO AL CAMPO (TO)	61341958	SAN FRANCESCO AL CAMPO (TO)	62251340
SAN GERMANO CHISONE (TO)	21660814	SAN GERMANO CHISONE (TO)	38384300	SAN GERMANO CHISONE (TO)	21317750	SAN GERMANO CHISONE (TO)	21427408	SAN GERMANO CHISONE (TO)	22230741
SAN GILLIO (TO)	37153097	SAN GILLIO (TO)	38456553	SAN GILLIO (TO)	37790723	SAN GILLIO (TO)	41056236	SAN GILLIO (TO)	42315659
SAN GIORGIO CANAVESE (TO)	32308217	SAN GIORGIO CANAVESE (TO)	38653122	SAN GIORGIO CANAVESE (TO)	33411481	SAN GIORGIO CANAVESE (TO)	34151103	SAN GIORGIO CANAVESE (TO)	34577257
SAN GIORIO DI SUSA (TO)	12007367	SAN GIORIO DI SUSA (TO)	38722761	SAN GIORIO DI SUSA (TO)	11747217	SAN GIORIO DI SUSA (TO)	11945697	SAN GIORIO DI SUSA (TO)	12285332
SAN GIUSTO CANAVESE (TO)	40874186	SAN GIUSTO CANAVESE (TO)	38812499	SAN GIUSTO CANAVESE (TO)	42032170	SAN GIUSTO CANAVESE (TO)	43777690	SAN GIUSTO CANAVESE (TO)	43605595
SAN MARTINO CANAVESE (TO)	11348245	SAN MARTINO CANAVESE (TO)	38858569	SAN MARTINO CANAVESE (TO)	10907376	SAN MARTINO CANAVESE (TO)	10860340	SAN MARTINO CANAVESE (TO)	11329923
SAN MAURIZIO CANAVESE (TO)	125921399	SAN MAURIZIO CANAVESE (TO)	39148932	SAN MAURIZIO CANAVESE (TO)	132302836	SAN MAURIZIO CANAVESE (TO)	136641391	SAN MAURIZIO CANAVESE (TO)	142596656
SAN MAURO TORINESE (TO)	303039915	SAN MAURO TORINESE (TO)	39318995	SAN MAURO TORINESE (TO)	297144509	SAN MAURO TORINESE (TO)	302414797	SAN MAURO TORINESE (TO)	304826282
SAN PIETRO VAL LEMINA (TO)	23494582	SAN PIETRO VAL LEMINA (TO)	39708906	SAN PIETRO VAL LEMINA (TO)	23870580	SAN PIETRO VAL LEMINA (TO)	24862573	SAN PIETRO VAL LEMINA (TO)	24745771
SAN PONSO (TO)	3617873	SAN PONSO (TO)	39900576	SAN PONSO (TO)	3310098	SAN PONSO (TO)	3538592	SAN PONSO (TO)	3709647
SAN RAFFAELE CIMENA (TO)	44221290	SAN RAFFAELE CIMENA (TO)	40010931	SAN RAFFAELE CIMENA (TO)	42728480	SAN RAFFAELE CIMENA (TO)	43556174	SAN RAFFAELE CIMENA (TO)	43907589
SAN SEBASTIANO DA PO (TO)	23911680	SAN SEBASTIANO DA PO (TO)	40436545	SAN SEBASTIANO DA PO (TO)	24625140	SAN SEBASTIANO DA PO (TO)	24772535	SAN SEBASTIANO DA PO (TO)	25114031
SAN SECONDO DI PINEROLO (TO)	48298544	SAN SECONDO DI PINEROLO (TO)	40545710	SAN SECONDO DI PINEROLO (TO)	51309865	SAN SECONDO DI PINEROLO (TO)	54052735	SAN SECONDO DI PINEROLO (TO)	53810446
SANGANO (TO)	56625452	SANGANO (TO)	40615809	SANGANO (TO)	58538029	SANGANO (TO)	58909904	SANGANO (TO)	59295715
SANT'AMBROGIO DI TORINO (TO)	55264218	SANT'AMBROGIO DI TORINO (TO)	40758523	SANT'AMBROGIO DI TORINO (TO)	54600389	SANT'AMBROGIO DI TORINO (TO)	55447277	SANT'AMBROGIO DI TORINO (TO)	56912497
SANT'ANTONINO DI SUSA (TO)	50895012	SANT'ANTONINO DI SUSA (TO)	41783493	SANT'ANTONINO DI SUSA (TO)	50000577	SANT'ANTONINO DI SUSA (TO)	50702879	SANT'ANTONINO DI SUSA (TO)	51294349
SANTENA (TO)	131100484	SANTENA (TO)	42018020	SANTENA (TO)	132596443	SANTENA (TO)	135883975	SANTENA (TO)	138038938
SAUZE DI CESANA (TO)	3899483	SAUZE DI CESANA (TO)	42845816	SAUZE DI CESANA (TO)	4696100	SAUZE DI CESANA (TO)	4304261	SAUZE DI CESANA (TO)	4182428
SAUZE D'OULX (TO)	18925524	SAUZE D'OULX (TO)	42867078	SAUZE D'OULX (TO)	19109549	SAUZE D'OULX (TO)	19884805	SAUZE D'OULX (TO)	18493467
SCALENGHE (TO)	36386594	SCALENGHE (TO)	42890216	SCALENGHE (TO)	35888699	SCALENGHE (TO)	37052516	SCALENGHE (TO)	37531374
SCARMAGNO (TO)	12483946	SCARMAGNO (TO)	42917715	SCARMAGNO (TO)	12106650	SCARMAGNO (TO)	12458347	SCARMAGNO (TO)	12595131
SCIOLZE (TO)	19645677	SCIOLZE (TO)	43098048	SCIOLZE (TO)	19663244	SCIOLZE (TO)	20073324	SCIOLZE (TO)	19940559
SESTRIERE (TO)	12910012	SESTRIERE (TO)	43143813	SESTRIERE (TO)	14242685	SESTRIERE (TO)	15033508	SESTRIERE (TO)	13987202
SETTIMO ROTTARO (TO)	5832123	SETTIMO ROTTARO (TO)	43267006	SETTIMO ROTTARO (TO)	5702255	SETTIMO ROTTARO (TO)	5812206	SETTIMO ROTTARO (TO)	5737132
SETTIMO TORINESE (TO)	587133480	SETTIMO TORINESE (TO)	43268646	SETTIMO TORINESE (TO)	587480385	SETTIMO TORINESE (TO)	594242543	SETTIMO TORINESE (TO)	609349628
SETTIMO VITTONE (TO)	18219905	SETTIMO VITTONE (TO)	43352556	SETTIMO VITTONE (TO)	18416592	SETTIMO VITTONE (TO)	18523881	SETTIMO VITTONE (TO)	19227489
SPARONE (TO)	12795867	SPARONE (TO)	43391537	SPARONE (TO)	11881838	SPARONE (TO)	12330403	SPARONE (TO)	13045460
STRAMBINELLO (TO)	3291729	STRAMBINELLO (TO)	43434891	STRAMBINELLO (TO)	3264152	STRAMBINELLO (TO)	3068423	STRAMBINELLO (TO)	3180529
STRAMBINO (TO)	83650777	STRAMBINO (TO)	43463252	STRAMBINO (TO)	85102154	STRAMBINO (TO)	86908607	STRAMBINO (TO)	88032289
SUSA (TO)	82699577	SUSA (TO)	43518338	SUSA (TO)	83620203	SUSA (TO)	83450819	SUSA (TO)	82716422
TAVAGNASCO (TO)	8951694	TAVAGNASCO (TO)	43588730	TAVAGNASCO (TO)	9271241	TAVAGNASCO (TO)	9494302	TAVAGNASCO (TO)	10073880
TORINO (TO)	13559038543	TORINO (TO)	43686065	TORINO (TO)	13467779163	TORINO (TO)	13607175979	TORINO (TO)	13539083792
TORRAZZA PIEMONTE (TO)	33265412	TORRAZZA PIEMONTE (TO)	43910935	TORRAZZA PIEMONTE (TO)	34150012	TORRAZZA PIEMONTE (TO)	35262837	TORRAZZA PIEMONTE (TO)	37932977
TORRE CANAVESE (TO)	8397203	TORRE CANAVESE (TO)	43985808	TORRE CANAVESE (TO)	8761549	TORRE CANAVESE (TO)	8915033	TORRE CANAVESE (TO)	9428625
TORRE PELLICE (TO)	60287272	TORRE PELLICE (TO)	44249158	TORRE PELLICE (TO)	61320573	TORRE PELLICE (TO)	60580931	TORRE PELLICE (TO)	60154688
TRANA (TO)	50791697	TRANA (TO)	44308352	TRANA (TO)	51063525	TRANA (TO)	52458281	TRANA (TO)	51511951
TRAUSELLA (TO)	1070891	TRAUSELLA (TO)	44697587	TRAUSELLA (TO)	1205213	TRAUSELLA (TO)	1147612	TRAUSELLA (TO)	1148404
TRAVERSELLA (TO)	3126547	TRAVERSELLA (TO)	44949253	TRAVERSELLA (TO)	3301390	TRAVERSELLA (TO)	3281326	TRAVERSELLA (TO)	3433716
TRAVES (TO)	7140223	TRAVES (TO)	45301058	TRAVES (TO)	7294642	TRAVES (TO)	7291271	TRAVES (TO)	7342531
TROFARELLO (TO)	160962561	TROFARELLO (TO)	45928210	TROFARELLO (TO)	158587682	TROFARELLO (TO)	162295749	TROFARELLO (TO)	163603100
USSEAUX (TO)	1709944	USSEAUX (TO)	46444606	USSEAUX (TO)	1931119	USSEAUX (TO)	2009474	USSEAUX (TO)	1946505
USSEGLIO (TO)	2711605	USSEGLIO (TO)	46553655	USSEGLIO (TO)	2805603	USSEGLIO (TO)	2785410	USSEGLIO (TO)	2747634
VAIE (TO)	17348974	VAIE (TO)	46894163	VAIE (TO)	17219932	VAIE (TO)	17277398	VAIE (TO)	17588555
VAL DELLA TORRE (TO)	49228951	VAL DELLA TORRE (TO)	46938315	VAL DELLA TORRE (TO)	48898201	VAL DELLA TORRE (TO)	49295482	VAL DELLA TORRE (TO)	51583367
VALGIOIE (TO)	10641349	VALGIOIE (TO)	47071483	VALGIOIE (TO)	10754208	VALGIOIE (TO)	10667262	VALGIOIE (TO)	10419716
VALLO TORINESE (TO)	10179319	VALLO TORINESE (TO)	47242049	VALLO TORINESE (TO)	9903888	VALLO TORINESE (TO)	10476261	VALLO TORINESE (TO)	10767171
VALPERGA (TO)	46049603	VALPERGA (TO)	47595210	VALPERGA (TO)	43537376	VALPERGA (TO)	43798358	VALPERGA (TO)	46150306
VALPRATO SOANA (TO)	1718759	VALPRATO SOANA (TO)	47698965	VALPRATO SOANA (TO)	1792587	VALPRATO SOANA (TO)	1771400	VALPRATO SOANA (TO)	1889245
VARISELLA (TO)	9471660	VARISELLA (TO)	48354047	VARISELLA (TO)	9467913	VARISELLA (TO)	9625445	VARISELLA (TO)	9629543
VAUDA CANAVESE (TO)	17897724	VAUDA CANAVESE (TO)	48473513	VAUDA CANAVESE (TO)	17086098	VAUDA CANAVESE (TO)	17568842	VAUDA CANAVESE (TO)	17012576
VENARIA REALE (TO)	451912320	VENARIA REALE (TO)	48843407	VENARIA REALE (TO)	455849272	VENARIA REALE (TO)	457141029	VENARIA REALE (TO)	464321905
VENAUS (TO)	10991474	VENAUS (TO)	49406598	VENAUS (TO)	11440180	VENAUS (TO)	11377488	VENAUS (TO)	11650691
VEROLENGO (TO)	58943203	VEROLENGO (TO)	49535997	VEROLENGO (TO)	59893205	VEROLENGO (TO)	61374377	VEROLENGO (TO)	61997406
VERRUA SAVOIA (TO)	16760091	VERRUA SAVOIA (TO)	49683684	VERRUA SAVOIA (TO)	16211743	VERRUA SAVOIA (TO)	16646677	VERRUA SAVOIA (TO)	16992755
VESTIGNE' (TO)	10567659	VESTIGNE' (TO)	49737367	VESTIGNE' (TO)	10935354	VESTIGNE' (TO)	10779970	VESTIGNE' (TO)	10922344
VIALFRE' (TO)	3223852	VIALFRE' (TO)	49761596	VIALFRE' (TO)	3174183	VIALFRE' (TO)	3459707	VIALFRE' (TO)	3659138
VICO CANAVESE (TO)	10343124	VICO CANAVESE (TO)	49934191	VICO CANAVESE (TO)	10395955	VICO CANAVESE (TO)	10190264	VICO CANAVESE (TO)	10313536
VIDRACCO (TO)	5103039	VIDRACCO (TO)	50062843	VIDRACCO (TO)	4805328	VIDRACCO (TO)	5378710	VIDRACCO (TO)	5566816
VIGONE (TO)	58966340	VIGONE (TO)	50238595	VIGONE (TO)	56811602	VIGONE (TO)	59303232	VIGONE (TO)	60907206
VILLAFRANCA PIEMONTE (TO)	46962164	VILLAFRANCA PIEMONTE (TO)	50423711	VILLAFRANCA PIEMONTE (TO)	47952808	VILLAFRANCA PIEMONTE (TO)	48774870	VILLAFRANCA PIEMONTE (TO)	50473612
VILLANOVA CANAVESE (TO)	13039765	VILLANOVA CANAVESE (TO)	50471249	VILLANOVA CANAVESE (TO)	13995012	VILLANOVA CANAVESE (TO)	13994954	VILLANOVA CANAVESE (TO)	14229097
VILLAR DORA (TO)	41944026	VILLAR DORA (TO)	51010536	VILLAR DORA (TO)	41695227	VILLAR DORA (TO)	41708910	VILLAR DORA (TO)	42434782
VILLAR FOCCHIARDO (TO)	26401632	VILLAR FOCCHIARDO (TO)	51217841	VILLAR FOCCHIARDO (TO)	25613016	VILLAR FOCCHIARDO (TO)	25954714	VILLAR FOCCHIARDO (TO)	26143880
VILLAR PELLICE (TO)	11743597	VILLAR PELLICE (TO)	51306123	VILLAR PELLICE (TO)	11349039	VILLAR PELLICE (TO)	11415739	VILLAR PELLICE (TO)	11410897
VILLAR PEROSA (TO)	54386360	VILLAR PEROSA (TO)	51563377	VILLAR PEROSA (TO)	52460033	VILLAR PEROSA (TO)	52709137	VILLAR PEROSA (TO)	53528339
VILLARBASSE (TO)	60396557	VILLARBASSE (TO)	52011675	VILLARBASSE (TO)	60181065	VILLARBASSE (TO)	62196872	VILLARBASSE (TO)	64578610
VILLAREGGIA (TO)	12943201	VILLAREGGIA (TO)	52075614	VILLAREGGIA (TO)	13459185	VILLAREGGIA (TO)	14273013	VILLAREGGIA (TO)	14640648
VILLASTELLONE (TO)	60361687	VILLASTELLONE (TO)	52141197	VILLASTELLONE (TO)	60494572	VILLASTELLONE (TO)	61189319	VILLASTELLONE (TO)	62273627
VINOVO (TO)	202036036	VINOVO (TO)	52205193	VINOVO (TO)	205291797	VINOVO (TO)	207572228	VINOVO (TO)	219981287
VIRLE PIEMONTE (TO)	13014962	VIRLE PIEMONTE (TO)	52503403	VIRLE PIEMONTE (TO)	12710022	VIRLE PIEMONTE (TO)	13049990	VIRLE PIEMONTE (TO)	13292297
VISCHE (TO)	16263021	VISCHE (TO)	52665721	VISCHE (TO)	17312468	VISCHE (TO)	17077162	VISCHE (TO)	16993301
VISTRORIO (TO)	6491182	VISTRORIO (TO)	53409483	VISTRORIO (TO)	6792927	VISTRORIO (TO)	6707125	VISTRORIO (TO)	6888724
VIU' (TO)	11582348	VIU' (TO)	53957729	VIU' (TO)	11590404	VIU' (TO)	11842986	VIU' (TO)	12072768
VOLPIANO (TO)	184290854	VOLPIANO (TO)	54001154	VOLPIANO (TO)	186838567	VOLPIANO (TO)	189471429	VOLPIANO (TO)	196569702
VOLVERA (TO)	101282063	VOLVERA (TO)	54127738	VOLVERA (TO)	101446261	VOLVERA (TO)	104202633	VOLVERA (TO)	107146372
ANTRONA SCHIERANCO (VB)	6251425	ANTRONA SCHIERANCO (VB)	54247001	ANTRONA SCHIERANCO (VB)	6243146	ANTRONA SCHIERANCO (VB)	5977909	ANTRONA SCHIERANCO (VB)	6092059
ANZOLA D'OSSOLA (VB)	5259858	ANZOLA D'OSSOLA (VB)	54377374	ANZOLA D'OSSOLA (VB)	6018435	ANZOLA D'OSSOLA (VB)	5904505	ANZOLA D'OSSOLA (VB)	6003458
ARIZZANO (VB)	28662915	ARIZZANO (VB)	54916570	ARIZZANO (VB)	29313098	ARIZZANO (VB)	29600743	ARIZZANO (VB)	30966143
AROLA (VB)	2503080	AROLA (VB)	55093118	AROLA (VB)	2385552	AROLA (VB)	2391443	AROLA (VB)	2601129
AURANO (VB)	938290	AURANO (VB)	55604931	AURANO (VB)	1289770	AURANO (VB)	1206681	AURANO (VB)	1010424
BACENO (VB)	10906143	BACENO (VB)	55893552	BACENO (VB)	11761663	BACENO (VB)	11405814	BACENO (VB)	11604308
BANNIO ANZINO (VB)	4920920	BANNIO ANZINO (VB)	56521882	BANNIO ANZINO (VB)	4771943	BANNIO ANZINO (VB)	4768491	BANNIO ANZINO (VB)	4872588
BAVENO (VB)	65901527	BAVENO (VB)	56799787	BAVENO (VB)	68244464	BAVENO (VB)	68057178	BAVENO (VB)	67771481
BEE (VB)	8871344	BEE (VB)	56842105	BEE (VB)	8909628	BEE (VB)	8814373	BEE (VB)	9198412
BELGIRATE (VB)	9428016	BELGIRATE (VB)	57894589	BELGIRATE (VB)	8576742	BELGIRATE (VB)	8442104	BELGIRATE (VB)	8326244
BEURA-CARDEZZA (VB)	16267641	BEURA-CARDEZZA (VB)	58071787	BEURA-CARDEZZA (VB)	16895397	BEURA-CARDEZZA (VB)	17190397	BEURA-CARDEZZA (VB)	17744797
BOGNANCO (VB)	2846228	BOGNANCO (VB)	58169927	BOGNANCO (VB)	2849438	BOGNANCO (VB)	2678069	BOGNANCO (VB)	2555526
BROVELLO-CARPUGNINO (VB)	8508359	BROVELLO-CARPUGNINO (VB)	58242730	BROVELLO-CARPUGNINO (VB)	7706593	BROVELLO-CARPUGNINO (VB)	7941102	BROVELLO-CARPUGNINO (VB)	8029585
CALASCA-CASTIGLIONE (VB)	6332170	CALASCA-CASTIGLIONE (VB)	58619940	CALASCA-CASTIGLIONE (VB)	6347895	CALASCA-CASTIGLIONE (VB)	6316490	CALASCA-CASTIGLIONE (VB)	6375116
CAMBIASCA (VB)	18802368	CAMBIASCA (VB)	59711139	CAMBIASCA (VB)	19630080	CAMBIASCA (VB)	19662886	CAMBIASCA (VB)	19876136
CANNERO RIVIERA (VB)	9820400	CANNERO RIVIERA (VB)	59727314	CANNERO RIVIERA (VB)	9365590	CANNERO RIVIERA (VB)	9415749	CANNERO RIVIERA (VB)	9270982
CANNOBIO (VB)	32971114	CANNOBIO (VB)	60176630	CANNOBIO (VB)	34451242	CANNOBIO (VB)	35041127	CANNOBIO (VB)	35078854
CAPREZZO (VB)	1854919	CAPREZZO (VB)	60383262	CAPREZZO (VB)	1885362	CAPREZZO (VB)	1974911	CAPREZZO (VB)	2138832
CASALE CORTE CERRO (VB)	44419620	CASALE CORTE CERRO (VB)	60610651	CASALE CORTE CERRO (VB)	43521226	CASALE CORTE CERRO (VB)	44591916	CASALE CORTE CERRO (VB)	45619972
CAVAGLIO-SPOCCIA (VB)	1099463	CAVAGLIO-SPOCCIA (VB)	60967350	CAVAGLIO-SPOCCIA (VB)	1105221	CAVAGLIO-SPOCCIA (VB)	1135313	CAVAGLIO-SPOCCIA (VB)	1099424
CEPPO MORELLI (VB)	3935292	CEPPO MORELLI (VB)	61342426	CEPPO MORELLI (VB)	3880004	CEPPO MORELLI (VB)	3788034	CEPPO MORELLI (VB)	3623487
CESARA (VB)	7495868	CESARA (VB)	61418904	CESARA (VB)	7050245	CESARA (VB)	7402464	CESARA (VB)	7439620
COSSOGNO (VB)	6853510	COSSOGNO (VB)	61598354	COSSOGNO (VB)	7165458	COSSOGNO (VB)	7450989	COSSOGNO (VB)	7633003
CRAVEGGIA (VB)	5821395	CRAVEGGIA (VB)	62153786	CRAVEGGIA (VB)	5853499	CRAVEGGIA (VB)	5733502	CRAVEGGIA (VB)	5840230
CREVOLADOSSOLA (VB)	49381295	CREVOLADOSSOLA (VB)	62499833	CREVOLADOSSOLA (VB)	51454682	CREVOLADOSSOLA (VB)	51318883	CREVOLADOSSOLA (VB)	52767117
CRODO (VB)	16487015	CRODO (VB)	62507914	CRODO (VB)	17919096	CRODO (VB)	17695322	CRODO (VB)	17884852
CURSOLO-ORASSO (VB)	340968	CURSOLO-ORASSO (VB)	62635190	CURSOLO-ORASSO (VB)	458249	CURSOLO-ORASSO (VB)	420621	CURSOLO-ORASSO (VB)	433281
DOMODOSSOLA (VB)	232848434	DOMODOSSOLA (VB)	62759834	DOMODOSSOLA (VB)	239363895	DOMODOSSOLA (VB)	239308312	DOMODOSSOLA (VB)	242844654
DRUOGNO (VB)	7024389	DRUOGNO (VB)	63239619	DRUOGNO (VB)	7440077	DRUOGNO (VB)	7380483	DRUOGNO (VB)	7552994
FALMENTA (VB)	595465	FALMENTA (VB)	63473127	FALMENTA (VB)	601854	FALMENTA (VB)	541179	FALMENTA (VB)	540188
FORMAZZA (VB)	5288983	FORMAZZA (VB)	63737159	FORMAZZA (VB)	5435653	FORMAZZA (VB)	5644694	FORMAZZA (VB)	5951211
GERMAGNO (VB)	2710386	GERMAGNO (VB)	63751552	GERMAGNO (VB)	2663792	GERMAGNO (VB)	2759487	GERMAGNO (VB)	2773336
GHIFFA (VB)	32473449	GHIFFA (VB)	65104257	GHIFFA (VB)	34423152	GHIFFA (VB)	34140188	GHIFFA (VB)	34737894
GIGNESE (VB)	14372525	GIGNESE (VB)	66223220	GIGNESE (VB)	15001127	GIGNESE (VB)	14481286	GIGNESE (VB)	15384194
GRAVELLONA TOCE (VB)	92652883	GRAVELLONA TOCE (VB)	66381331	GRAVELLONA TOCE (VB)	92324150	GRAVELLONA TOCE (VB)	93170743	GRAVELLONA TOCE (VB)	94939965
GURRO (VB)	924632	GURRO (VB)	67302423	GURRO (VB)	864619	GURRO (VB)	934837	GURRO (VB)	915913
INTRAGNA (VB)	1095757	INTRAGNA (VB)	68661802	INTRAGNA (VB)	948823	INTRAGNA (VB)	939514	INTRAGNA (VB)	952370
LOREGLIA (VB)	3103273	LOREGLIA (VB)	68913811	LOREGLIA (VB)	2937693	LOREGLIA (VB)	2881605	LOREGLIA (VB)	3044551
MACUGNAGA (VB)	8602673	MACUGNAGA (VB)	69043556	MACUGNAGA (VB)	8664689	MACUGNAGA (VB)	8472052	MACUGNAGA (VB)	8493202
MADONNA DEL SASSO (VB)	5358167	MADONNA DEL SASSO (VB)	69119228	MADONNA DEL SASSO (VB)	4966709	MADONNA DEL SASSO (VB)	5250340	MADONNA DEL SASSO (VB)	5727120
MALESCO (VB)	8221175	MALESCO (VB)	69392048	MALESCO (VB)	8424504	MALESCO (VB)	8402756	MALESCO (VB)	8513618
MASERA (VB)	18314018	MASERA (VB)	71086535	MASERA (VB)	17946704	MASERA (VB)	18596711	MASERA (VB)	18425786
MASSIOLA (VB)	1443029	MASSIOLA (VB)	73825484	MASSIOLA (VB)	1332216	MASSIOLA (VB)	1424090	MASSIOLA (VB)	1384304
MERGOZZO (VB)	25086435	MERGOZZO (VB)	74020827	MERGOZZO (VB)	26185337	MERGOZZO (VB)	27160539	MERGOZZO (VB)	28019383
MIAZZINA (VB)	4671505	MIAZZINA (VB)	74065489	MIAZZINA (VB)	4448081	MIAZZINA (VB)	4999703	MIAZZINA (VB)	4953870
MONTECRESTESE (VB)	13726901	MONTECRESTESE (VB)	74152222	MONTECRESTESE (VB)	13662050	MONTECRESTESE (VB)	14063872	MONTECRESTESE (VB)	14102184
MONTESCHENO (VB)	4466695	MONTESCHENO (VB)	74967456	MONTESCHENO (VB)	4474914	MONTESCHENO (VB)	4604430	MONTESCHENO (VB)	4643641
NONIO (VB)	11013957	NONIO (VB)	75882545	NONIO (VB)	10720965	NONIO (VB)	11236520	NONIO (VB)	11478980
OGGEBBIO (VB)	8309073	OGGEBBIO (VB)	75916119	OGGEBBIO (VB)	8769156	OGGEBBIO (VB)	8692257	OGGEBBIO (VB)	8314469
OMEGNA (VB)	212611713	OMEGNA (VB)	77024531	OMEGNA (VB)	207889590	OMEGNA (VB)	211714334	OMEGNA (VB)	211816306
ORNAVASSO (VB)	40581389	ORNAVASSO (VB)	77827985	ORNAVASSO (VB)	41011605	ORNAVASSO (VB)	41899419	ORNAVASSO (VB)	41802455
PALLANZENO (VB)	14314157	PALLANZENO (VB)	78932118	PALLANZENO (VB)	14228274	PALLANZENO (VB)	14290705	PALLANZENO (VB)	14487668
PIEDIMULERA (VB)	16967793	PIEDIMULERA (VB)	81142053	PIEDIMULERA (VB)	16910016	PIEDIMULERA (VB)	16675242	PIEDIMULERA (VB)	16488369
PIEVE VERGONTE (VB)	29805994	PIEVE VERGONTE (VB)	81152299	PIEVE VERGONTE (VB)	29800695	PIEVE VERGONTE (VB)	29408474	PIEVE VERGONTE (VB)	30703818
PREMENO (VB)	15640953	PREMENO (VB)	81813283	PREMENO (VB)	9419526	PREMENO (VB)	10133554	PREMENO (VB)	9888982
PREMIA (VB)	6338753	PREMIA (VB)	82132398	PREMIA (VB)	6817579	PREMIA (VB)	6871484	PREMIA (VB)	7205144
PREMOSELLO-CHIOVENDA (VB)	22747710	PREMOSELLO-CHIOVENDA (VB)	82254507	PREMOSELLO-CHIOVENDA (VB)	23773756	PREMOSELLO-CHIOVENDA (VB)	23485947	PREMOSELLO-CHIOVENDA (VB)	23676690
QUARNA SOPRA (VB)	2722789	QUARNA SOPRA (VB)	83130648	QUARNA SOPRA (VB)	2882382	QUARNA SOPRA (VB)	2929637	QUARNA SOPRA (VB)	2933097
QUARNA SOTTO (VB)	4891470	QUARNA SOTTO (VB)	83570644	QUARNA SOTTO (VB)	5319003	QUARNA SOTTO (VB)	5153246	QUARNA SOTTO (VB)	4933670
RE (VB)	4388079	RE (VB)	85221630	RE (VB)	4640540	RE (VB)	4413562	RE (VB)	4263917
SAN BERNARDINO VERBANO (VB)	13829956	SAN BERNARDINO VERBANO (VB)	85355325	SAN BERNARDINO VERBANO (VB)	14496977	SAN BERNARDINO VERBANO (VB)	14748554	SAN BERNARDINO VERBANO (VB)	15518568
SANTA MARIA MAGGIORE (VB)	11075207	SANTA MARIA MAGGIORE (VB)	86810248	SANTA MARIA MAGGIORE (VB)	11344658	SANTA MARIA MAGGIORE (VB)	11589148	SANTA MARIA MAGGIORE (VB)	11415849
SEPPIANA (VB)	2024817	SEPPIANA (VB)	89186212	SEPPIANA (VB)	1900685	SEPPIANA (VB)	1763065	SEPPIANA (VB)	1997295
STRESA (VB)	74132154	STRESA (VB)	89976622	STRESA (VB)	76427694	STRESA (VB)	78729305	STRESA (VB)	79773338
TOCENO (VB)	4546181	TOCENO (VB)	90088253	TOCENO (VB)	4654016	TOCENO (VB)	4405884	TOCENO (VB)	4835061
TRAREGO VIGGIONA (VB)	2685149	TRAREGO VIGGIONA (VB)	91010623	TRAREGO VIGGIONA (VB)	2645370	TRAREGO VIGGIONA (VB)	2742776	TRAREGO VIGGIONA (VB)	2872668
TRASQUERA (VB)	2039844	TRASQUERA (VB)	91226251	TRASQUERA (VB)	2079996	TRASQUERA (VB)	1987567	TRASQUERA (VB)	1997955
TRONTANO (VB)	19190718	TRONTANO (VB)	91647942	TRONTANO (VB)	19492224	TRONTANO (VB)	19778414	TRONTANO (VB)	19907214
VALSTRONA (VB)	11326467	VALSTRONA (VB)	91708664	VALSTRONA (VB)	11275057	VALSTRONA (VB)	11393661	VALSTRONA (VB)	11681469
VANZONE CON SAN CARLO (VB)	4934895	VANZONE CON SAN CARLO (VB)	93009358	VANZONE CON SAN CARLO (VB)	4963155	VANZONE CON SAN CARLO (VB)	5286690	VANZONE CON SAN CARLO (VB)	5323613
VARZO (VB)	18548887	VARZO (VB)	93292129	VARZO (VB)	19049794	VARZO (VB)	19159390	VARZO (VB)	20111915
VERBANIA (VB)	394948847	VERBANIA (VB)	96513288	VERBANIA (VB)	397920276	VERBANIA (VB)	401375206	VERBANIA (VB)	402107291
VIGANELLA (VB)	1719168	VIGANELLA (VB)	99093673	VIGANELLA (VB)	1907557	VIGANELLA (VB)	1899146	VIGANELLA (VB)	1943321
VIGNONE (VB)	15699019	VIGNONE (VB)	101551634	VIGNONE (VB)	16212076	VIGNONE (VB)	16817417	VIGNONE (VB)	17340490
VILLADOSSOLA (VB)	79588073	VILLADOSSOLA (VB)	102348243	VILLADOSSOLA (VB)	81377763	VILLADOSSOLA (VB)	81204601	VILLADOSSOLA (VB)	81016359
VILLETTE (VB)	1634656	VILLETTE (VB)	103248538	VILLETTE (VB)	1619524	VILLETTE (VB)	1712074	VILLETTE (VB)	1632078
VOGOGNA (VB)	20108168	VOGOGNA (VB)	103509607	VOGOGNA (VB)	19349888	VOGOGNA (VB)	19851482	VOGOGNA (VB)	20589824
ALAGNA VALSESIA (VC)	5076053	ALAGNA VALSESIA (VC)	104491300	ALAGNA VALSESIA (VC)	5541693	ALAGNA VALSESIA (VC)	5685104	ALAGNA VALSESIA (VC)	5452379
ALBANO VERCELLESE (VC)	3479719	ALBANO VERCELLESE (VC)	105353657	ALBANO VERCELLESE (VC)	3686391	ALBANO VERCELLESE (VC)	3634131	ALBANO VERCELLESE (VC)	3661972
ALICE CASTELLO (VC)	29321395	ALICE CASTELLO (VC)	105601962	ALICE CASTELLO (VC)	29830730	ALICE CASTELLO (VC)	29919569	ALICE CASTELLO (VC)	30140415
ARBORIO (VC)	10934978	ARBORIO (VC)	105969933	ARBORIO (VC)	11041371	ARBORIO (VC)	11270711	ARBORIO (VC)	11715083
ASIGLIANO VERCELLESE (VC)	17334205	ASIGLIANO VERCELLESE (VC)	106849213	ASIGLIANO VERCELLESE (VC)	18047379	ASIGLIANO VERCELLESE (VC)	19155616	ASIGLIANO VERCELLESE (VC)	18849950
BALMUCCIA (VC)	983803	BALMUCCIA (VC)	107634943	BALMUCCIA (VC)	858285	BALMUCCIA (VC)	840786	BALMUCCIA (VC)	948364
BALOCCO (VC)	2759718	BALOCCO (VC)	110594494	BALOCCO (VC)	2702836	BALOCCO (VC)	2772375	BALOCCO (VC)	2857200
BIANZE' (VC)	25234811	BIANZE' (VC)	112851578	BIANZE' (VC)	25053594	BIANZE' (VC)	24431607	BIANZE' (VC)	24813563
BOCCIOLETO (VC)	2139442	BOCCIOLETO (VC)	113307399	BOCCIOLETO (VC)	2209531	BOCCIOLETO (VC)	2124793	BOCCIOLETO (VC)	2187227
BORGO D'ALE (VC)	28133402	BORGO D'ALE (VC)	115591010	BORGO D'ALE (VC)	28176995	BORGO D'ALE (VC)	28292522	BORGO D'ALE (VC)	28751654
BORGO VERCELLI (VC)	31983799	BORGO VERCELLI (VC)	116213863	BORGO VERCELLI (VC)	33487146	BORGO VERCELLI (VC)	32508197	BORGO VERCELLI (VC)	32711222
BORGOSESIA (VC)	205518801	BORGOSESIA (VC)	117098919	BORGOSESIA (VC)	201461259	BORGOSESIA (VC)	204139775	BORGOSESIA (VC)	205760818
BREIA (VC)	1959423	BREIA (VC)	117346728	BREIA (VC)	1980277	BREIA (VC)	1813524	BREIA (VC)	1915307
BURONZO (VC)	11489897	BURONZO (VC)	118317818	BURONZO (VC)	11511301	BURONZO (VC)	11577736	BURONZO (VC)	11180045
CAMPERTOGNO (VC)	2238929	CAMPERTOGNO (VC)	118469629	CAMPERTOGNO (VC)	2655487	CAMPERTOGNO (VC)	2582818	CAMPERTOGNO (VC)	2685339
CARCOFORO (VC)	702495	CARCOFORO (VC)	122619479	CARCOFORO (VC)	694903	CARCOFORO (VC)	677488	CARCOFORO (VC)	679012
CARESANA (VC)	11968003	CARESANA (VC)	123308987	CARESANA (VC)	12299655	CARESANA (VC)	12047650	CARESANA (VC)	12000535
CARESANABLOT (VC)	19788770	CARESANABLOT (VC)	128461891	CARESANABLOT (VC)	18896935	CARESANABLOT (VC)	19259201	CARESANABLOT (VC)	19127851
CARISIO (VC)	10852338	CARISIO (VC)	128887828	CARISIO (VC)	10587989	CARISIO (VC)	10773365	CARISIO (VC)	10890258
CASANOVA ELVO (VC)	3122260	CASANOVA ELVO (VC)	130698831	CASANOVA ELVO (VC)	3163164	CASANOVA ELVO (VC)	3172747	CASANOVA ELVO (VC)	3212882
CELLIO (VC)	11476294	CELLIO (VC)	131131411	CELLIO (VC)	11555693	CELLIO (VC)	11698361	CELLIO (VC)	12179885
CERVATTO (VC)	463643	CERVATTO (VC)	131343718	CERVATTO (VC)	537604	CERVATTO (VC)	526535	CERVATTO (VC)	545543
CIGLIANO (VC)	57095670	CIGLIANO (VC)	133491460	CIGLIANO (VC)	56894054	CIGLIANO (VC)	57563479	CIGLIANO (VC)	58029764
CIVIASCO (VC)	3175486	CIVIASCO (VC)	134430148	CIVIASCO (VC)	2989973	CIVIASCO (VC)	3282427	CIVIASCO (VC)	3236913
COLLOBIANO (VC)	1709244	COLLOBIANO (VC)	135511085	COLLOBIANO (VC)	1780207	COLLOBIANO (VC)	1905758	COLLOBIANO (VC)	2156445
COSTANZANA (VC)	10424763	COSTANZANA (VC)	145788152	COSTANZANA (VC)	10529189	COSTANZANA (VC)	10649435	COSTANZANA (VC)	10676265
CRAVAGLIANA (VC)	3051956	CRAVAGLIANA (VC)	158899348	CRAVAGLIANA (VC)	3394173	CRAVAGLIANA (VC)	3343165	CRAVAGLIANA (VC)	3429659
CRESCENTINO (VC)	92958511	CRESCENTINO (VC)	162036589	CRESCENTINO (VC)	91035277	CRESCENTINO (VC)	91092793	CRESCENTINO (VC)	92317316
CROVA (VC)	5309911	CROVA (VC)	169578801	CROVA (VC)	5269290	CROVA (VC)	5163604	CROVA (VC)	5197774
DESANA (VC)	14220728	DESANA (VC)	170356146	DESANA (VC)	14136183	DESANA (VC)	13944942	DESANA (VC)	14520581
FOBELLO (VC)	2526885	FOBELLO (VC)	174806001	FOBELLO (VC)	2414112	FOBELLO (VC)	2535084	FOBELLO (VC)	2275270
FONTANETTO PO (VC)	13560758	FONTANETTO PO (VC)	175987698	FONTANETTO PO (VC)	13349691	FONTANETTO PO (VC)	13614103	FONTANETTO PO (VC)	14086681
FORMIGLIANA (VC)	6788875	FORMIGLIANA (VC)	184798299	FORMIGLIANA (VC)	6676409	FORMIGLIANA (VC)	6769562	FORMIGLIANA (VC)	6637426
GATTINARA (VC)	104806613	GATTINARA (VC)	189013433	GATTINARA (VC)	106780693	GATTINARA (VC)	105414596	GATTINARA (VC)	105685867
GHISLARENGO (VC)	9191096	GHISLARENGO (VC)	190752362	GHISLARENGO (VC)	9358587	GHISLARENGO (VC)	9160938	GHISLARENGO (VC)	9279196
GREGGIO (VC)	3803375	GREGGIO (VC)	197391957	GREGGIO (VC)	3992333	GREGGIO (VC)	3877934	GREGGIO (VC)	4136652
GUARDABOSONE (VC)	4783322	GUARDABOSONE (VC)	206600711	GUARDABOSONE (VC)	4846712	GUARDABOSONE (VC)	4816536	GUARDABOSONE (VC)	4697284
LAMPORO (VC)	5037652	LAMPORO (VC)	207031486	LAMPORO (VC)	4844995	LAMPORO (VC)	4906537	LAMPORO (VC)	4705368
LENTA (VC)	10597991	LENTA (VC)	207635914	LENTA (VC)	10836120	LENTA (VC)	10785330	LENTA (VC)	10986755
LIGNANA (VC)	7375635	LIGNANA (VC)	208994603	LIGNANA (VC)	7475160	LIGNANA (VC)	7406999	LIGNANA (VC)	7814862
LIVORNO FERRARIS (VC)	54365644	LIVORNO FERRARIS (VC)	209938890	LIVORNO FERRARIS (VC)	53350654	LIVORNO FERRARIS (VC)	53913014	LIVORNO FERRARIS (VC)	54446264
LOZZOLO (VC)	10150170	LOZZOLO (VC)	212893657	LOZZOLO (VC)	9291186	LOZZOLO (VC)	9417599	LOZZOLO (VC)	9814026
MOLLIA (VC)	1270100	MOLLIA (VC)	214545542	MOLLIA (VC)	1183332	MOLLIA (VC)	1311120	MOLLIA (VC)	1267956
MONCRIVELLO (VC)	15429733	MONCRIVELLO (VC)	224686379	MONCRIVELLO (VC)	16057276	MONCRIVELLO (VC)	15568481	MONCRIVELLO (VC)	16304457
MOTTA DE' CONTI (VC)	9029750	MOTTA DE' CONTI (VC)	232902632	MOTTA DE' CONTI (VC)	9073843	MOTTA DE' CONTI (VC)	9002892	MOTTA DE' CONTI (VC)	9122562
OLCENENGO (VC)	8361700	OLCENENGO (VC)	234999011	OLCENENGO (VC)	8827292	OLCENENGO (VC)	8906057	OLCENENGO (VC)	9092858
OLDENICO (VC)	3562935	OLDENICO (VC)	236438083	OLDENICO (VC)	4183751	OLDENICO (VC)	4206542	OLDENICO (VC)	3733111
PALAZZOLO VERCELLESE (VC)	18453252	PALAZZOLO VERCELLESE (VC)	236678667	PALAZZOLO VERCELLESE (VC)	18619839	PALAZZOLO VERCELLESE (VC)	18614686	PALAZZOLO VERCELLESE (VC)	16540262
PERTENGO (VC)	4016774	PERTENGO (VC)	237200860	PERTENGO (VC)	4236587	PERTENGO (VC)	4223303	PERTENGO (VC)	4246195
PEZZANA (VC)	15778352	PEZZANA (VC)	239553534	PEZZANA (VC)	16879168	PEZZANA (VC)	17031593	PEZZANA (VC)	17017991
PILA (VC)	2428797	PILA (VC)	240171507	PILA (VC)	1834260	PILA (VC)	1906253	PILA (VC)	2404706
PIODE (VC)	2109641	PIODE (VC)	258256124	PIODE (VC)	2151991	PIODE (VC)	2292627	PIODE (VC)	2347030
POSTUA (VC)	7355592	POSTUA (VC)	261022861	POSTUA (VC)	7144066	POSTUA (VC)	7105197	POSTUA (VC)	7059027
PRAROLO (VC)	8343021	PRAROLO (VC)	262437423	PRAROLO (VC)	9265054	PRAROLO (VC)	9256974	PRAROLO (VC)	9653025
QUARONA (VC)	61603928	QUARONA (VC)	271602507	QUARONA (VC)	59946624	QUARONA (VC)	61068110	QUARONA (VC)	61365880
QUINTO VERCELLESE (VC)	5666679	QUINTO VERCELLESE (VC)	276739086	QUINTO VERCELLESE (VC)	5465496	QUINTO VERCELLESE (VC)	5336635	QUINTO VERCELLESE (VC)	5783348
RASSA (VC)	847956	RASSA (VC)	289744832	RASSA (VC)	1001341	RASSA (VC)	972922	RASSA (VC)	963504
RIMA SAN GIUSEPPE (VC)	1082349	RIMA SAN GIUSEPPE (VC)	303755369	RIMA SAN GIUSEPPE (VC)	838950	RIMA SAN GIUSEPPE (VC)	787270	RIMA SAN GIUSEPPE (VC)	740713
RIMASCO (VC)	1714760	RIMASCO (VC)	304511076	RIMASCO (VC)	1295045	RIMASCO (VC)	1448330	RIMASCO (VC)	1447041
RIMELLA (VC)	1672880	RIMELLA (VC)	308094651	RIMELLA (VC)	1623334	RIMELLA (VC)	1695791	RIMELLA (VC)	1710694
RIVA VALDOBBIA (VC)	2728841	RIVA VALDOBBIA (VC)	325739153	RIVA VALDOBBIA (VC)	3072017	RIVA VALDOBBIA (VC)	3024038	RIVA VALDOBBIA (VC)	3310590
RIVE (VC)	5049532	RIVE (VC)	338594878	RIVE (VC)	5120484	RIVE (VC)	5289718	RIVE (VC)	5507138
ROASIO (VC)	28402165	ROASIO (VC)	342213979	ROASIO (VC)	29310517	ROASIO (VC)	29293309	ROASIO (VC)	29665497
RONSECCO (VC)	7127361	RONSECCO (VC)	386950969	RONSECCO (VC)	7368178	RONSECCO (VC)	7355625	RONSECCO (VC)	7457650
ROSSA (VC)	1913763	ROSSA (VC)	393055812	ROSSA (VC)	1895623	ROSSA (VC)	1937281	ROSSA (VC)	2036810
ROVASENDA (VC)	12332380	ROVASENDA (VC)	395240987	ROVASENDA (VC)	12338650	ROVASENDA (VC)	12697612	ROVASENDA (VC)	13039834
SABBIA (VC)	946952	SABBIA (VC)	397159413	SABBIA (VC)	967075	SABBIA (VC)	931042	SABBIA (VC)	967459
SALASCO (VC)	2722932	SALASCO (VC)	404675511	SALASCO (VC)	2694870	SALASCO (VC)	2803933	SALASCO (VC)	2743511
SALI VERCELLESE (VC)	2116038	SALI VERCELLESE (VC)	464340776	SALI VERCELLESE (VC)	1984207	SALI VERCELLESE (VC)	2063784	SALI VERCELLESE (VC)	1978468
SALUGGIA (VC)	51726728	SALUGGIA (VC)	487079596	SALUGGIA (VC)	52477265	SALUGGIA (VC)	53237354	SALUGGIA (VC)	54195909
SAN GERMANO VERCELLESE (VC)	19261199	SAN GERMANO VERCELLESE (VC)	487179462	SAN GERMANO VERCELLESE (VC)	19082949	SAN GERMANO VERCELLESE (VC)	19221692	SAN GERMANO VERCELLESE (VC)	18550227
SAN GIACOMO VERCELLESE (VC)	4029472	SAN GIACOMO VERCELLESE (VC)	490599236	SAN GIACOMO VERCELLESE (VC)	4011574	SAN GIACOMO VERCELLESE (VC)	4001318	SAN GIACOMO VERCELLESE (VC)	3859905
SANTHIA' (VC)	117887955	SANTHIA' (VC)	492418148	SANTHIA' (VC)	115490767	SANTHIA' (VC)	115532691	SANTHIA' (VC)	117023715
SCOPA (VC)	4116432	SCOPA (VC)	498879258	SCOPA (VC)	4950970	SCOPA (VC)	4932427	SCOPA (VC)	4965958
SCOPELLO (VC)	5817325	SCOPELLO (VC)	575360174	SCOPELLO (VC)	6133341	SCOPELLO (VC)	5984799	SCOPELLO (VC)	5712527
SERRAVALLE SESIA (VC)	65320329	SERRAVALLE SESIA (VC)	595901033	SERRAVALLE SESIA (VC)	64425813	SERRAVALLE SESIA (VC)	64968860	SERRAVALLE SESIA (VC)	66208100
STROPPIANA (VC)	15286663	STROPPIANA (VC)	694647842	STROPPIANA (VC)	15761239	STROPPIANA (VC)	16326297	STROPPIANA (VC)	16738215
TRICERRO (VC)	7508744	TRICERRO (VC)	697213928	TRICERRO (VC)	7955035	TRICERRO (VC)	8155113	TRICERRO (VC)	8915977
TRINO VERCELLESE (VC)	90781992	TRINO (VC)	705191883	TRINO (VC)	91326127	TRINO (VC)	89618359	TRINO (VC)	89884904
TRONZANO VERCELLESE (VC)	42463769	TRONZANO VERCELLESE (VC)	714653195	TRONZANO VERCELLESE (VC)	42657561	TRONZANO VERCELLESE (VC)	42835323	TRONZANO VERCELLESE (VC)	44670214
VALDUGGIA (VC)	34030022	VALDUGGIA (VC)	834095867	VALDUGGIA (VC)	32615908	VALDUGGIA (VC)	33573537	VALDUGGIA (VC)	33104296
VARALLO (VC)	101762163	VARALLO (VC)	882957679	VARALLO (VC)	102210589	VARALLO (VC)	103148608	VARALLO (VC)	104724461
VERCELLI (VC)	684579071	VERCELLI (VC)	1020626574	VERCELLI (VC)	695757073	VERCELLI (VC)	702564916	VERCELLI (VC)	697781487
VILLARBOIT (VC)	6088090	VILLARBOIT (VC)	1311815685	VILLARBOIT (VC)	6177274	VILLARBOIT (VC)	6188676	VILLARBOIT (VC)	6031305
VILLATA (VC)	19856740	VILLATA (VC)	1616356414	VILLATA (VC)	20435352	VILLATA (VC)	20723549	VILLATA (VC)	20986179
VOCCA (VC)	1420827	VOCCA (VC)	13705682175	VOCCA (VC)	1453338	VOCCA (VC)	1500134	VOCCA (VC)	1559936
Yearly ATI	59478820720		60326064724		59796825020		60515099844		61201345919

## Sheet: Veneto
Muncipality	Tax Income (2007)	Muncipality	Tax Income (2008)	Muncipality	Tax Income (2009)	Muncipality	Tax Income (2010)	Muncipality	Tax Income (2011)
AGORDO (BL)	67267624	AGORDO (BL)	1346858	AGORDO (BL)	65271632	AGORDO (BL)	69340584	AGORDO (BL)	73389836
ALANO DI PIAVE (BL)	31800889	ALANO DI PIAVE (BL)	1484130	ALANO DI PIAVE (BL)	29637454	ALANO DI PIAVE (BL)	29797667	ALANO DI PIAVE (BL)	30501524
ALLEGHE (BL)	16502290	ALLEGHE (BL)	2690086	ALLEGHE (BL)	17910660	ALLEGHE (BL)	17478706	ALLEGHE (BL)	17221491
ARSIE' (BL)	27288693	ARSIE' (BL)	3277194	ARSIE' (BL)	27161363	ARSIE' (BL)	27170586	ARSIE' (BL)	27547784
AURONZO DI CADORE (BL)	43661915	AURONZO DI CADORE (BL)	3790515	AURONZO DI CADORE (BL)	42520630	AURONZO DI CADORE (BL)	43054215	AURONZO DI CADORE (BL)	44278250
BELLUNO (BL)	570682169	BELLUNO (BL)	4088748	BELLUNO (BL)	577590529	BELLUNO (BL)	584064641	BELLUNO (BL)	588523650
BORCA DI CADORE (BL)	9981379	BORCA DI CADORE (BL)	4303657	BORCA DI CADORE (BL)	11131617	BORCA DI CADORE (BL)	10744818	BORCA DI CADORE (BL)	10147201
CALALZO DI CADORE (BL)	31147356	CALALZO DI CADORE (BL)	4505311	CALALZO DI CADORE (BL)	29191355	CALALZO DI CADORE (BL)	30451504	CALALZO DI CADORE (BL)	30873661
CANALE D'AGORDO (BL)	15189343	CANALE D'AGORDO (BL)	4773882	CANALE D'AGORDO (BL)	15778100	CANALE D'AGORDO (BL)	15897838	CANALE D'AGORDO (BL)	16085468
CASTELLAVAZZO (BL)	19435549	CASTELLAVAZZO (BL)	4842097	CASTELLAVAZZO (BL)	18613296	CASTELLAVAZZO (BL)	19121821	CASTELLAVAZZO (BL)	19052487
CENCENIGHE AGORDINO (BL)	18443053	CENCENIGHE AGORDINO (BL)	5513357	CENCENIGHE AGORDINO (BL)	17704042	CENCENIGHE AGORDINO (BL)	17677714	CENCENIGHE AGORDINO (BL)	17463565
CESIOMAGGIORE (BL)	47782457	CESIOMAGGIORE (BL)	5618669	CESIOMAGGIORE (BL)	48954191	CESIOMAGGIORE (BL)	49422970	CESIOMAGGIORE (BL)	50490558
CHIES D'ALPAGO (BL)	16029272	CHIES D'ALPAGO (BL)	5809491	CHIES D'ALPAGO (BL)	16331318	CHIES D'ALPAGO (BL)	16958518	CHIES D'ALPAGO (BL)	17594375
CIBIANA DI CADORE (BL)	4675575	CIBIANA DI CADORE (BL)	6114044	CIBIANA DI CADORE (BL)	4710444	CIBIANA DI CADORE (BL)	4802792	CIBIANA DI CADORE (BL)	4633542
COLLE SANTA LUCIA (BL)	4458320	COLLE SANTA LUCIA (BL)	6130008	COLLE SANTA LUCIA (BL)	4665178	COLLE SANTA LUCIA (BL)	4735410	COLLE SANTA LUCIA (BL)	4996448
COMELICO SUPERIORE (BL)	23745366	COMELICO SUPERIORE (BL)	6659991	COMELICO SUPERIORE (BL)	24878242	COMELICO SUPERIORE (BL)	24950788	COMELICO SUPERIORE (BL)	25664432
CORTINA D'AMPEZZO (BL)	100545364	CORTINA D'AMPEZZO (BL)	6856693	CORTINA D'AMPEZZO (BL)	104583728	CORTINA D'AMPEZZO (BL)	106647865	CORTINA D'AMPEZZO (BL)	106850831
DANTA DI CADORE (BL)	5416416	DANTA DI CADORE (BL)	6882815	DANTA DI CADORE (BL)	5511511	DANTA DI CADORE (BL)	5821040	DANTA DI CADORE (BL)	5947724
DOMEGGE DI CADORE (BL)	39144937	DOMEGGE DI CADORE (BL)	6923822	DOMEGGE DI CADORE (BL)	34441253	DOMEGGE DI CADORE (BL)	35014795	DOMEGGE DI CADORE (BL)	35715307
FALCADE (BL)	24861456	FALCADE (BL)	6925086	FALCADE (BL)	25154747	FALCADE (BL)	25021804	FALCADE (BL)	26318574
FARRA D'ALPAGO (BL)	31580930	FARRA D'ALPAGO (BL)	6973974	FARRA D'ALPAGO (BL)	32324931	FARRA D'ALPAGO (BL)	32790944	FARRA D'ALPAGO (BL)	32530134
FELTRE (BL)	271702626	FELTRE (BL)	7208459	FELTRE (BL)	271730947	FELTRE (BL)	278225489	FELTRE (BL)	283994917
FONZASO (BL)	36033737	FONZASO (BL)	7494514	FONZASO (BL)	36539521	FONZASO (BL)	35811636	FONZASO (BL)	37533410
FORNO DI ZOLDO (BL)	21314506	FORNO DI ZOLDO (BL)	7727599	FORNO DI ZOLDO (BL)	22486330	FORNO DI ZOLDO (BL)	22316443	FORNO DI ZOLDO (BL)	22396026
GOSALDO (BL)	9215033	GOSALDO (BL)	8005772	GOSALDO (BL)	9254137	GOSALDO (BL)	9082857	GOSALDO (BL)	9212040
LA VALLE AGORDINA (BL)	15219731	LA VALLE AGORDINA (BL)	8500082	LA VALLE AGORDINA (BL)	15026176	LA VALLE AGORDINA (BL)	15510769	LA VALLE AGORDINA (BL)	15748841
LAMON (BL)	31168451	LAMON (BL)	8678468	LAMON (BL)	31881816	LAMON (BL)	31864104	LAMON (BL)	31789846
LENTIAI (BL)	36184670	LENTIAI (BL)	8820952	LENTIAI (BL)	35125219	LENTIAI (BL)	35406680	LENTIAI (BL)	36697507
LIMANA (BL)	66361689	LIMANA (BL)	8954624	LIMANA (BL)	67439669	LIMANA (BL)	68337398	LIMANA (BL)	71663042
LIVINALLONGO DEL COL DI LANA (BL)	16774067	LIVINALLONGO DEL COL DI LANA (BL)	8966021	LIVINALLONGO DEL COL DI LANA (BL)	18776511	LIVINALLONGO DEL COL DI LANA (BL)	18809011	LIVINALLONGO DEL COL DI LANA (BL)	18976586
LONGARONE (BL)	46307311	LONGARONE (BL)	9032273	LONGARONE (BL)	46361715	LONGARONE (BL)	47024746	LONGARONE (BL)	47173387
LORENZAGO DI CADORE (BL)	7393153	LORENZAGO DI CADORE (BL)	9115413	LORENZAGO DI CADORE (BL)	6692161	LORENZAGO DI CADORE (BL)	6637831	LORENZAGO DI CADORE (BL)	6530328
LOZZO DI CADORE (BL)	18862332	LOZZO DI CADORE (BL)	9334870	LOZZO DI CADORE (BL)	17675454	LOZZO DI CADORE (BL)	18299865	LOZZO DI CADORE (BL)	18523094
MEL (BL)	74438958	MEL (BL)	9599694	MEL (BL)	73382223	MEL (BL)	74251720	MEL (BL)	75933963
OSPITALE DI CADORE (BL)	3922065	OSPITALE DI CADORE (BL)	9633351	OSPITALE DI CADORE (BL)	3765879	OSPITALE DI CADORE (BL)	3913465	OSPITALE DI CADORE (BL)	3740117
PEDAVENA (BL)	56782912	PEDAVENA (BL)	9739885	PEDAVENA (BL)	58649869	PEDAVENA (BL)	58672735	PEDAVENA (BL)	61065915
PERAROLO DI CADORE (BL)	4391985	PERAROLO DI CADORE (BL)	9801900	PERAROLO DI CADORE (BL)	4397725	PERAROLO DI CADORE (BL)	4308205	PERAROLO DI CADORE (BL)	4287310
PIEVE D'ALPAGO (BL)	23101263	PIEVE D'ALPAGO (BL)	10457216	PIEVE D'ALPAGO (BL)	25159123	PIEVE D'ALPAGO (BL)	23836069	PIEVE D'ALPAGO (BL)	25180606
PIEVE DI CADORE (BL)	60773791	PIEVE DI CADORE (BL)	10474439	PIEVE DI CADORE (BL)	58160678	PIEVE DI CADORE (BL)	57992525	PIEVE DI CADORE (BL)	61509338
PONTE NELLE ALPI (BL)	109922761	PONTE NELLE ALPI (BL)	10504352	PONTE NELLE ALPI (BL)	109187874	PONTE NELLE ALPI (BL)	109848100	PONTE NELLE ALPI (BL)	112235074
PUOS D'ALPAGO (BL)	29293397	PUOS D'ALPAGO (BL)	10626850	PUOS D'ALPAGO (BL)	30941267	PUOS D'ALPAGO (BL)	31153628	PUOS D'ALPAGO (BL)	32502955
QUERO (BL)	26148648	QUERO (BL)	10900477	QUERO (BL)	25090796	QUERO (BL)	25465032	QUERO (BL)	26143121
RIVAMONTE AGORDINO (BL)	9644305	RIVAMONTE AGORDINO (BL)	11148114	RIVAMONTE AGORDINO (BL)	9255074	RIVAMONTE AGORDINO (BL)	14418094	RIVAMONTE AGORDINO (BL)	9756056
ROCCA PIETORE (BL)	14708052	ROCCA PIETORE (BL)	11475165	ROCCA PIETORE (BL)	15470265	ROCCA PIETORE (BL)	16102563	ROCCA PIETORE (BL)	15942341
SAN GREGORIO NELLE ALPI (BL)	19374917	SAN GREGORIO NELLE ALPI (BL)	11819578	SAN GREGORIO NELLE ALPI (BL)	18918279	SAN GREGORIO NELLE ALPI (BL)	19511382	SAN GREGORIO NELLE ALPI (BL)	19809725
SAN NICOLO' DI COMELICO (BL)	4635552	SAN NICOLO' DI COMELICO (BL)	12447682	SAN NICOLO' DI COMELICO (BL)	4913244	SAN NICOLO' DI COMELICO (BL)	5041269	SAN NICOLO' DI COMELICO (BL)	5125142
SAN PIETRO DI CADORE (BL)	18333015	SAN PIETRO DI CADORE (BL)	12572795	SAN PIETRO DI CADORE (BL)	18407077	SAN PIETRO DI CADORE (BL)	18643351	SAN PIETRO DI CADORE (BL)	18816275
SAN TOMASO AGORDINO (BL)	9175366	SAN TOMASO AGORDINO (BL)	12587197	SAN TOMASO AGORDINO (BL)	8552611	SAN TOMASO AGORDINO (BL)	8598015	SAN TOMASO AGORDINO (BL)	8535671
SAN VITO DI CADORE (BL)	25840291	SAN VITO DI CADORE (BL)	12784447	SAN VITO DI CADORE (BL)	27211980	SAN VITO DI CADORE (BL)	26554997	SAN VITO DI CADORE (BL)	27309074
SANTA GIUSTINA (BL)	81663403	SANTA GIUSTINA (BL)	12933777	SANTA GIUSTINA (BL)	84799831	SANTA GIUSTINA (BL)	86574255	SANTA GIUSTINA (BL)	89409438
SANTO STEFANO DI CADORE (BL)	31348367	SANTO STEFANO DI CADORE (BL)	13071042	SANTO STEFANO DI CADORE (BL)	32301605	SANTO STEFANO DI CADORE (BL)	32369617	SANTO STEFANO DI CADORE (BL)	33346084
SAPPADA (BL)	14201594	SAPPADA (BL)	13406467	SAPPADA (BL)	15042712	SAPPADA (BL)	14799804	SAPPADA (BL)	15265847
SEDICO (BL)	127189770	SEDICO (BL)	13439037	SEDICO (BL)	132127313	SEDICO (BL)	133710792	SEDICO (BL)	137011295
SELVA DI CADORE (BL)	5748502	SELVA DI CADORE (BL)	13606785	SELVA DI CADORE (BL)	5988531	SELVA DI CADORE (BL)	6165103	SELVA DI CADORE (BL)	6050360
SEREN DEL GRAPPA (BL)	28503643	SEREN DEL GRAPPA (BL)	13636137	SEREN DEL GRAPPA (BL)	29438455	SEREN DEL GRAPPA (BL)	29325656	SEREN DEL GRAPPA (BL)	29876377
SOSPIROLO (BL)	38616006	SOSPIROLO (BL)	13789205	SOSPIROLO (BL)	39059591	SOSPIROLO (BL)	39057702	SOSPIROLO (BL)	40367271
SOVERZENE (BL)	6138046	SOVERZENE (BL)	13828729	SOVERZENE (BL)	6223786	SOVERZENE (BL)	6100352	SOVERZENE (BL)	6066212
SOVRAMONTE (BL)	16230778	SOVRAMONTE (BL)	13988403	SOVRAMONTE (BL)	16329066	SOVRAMONTE (BL)	16605053	SOVRAMONTE (BL)	17338090
TAIBON AGORDINO (BL)	23983257	TAIBON AGORDINO (BL)	14253595	TAIBON AGORDINO (BL)	23761088	TAIBON AGORDINO (BL)	24416911	TAIBON AGORDINO (BL)	25113513
TAMBRE (BL)	15831637	TAMBRE (BL)	14274510	TAMBRE (BL)	15879683	TAMBRE (BL)	16221635	TAMBRE (BL)	16746885
TRICHIANA (BL)	61413659	TRICHIANA (BL)	14473310	TRICHIANA (BL)	60136436	TRICHIANA (BL)	61197645	TRICHIANA (BL)	63635214
VALLADA AGORDINA (BL)	6700998	VALLADA AGORDINA (BL)	14791058	VALLADA AGORDINA (BL)	6764688	VALLADA AGORDINA (BL)	6586592	VALLADA AGORDINA (BL)	6666430
VALLE DI CADORE (BL)	23125604	VALLE DI CADORE (BL)	14791493	VALLE DI CADORE (BL)	24077369	VALLE DI CADORE (BL)	23827554	VALLE DI CADORE (BL)	24058650
VAS (BL)	9610151	VAS (BL)	14846407	VAS (BL)	8895626	VAS (BL)	8962878	VAS (BL)	9019198
VIGO DI CADORE (BL)	18725267	VIGO DI CADORE (BL)	14988896	VIGO DI CADORE (BL)	17956057	VIGO DI CADORE (BL)	17620450	VIGO DI CADORE (BL)	18085544
VODO CADORE (BL)	10175961	VODO CADORE (BL)	15019340	VODO CADORE (BL)	10901484	VODO CADORE (BL)	10992192	VODO CADORE (BL)	11143624
VOLTAGO AGORDINO (BL)	13617154	VOLTAGO AGORDINO (BL)	15109616	VOLTAGO AGORDINO (BL)	13478185	VOLTAGO AGORDINO (BL)	13274315	VOLTAGO AGORDINO (BL)	13216051
ZOLDO ALTO (BL)	9506284	ZOLDO ALTO (BL)	15353153	ZOLDO ALTO (BL)	10211893	ZOLDO ALTO (BL)	10107494	ZOLDO ALTO (BL)	10717544
ZOPPE' DI CADORE (BL)	1317757	ZOPPE' DI CADORE (BL)	15460739	ZOPPE' DI CADORE (BL)	1548434	ZOPPE' DI CADORE (BL)	1369644	ZOPPE' DI CADORE (BL)	1450937
ABANO TERME (PD)	277526145	ABANO TERME (PD)	15582266	ABANO TERME (PD)	282630106	ABANO TERME (PD)	288473057	ABANO TERME (PD)	293596303
AGNA (PD)	33345793	AGNA (PD)	15596365	AGNA (PD)	33397168	AGNA (PD)	33903555	AGNA (PD)	34568926
ALBIGNASEGO (PD)	287045857	ALBIGNASEGO (PD)	15955602	ALBIGNASEGO (PD)	310909034	ALBIGNASEGO (PD)	327896763	ALBIGNASEGO (PD)	346793675
ANGUILLARA VENETA (PD)	44083275	ANGUILLARA VENETA (PD)	16061509	ANGUILLARA VENETA (PD)	43243162	ANGUILLARA VENETA (PD)	44002764	ANGUILLARA VENETA (PD)	45155295
ARQUA' PETRARCA (PD)	24210468	ARQUA' PETRARCA (PD)	16089405	ARQUA' PETRARCA (PD)	24464395	ARQUA' PETRARCA (PD)	24819588	ARQUA' PETRARCA (PD)	25053791
ARRE (PD)	22645488	ARRE (PD)	16325840	ARRE (PD)	23557465	ARRE (PD)	24246216	ARRE (PD)	25241574
ARZERGRANDE (PD)	46911797	ARZERGRANDE (PD)	16331408	ARZERGRANDE (PD)	51200822	ARZERGRANDE (PD)	51769704	ARZERGRANDE (PD)	53004270
BAGNOLI DI SOPRA (PD)	37982498	BAGNOLI DI SOPRA (PD)	16359837	BAGNOLI DI SOPRA (PD)	37205797	BAGNOLI DI SOPRA (PD)	37949742	BAGNOLI DI SOPRA (PD)	38751915
BAONE (PD)	39680731	BAONE (PD)	16647080	BAONE (PD)	40765332	BAONE (PD)	41466167	BAONE (PD)	42725516
BARBONA (PD)	6897667	BARBONA (PD)	16679021	BARBONA (PD)	7002651	BARBONA (PD)	6966531	BARBONA (PD)	7433512
BATTAGLIA TERME (PD)	52041367	BATTAGLIA TERME (PD)	16909510	BATTAGLIA TERME (PD)	51191086	BATTAGLIA TERME (PD)	51273210	BATTAGLIA TERME (PD)	51653498
BOARA PISANI (PD)	30264950	BOARA PISANI (PD)	17143691	BOARA PISANI (PD)	31079993	BOARA PISANI (PD)	30985923	BOARA PISANI (PD)	31755727
BORGORICCO (PD)	96813353	BORGORICCO (PD)	17297906	BORGORICCO (PD)	95659415	BORGORICCO (PD)	98313177	BORGORICCO (PD)	100283081
BOVOLENTA (PD)	34736369	BOVOLENTA (PD)	17347889	BOVOLENTA (PD)	36661870	BOVOLENTA (PD)	37146927	BOVOLENTA (PD)	38845111
BRUGINE (PD)	70546067	BRUGINE (PD)	17424713	BRUGINE (PD)	72848448	BRUGINE (PD)	75326010	BRUGINE (PD)	77172877
CADONEGHE (PD)	212148065	CADONEGHE (PD)	17587054	CADONEGHE (PD)	212956546	CADONEGHE (PD)	216259845	CADONEGHE (PD)	220881649
CAMPO SAN MARTINO (PD)	70359255	CAMPO SAN MARTINO (PD)	17613892	CAMPO SAN MARTINO (PD)	68295425	CAMPO SAN MARTINO (PD)	70715529	CAMPO SAN MARTINO (PD)	70532620
CAMPODARSEGO (PD)	175534042	CAMPODARSEGO (PD)	17788428	CAMPODARSEGO (PD)	176124824	CAMPODARSEGO (PD)	182201043	CAMPODARSEGO (PD)	189682741
CAMPODORO (PD)	31125696	CAMPODORO (PD)	17868136	CAMPODORO (PD)	30356861	CAMPODORO (PD)	31776871	CAMPODORO (PD)	32162545
CAMPOSAMPIERO (PD)	150791795	CAMPOSAMPIERO (PD)	18038589	CAMPOSAMPIERO (PD)	150491248	CAMPOSAMPIERO (PD)	152100589	CAMPOSAMPIERO (PD)	155998138
CANDIANA (PD)	24330287	CANDIANA (PD)	18530582	CANDIANA (PD)	24707627	CANDIANA (PD)	24804527	CANDIANA (PD)	26232935
CARCERI (PD)	14447323	CARCERI (PD)	18693992	CARCERI (PD)	14699712	CARCERI (PD)	14526525	CARCERI (PD)	15471116
CARMIGNANO DI BRENTA (PD)	91984971	CARMIGNANO DI BRENTA (PD)	18716877	CARMIGNANO DI BRENTA (PD)	93132460	CARMIGNANO DI BRENTA (PD)	92455862	CARMIGNANO DI BRENTA (PD)	93051585
CARTURA (PD)	48933457	CARTURA (PD)	18793046	CARTURA (PD)	50922456	CARTURA (PD)	52055784	CARTURA (PD)	53517802
CASALE DI SCODOSIA (PD)	44736886	CASALE DI SCODOSIA (PD)	18804064	CASALE DI SCODOSIA (PD)	42106308	CASALE DI SCODOSIA (PD)	42702968	CASALE DI SCODOSIA (PD)	43885100
CASALSERUGO (PD)	62957739	CASALSERUGO (PD)	19037170	CASALSERUGO (PD)	61601068	CASALSERUGO (PD)	61061545	CASALSERUGO (PD)	61423890
CASTELBALDO (PD)	14574535	CASTELBALDO (PD)	19162132	CASTELBALDO (PD)	14497461	CASTELBALDO (PD)	14902424	CASTELBALDO (PD)	15581856
CERVARESE SANTA CROCE (PD)	61073000	CERVARESE SANTA CROCE (PD)	19210729	CERVARESE SANTA CROCE (PD)	62742135	CERVARESE SANTA CROCE (PD)	63609087	CERVARESE SANTA CROCE (PD)	65469748
CINTO EUGANEO (PD)	20956535	CINTO EUGANEO (PD)	19216967	CINTO EUGANEO (PD)	21229644	CINTO EUGANEO (PD)	22044966	CINTO EUGANEO (PD)	22621218
CITTADELLA (PD)	269883256	CITTADELLA (PD)	19234273	CITTADELLA (PD)	267292691	CITTADELLA (PD)	271527127	CITTADELLA (PD)	279624686
CODEVIGO (PD)	65592039	CODEVIGO (PD)	19365425	CODEVIGO (PD)	65178111	CODEVIGO (PD)	66944140	CODEVIGO (PD)	67937373
CONSELVE (PD)	111979246	CONSELVE (PD)	19385841	CONSELVE (PD)	115383726	CONSELVE (PD)	118598985	CONSELVE (PD)	119677072
CORREZZOLA (PD)	53801788	CORREZZOLA (PD)	19604975	CORREZZOLA (PD)	56081810	CORREZZOLA (PD)	55543202	CORREZZOLA (PD)	56072056
CURTAROLO (PD)	83230373	CURTAROLO (PD)	19706412	CURTAROLO (PD)	82740350	CURTAROLO (PD)	83028670	CURTAROLO (PD)	87065612
DUE CARRARE (PD)	99985253	DUE CARRARE (PD)	19822554	DUE CARRARE (PD)	103008935	DUE CARRARE (PD)	105487788	DUE CARRARE (PD)	109023332
ESTE (PD)	216388492	ESTE (PD)	19854562	ESTE (PD)	220510707	ESTE (PD)	221039221	ESTE (PD)	224090522
FONTANIVA (PD)	94114504	FONTANIVA (PD)	20105051	FONTANIVA (PD)	93827848	FONTANIVA (PD)	94902856	FONTANIVA (PD)	96195485
GALLIERA VENETA (PD)	87016776	GALLIERA VENETA (PD)	20217576	GALLIERA VENETA (PD)	86097222	GALLIERA VENETA (PD)	88640682	GALLIERA VENETA (PD)	90184618
GALZIGNANO TERME (PD)	46965662	GALZIGNANO TERME (PD)	20235070	GALZIGNANO TERME (PD)	47466598	GALZIGNANO TERME (PD)	47910319	GALZIGNANO TERME (PD)	48895503
GAZZO (PD)	42787704	GAZZO (PD)	20392031	GAZZO (PD)	44272599	GAZZO (PD)	45902122	GAZZO (PD)	47095895
GRANTORTO (PD)	47681619	GRANTORTO (PD)	20856470	GRANTORTO (PD)	47438854	GRANTORTO (PD)	47486336	GRANTORTO (PD)	49199422
GRANZE (PD)	18176935	GRANZE (PD)	21102187	GRANZE (PD)	19305947	GRANZE (PD)	20019245	GRANZE (PD)	20697052
LEGNARO (PD)	103867009	LEGNARO (PD)	21120185	LEGNARO (PD)	104511203	LEGNARO (PD)	107993314	LEGNARO (PD)	109510304
LIMENA (PD)	98441395	LIMENA (PD)	21270924	LIMENA (PD)	101603013	LIMENA (PD)	102990439	LIMENA (PD)	103679237
LOREGGIA (PD)	80173638	LOREGGIA (PD)	21609739	LOREGGIA (PD)	82819773	LOREGGIA (PD)	84378135	LOREGGIA (PD)	85597944
LOZZO ATESTINO (PD)	34263781	LOZZO ATESTINO (PD)	21639675	LOZZO ATESTINO (PD)	33821761	LOZZO ATESTINO (PD)	34927847	LOZZO ATESTINO (PD)	36084923
MASERA' DI PADOVA (PD)	99810821	MASERA' DI PADOVA (PD)	21702099	MASERA' DI PADOVA (PD)	101165455	MASERA' DI PADOVA (PD)	101972334	MASERA' DI PADOVA (PD)	105193780
MASI (PD)	17814163	MASI (PD)	21794406	MASI (PD)	16601351	MASI (PD)	16921888	MASI (PD)	17222529
MASSANZAGO (PD)	61119587	MASSANZAGO (PD)	21840941	MASSANZAGO (PD)	62889866	MASSANZAGO (PD)	65419061	MASSANZAGO (PD)	68325981
MEGLIADINO SAN FIDENZIO (PD)	19451607	MEGLIADINO SAN FIDENZIO (PD)	21858025	MEGLIADINO SAN FIDENZIO (PD)	18608316	MEGLIADINO SAN FIDENZIO (PD)	19183579	MEGLIADINO SAN FIDENZIO (PD)	19856656
MEGLIADINO SAN VITALE (PD)	19064436	MEGLIADINO SAN VITALE (PD)	22015531	MEGLIADINO SAN VITALE (PD)	18830177	MEGLIADINO SAN VITALE (PD)	18882818	MEGLIADINO SAN VITALE (PD)	19335468
MERLARA (PD)	27455690	MERLARA (PD)	22028035	MERLARA (PD)	26478334	MERLARA (PD)	26584237	MERLARA (PD)	27304052
MESTRINO (PD)	132780772	MESTRINO (PD)	22428067	MESTRINO (PD)	134142803	MESTRINO (PD)	137713776	MESTRINO (PD)	140445299
MONSELICE (PD)	214390118	MONSELICE (PD)	22483262	MONSELICE (PD)	212376500	MONSELICE (PD)	222626327	MONSELICE (PD)	222378467
MONTAGNANA (PD)	108622549	MONTAGNANA (PD)	22557181	MONTAGNANA (PD)	108067956	MONTAGNANA (PD)	108838171	MONTAGNANA (PD)	110073262
MONTEGROTTO TERME (PD)	146864502	MONTEGROTTO TERME (PD)	22564993	MONTEGROTTO TERME (PD)	145484318	MONTEGROTTO TERME (PD)	148510377	MONTEGROTTO TERME (PD)	152649289
NOVENTA PADOVANA (PD)	171186097	NOVENTA PADOVANA (PD)	22840963	NOVENTA PADOVANA (PD)	174459382	NOVENTA PADOVANA (PD)	177838996	NOVENTA PADOVANA (PD)	182227225
OSPEDALETTO EUGANEO (PD)	63458344	OSPEDALETTO EUGANEO (PD)	22939481	OSPEDALETTO EUGANEO (PD)	62254834	OSPEDALETTO EUGANEO (PD)	63590074	OSPEDALETTO EUGANEO (PD)	64719133
PADOVA (PD)	3620364822	PADOVA (PD)	23108351	PADOVA (PD)	3596999911	PADOVA (PD)	3634423794	PADOVA (PD)	3621978113
PERNUMIA (PD)	42182365	PERNUMIA (PD)	23165860	PERNUMIA (PD)	43066682	PERNUMIA (PD)	43970331	PERNUMIA (PD)	44846659
PIACENZA D'ADIGE (PD)	12457376	PIACENZA D'ADIGE (PD)	23199470	PIACENZA D'ADIGE (PD)	12466139	PIACENZA D'ADIGE (PD)	12728172	PIACENZA D'ADIGE (PD)	12742528
PIAZZOLA SUL BRENTA (PD)	127261807	PIAZZOLA SUL BRENTA (PD)	23366369	PIAZZOLA SUL BRENTA (PD)	129261311	PIAZZOLA SUL BRENTA (PD)	132394230	PIAZZOLA SUL BRENTA (PD)	136828988
PIOMBINO DESE (PD)	102946451	PIOMBINO DESE (PD)	23456965	PIOMBINO DESE (PD)	100446934	PIOMBINO DESE (PD)	102960587	PIOMBINO DESE (PD)	105804982
PIOVE DI SACCO (PD)	228635939	PIOVE DI SACCO (PD)	23682987	PIOVE DI SACCO (PD)	232733992	PIOVE DI SACCO (PD)	235340747	PIOVE DI SACCO (PD)	240313607
POLVERARA (PD)	33158196	POLVERARA (PD)	23997080	POLVERARA (PD)	35874423	POLVERARA (PD)	36686237	POLVERARA (PD)	38929846
PONSO (PD)	24567389	PONSO (PD)	24007314	PONSO (PD)	24959621	PONSO (PD)	25013972	PONSO (PD)	26317837
PONTE SAN NICOLO' (PD)	183533857	PONTE SAN NICOLO' (PD)	24050838	PONTE SAN NICOLO' (PD)	188338357	PONTE SAN NICOLO' (PD)	189675000	PONTE SAN NICOLO' (PD)	190066517
PONTELONGO (PD)	42436483	PONTELONGO (PD)	24056032	PONTELONGO (PD)	41237098	PONTELONGO (PD)	41133681	PONTELONGO (PD)	41189008
POZZONOVO (PD)	39123451	POZZONOVO (PD)	24248077	POZZONOVO (PD)	39389171	POZZONOVO (PD)	40593871	POZZONOVO (PD)	42421666
ROVOLON (PD)	47659994	ROVOLON (PD)	24470343	ROVOLON (PD)	48620172	ROVOLON (PD)	50295585	ROVOLON (PD)	52695145
RUBANO (PD)	209421025	RUBANO (PD)	24489669	RUBANO (PD)	217356347	RUBANO (PD)	218307288	RUBANO (PD)	225777783
SACCOLONGO (PD)	55933957	SACCOLONGO (PD)	24602500	SACCOLONGO (PD)	57488894	SACCOLONGO (PD)	59156720	SACCOLONGO (PD)	59126633
SALETTO (PD)	27275674	SALETTO (PD)	24662788	SALETTO (PD)	27010244	SALETTO (PD)	27038303	SALETTO (PD)	28020309
SAN GIORGIO DELLE PERTICHE (PD)	111227737	SAN GIORGIO DELLE PERTICHE (PD)	24702295	SAN GIORGIO DELLE PERTICHE (PD)	112950475	SAN GIORGIO DELLE PERTICHE (PD)	119571158	SAN GIORGIO DELLE PERTICHE (PD)	121558846
SAN GIORGIO IN BOSCO (PD)	68765826	SAN GIORGIO IN BOSCO (PD)	24738784	SAN GIORGIO IN BOSCO (PD)	67516316	SAN GIORGIO IN BOSCO (PD)	68714950	SAN GIORGIO IN BOSCO (PD)	70729496
SAN MARTINO DI LUPARI (PD)	153612588	SAN MARTINO DI LUPARI (PD)	24864024	SAN MARTINO DI LUPARI (PD)	154996781	SAN MARTINO DI LUPARI (PD)	158765034	SAN MARTINO DI LUPARI (PD)	162260945
SAN PIETRO IN GU (PD)	49827361	SAN PIETRO IN GU (PD)	25050974	SAN PIETRO IN GU (PD)	50633227	SAN PIETRO IN GU (PD)	51476417	SAN PIETRO IN GU (PD)	52988791
SAN PIETRO VIMINARIO (PD)	32464530	SAN PIETRO VIMINARIO (PD)	25084110	SAN PIETRO VIMINARIO (PD)	32749954	SAN PIETRO VIMINARIO (PD)	33649939	SAN PIETRO VIMINARIO (PD)	35380496
SANTA GIUSTINA IN COLLE (PD)	82592453	SANTA GIUSTINA IN COLLE (PD)	25293658	SANTA GIUSTINA IN COLLE (PD)	81916444	SANTA GIUSTINA IN COLLE (PD)	82542566	SANTA GIUSTINA IN COLLE (PD)	86857873
SANTA MARGHERITA D'ADIGE (PD)	24190459	SANTA MARGHERITA D'ADIGE (PD)	25498004	SANTA MARGHERITA D'ADIGE (PD)	23756028	SANTA MARGHERITA D'ADIGE (PD)	23819006	SANTA MARGHERITA D'ADIGE (PD)	23935585
SANT'ANGELO DI PIOVE DI SACCO (PD)	80580660	SANT'ANGELO DI PIOVE DI SACCO (PD)	25502701	SANT'ANGELO DI PIOVE DI SACCO (PD)	80518335	SANT'ANGELO DI PIOVE DI SACCO (PD)	83098996	SANT'ANGELO DI PIOVE DI SACCO (PD)	83700526
SANT'ELENA (PD)	22647444	SANT'ELENA (PD)	25588705	SANT'ELENA (PD)	25425219	SANT'ELENA (PD)	25854026	SANT'ELENA (PD)	26393970
SANT'URBANO (PD)	20743084	SANT'URBANO (PD)	25748106	SANT'URBANO (PD)	21029633	SANT'URBANO (PD)	21424990	SANT'URBANO (PD)	22299578
SAONARA (PD)	124189201	SAONARA (PD)	26063926	SAONARA (PD)	123966559	SAONARA (PD)	127850441	SAONARA (PD)	132545491
SELVAZZANO DENTRO (PD)	334056308	SELVAZZANO DENTRO (PD)	26336499	SELVAZZANO DENTRO (PD)	336338821	SELVAZZANO DENTRO (PD)	340149379	SELVAZZANO DENTRO (PD)	344884409
SOLESINO (PD)	61700181	SOLESINO (PD)	26362731	SOLESINO (PD)	64139139	SOLESINO (PD)	64803073	SOLESINO (PD)	66251351
STANGHELLA (PD)	47373490	STANGHELLA (PD)	26364012	STANGHELLA (PD)	47548511	STANGHELLA (PD)	47391437	STANGHELLA (PD)	46924368
TEOLO (PD)	115113080	TEOLO (PD)	26985379	TEOLO (PD)	117009521	TEOLO (PD)	119734268	TEOLO (PD)	121884496
TERRASSA PADOVANA (PD)	25797645	TERRASSA PADOVANA (PD)	27163594	TERRASSA PADOVANA (PD)	27016645	TERRASSA PADOVANA (PD)	27562059	TERRASSA PADOVANA (PD)	28290373
TOMBOLO (PD)	109178351	TOMBOLO (PD)	27229914	TOMBOLO (PD)	107246079	TOMBOLO (PD)	108312176	TOMBOLO (PD)	110669330
TORREGLIA (PD)	77313597	TORREGLIA (PD)	27257600	TORREGLIA (PD)	77140212	TORREGLIA (PD)	78815732	TORREGLIA (PD)	80182989
TREBASELEGHE (PD)	139395333	TREBASELEGHE (PD)	27259464	TREBASELEGHE (PD)	136179921	TREBASELEGHE (PD)	138668140	TREBASELEGHE (PD)	144622629
TRIBANO (PD)	45723084	TRIBANO (PD)	27698636	TRIBANO (PD)	46076526	TRIBANO (PD)	46816800	TRIBANO (PD)	48085233
URBANA (PD)	20808367	URBANA (PD)	27708453	URBANA (PD)	21615615	URBANA (PD)	22307045	URBANA (PD)	22589626
VEGGIANO (PD)	47266702	VEGGIANO (PD)	28140444	VEGGIANO (PD)	51333361	VEGGIANO (PD)	53869692	VEGGIANO (PD)	54904168
VESCOVANA (PD)	17306680	VESCOVANA (PD)	28323064	VESCOVANA (PD)	17999038	VESCOVANA (PD)	18688211	VESCOVANA (PD)	20327172
VIGHIZZOLO D'ESTE (PD)	10590954	VIGHIZZOLO D'ESTE (PD)	28374179	VIGHIZZOLO D'ESTE (PD)	10581506	VIGHIZZOLO D'ESTE (PD)	10571223	VIGHIZZOLO D'ESTE (PD)	10688035
VIGODARZERE (PD)	162833722	VIGODARZERE (PD)	28648554	VIGODARZERE (PD)	162363183	VIGODARZERE (PD)	167314207	VIGODARZERE (PD)	173001202
VIGONZA (PD)	282093695	VIGONZA (PD)	28861749	VIGONZA (PD)	290512246	VIGONZA (PD)	298706056	VIGONZA (PD)	308101701
VILLA DEL CONTE (PD)	63151347	VILLA DEL CONTE (PD)	28992920	VILLA DEL CONTE (PD)	62526861	VILLA DEL CONTE (PD)	63169620	VILLA DEL CONTE (PD)	65990536
VILLA ESTENSE (PD)	23957697	VILLA ESTENSE (PD)	29149981	VILLA ESTENSE (PD)	23780730	VILLA ESTENSE (PD)	24287252	VILLA ESTENSE (PD)	24442112
VILLAFRANCA PADOVANA (PD)	109975994	VILLAFRANCA PADOVANA (PD)	29257214	VILLAFRANCA PADOVANA (PD)	116407480	VILLAFRANCA PADOVANA (PD)	118816178	VILLAFRANCA PADOVANA (PD)	122198988
VILLANOVA DI CAMPOSAMPIERO (PD)	63217379	VILLANOVA DI CAMPOSAMPIERO (PD)	29320639	VILLANOVA DI CAMPOSAMPIERO (PD)	63099378	VILLANOVA DI CAMPOSAMPIERO (PD)	65084906	VILLANOVA DI CAMPOSAMPIERO (PD)	68313862
VO (PD)	33682811	VO (PD)	29331108	VO (PD)	33264080	VO' (PD)	34413997	VO' (PD)	36143538
ADRIA (RO)	240648577	ADRIA (RO)	29952333	ADRIA (RO)	246186523	ADRIA (RO)	245571029	ADRIA (RO)	250000643
ARIANO NEL POLESINE (RO)	47800856	ARIANO NEL POLESINE (RO)	30070110	ARIANO NEL POLESINE (RO)	48084869	ARIANO NEL POLESINE (RO)	48171372	ARIANO NEL POLESINE (RO)	47627740
ARQUA' POLESINE (RO)	35847907	ARQUA' POLESINE (RO)	30254819	ARQUA' POLESINE (RO)	35583419	ARQUA' POLESINE (RO)	35126751	ARQUA' POLESINE (RO)	34839448
BADIA POLESINE (RO)	119744789	BADIA POLESINE (RO)	30478155	BADIA POLESINE (RO)	121094163	BADIA POLESINE (RO)	121639858	BADIA POLESINE (RO)	124125207
BAGNOLO DI PO (RO)	14742931	BAGNOLO DI PO (RO)	30590379	BAGNOLO DI PO (RO)	14640599	BAGNOLO DI PO (RO)	14305981	BAGNOLO DI PO (RO)	14516382
BERGANTINO (RO)	28508804	BERGANTINO (RO)	30649503	BERGANTINO (RO)	29749137	BERGANTINO (RO)	29710695	BERGANTINO (RO)	29907580
BOSARO (RO)	15737405	BOSARO (RO)	30718321	BOSARO (RO)	16329467	BOSARO (RO)	16218510	BOSARO (RO)	16439018
CALTO (RO)	9034106	CALTO (RO)	30895979	CALTO (RO)	8654743	CALTO (RO)	8725451	CALTO (RO)	8447367
CANARO (RO)	32247743	CANARO (RO)	31081685	CANARO (RO)	32586210	CANARO (RO)	32675704	CANARO (RO)	32890341
CANDA (RO)	10001405	CANDA (RO)	31266551	CANDA (RO)	9836974	CANDA (RO)	10441634	CANDA (RO)	10864531
CASTELGUGLIELMO (RO)	17785400	CASTELGUGLIELMO (RO)	31305573	CASTELGUGLIELMO (RO)	17923713	CASTELGUGLIELMO (RO)	18032820	CASTELGUGLIELMO (RO)	17826614
CASTELMASSA (RO)	56133549	CASTELMASSA (RO)	31402666	CASTELMASSA (RO)	55422745	CASTELMASSA (RO)	54926935	CASTELMASSA (RO)	53867354
CASTELNOVO BARIANO (RO)	34530084	CASTELNOVO BARIANO (RO)	31451668	CASTELNOVO BARIANO (RO)	33368163	CASTELNOVO BARIANO (RO)	33531515	CASTELNOVO BARIANO (RO)	32903712
CENESELLI (RO)	19737415	CENESELLI (RO)	31632212	CENESELLI (RO)	19571208	CENESELLI (RO)	19636723	CENESELLI (RO)	19747518
CEREGNANO (RO)	42436655	CEREGNANO (RO)	31663220	CEREGNANO (RO)	41724516	CEREGNANO (RO)	41421246	CEREGNANO (RO)	42159077
CORBOLA (RO)	24886476	CORBOLA (RO)	31954449	CORBOLA (RO)	24859127	CORBOLA (RO)	24752377	CORBOLA (RO)	25106548
COSTA DI ROVIGO (RO)	30102263	COSTA DI ROVIGO (RO)	32075169	COSTA DI ROVIGO (RO)	29898436	COSTA DI ROVIGO (RO)	29668154	COSTA DI ROVIGO (RO)	30258584
CRESPINO (RO)	20540955	CRESPINO (RO)	32090835	CRESPINO (RO)	19968362	CRESPINO (RO)	20030948	CRESPINO (RO)	20462006
FICAROLO (RO)	29561184	FICAROLO (RO)	32625715	FICAROLO (RO)	29053834	FICAROLO (RO)	29580410	FICAROLO (RO)	29870155
FIESSO UMBERTIANO (RO)	49454944	FIESSO UMBERTIANO (RO)	32758081	FIESSO UMBERTIANO (RO)	49865291	FIESSO UMBERTIANO (RO)	49668706	FIESSO UMBERTIANO (RO)	50451437
FRASSINELLE POLESINE (RO)	15783390	FRASSINELLE POLESINE (RO)	32951677	FRASSINELLE POLESINE (RO)	15961216	FRASSINELLE POLESINE (RO)	16146893	FRASSINELLE POLESINE (RO)	16435900
FRATTA POLESINE (RO)	29904571	FRATTA POLESINE (RO)	33008116	FRATTA POLESINE (RO)	30981269	FRATTA POLESINE (RO)	30930168	FRATTA POLESINE (RO)	31966697
GAIBA (RO)	12231823	GAIBA (RO)	33028367	GAIBA (RO)	12141912	GAIBA (RO)	11993336	GAIBA (RO)	12031898
GAVELLO (RO)	16593195	GAVELLO (RO)	33515146	GAVELLO (RO)	17169937	GAVELLO (RO)	16991182	GAVELLO (RO)	17605738
GIACCIANO CON BARUCHELLA (RO)	21888137	GIACCIANO CON BARUCHELLA (RO)	33586200	GIACCIANO CON BARUCHELLA (RO)	21542441	GIACCIANO CON BARUCHELLA (RO)	21737003	GIACCIANO CON BARUCHELLA (RO)	23420630
GUARDA VENETA (RO)	12937630	GUARDA VENETA (RO)	33988510	GUARDA VENETA (RO)	12762188	GUARDA VENETA (RO)	12664254	GUARDA VENETA (RO)	12518278
LENDINARA (RO)	128663768	LENDINARA (RO)	34258167	LENDINARA (RO)	131329868	LENDINARA (RO)	133358411	LENDINARA (RO)	137492130
LOREO (RO)	38458622	LOREO (RO)	34259523	LOREO (RO)	37114414	LOREO (RO)	36324097	LOREO (RO)	36136119
LUSIA (RO)	31763488	LUSIA (RO)	34299392	LUSIA (RO)	32894567	LUSIA (RO)	33970633	LUSIA (RO)	34918850
MELARA (RO)	22697596	MELARA (RO)	34329968	MELARA (RO)	23002388	MELARA (RO)	22947234	MELARA (RO)	22121114
OCCHIOBELLO (RO)	139297103	OCCHIOBELLO (RO)	34379746	OCCHIOBELLO (RO)	143763604	OCCHIOBELLO (RO)	151267317	OCCHIOBELLO (RO)	155145058
PAPOZZE (RO)	16044123	PAPOZZE (RO)	34413754	PAPOZZE (RO)	16785132	PAPOZZE (RO)	16635729	PAPOZZE (RO)	16696111
PETTORAZZA GRIMANI (RO)	16733495	PETTORAZZA GRIMANI (RO)	34443427	PETTORAZZA GRIMANI (RO)	16693832	PETTORAZZA GRIMANI (RO)	17168692	PETTORAZZA GRIMANI (RO)	17407063
PINCARA (RO)	12701343	PINCARA (RO)	34563126	PINCARA (RO)	12651555	PINCARA (RO)	12851632	PINCARA (RO)	12953530
POLESELLA (RO)	49234106	POLESELLA (RO)	34621157	POLESELLA (RO)	49289397	POLESELLA (RO)	48726352	POLESELLA (RO)	50103439
PONTECCHIO POLESINE (RO)	23091396	PONTECCHIO POLESINE (RO)	34795670	PONTECCHIO POLESINE (RO)	25006374	PONTECCHIO POLESINE (RO)	25440042	PONTECCHIO POLESINE (RO)	26460148
PORTO TOLLE (RO)	93449456	PORTO TOLLE (RO)	34840056	PORTO TOLLE (RO)	93307693	PORTO TOLLE (RO)	93963533	PORTO TOLLE (RO)	95312280
PORTO VIRO (RO)	141054695	PORTO VIRO (RO)	35097194	PORTO VIRO (RO)	153272040	PORTO VIRO (RO)	152366012	PORTO VIRO (RO)	154782576
ROSOLINA (RO)	65368930	ROSOLINA (RO)	35265806	ROSOLINA (RO)	66534671	ROSOLINA (RO)	66904733	ROSOLINA (RO)	68746014
ROVIGO (RO)	723244824	ROVIGO (RO)	35332742	ROVIGO (RO)	747257776	ROVIGO (RO)	753422528	ROVIGO (RO)	760835917
SALARA (RO)	13051330	SALARA (RO)	35388562	SALARA (RO)	13609573	SALARA (RO)	13444802	SALARA (RO)	13453015
SAN BELLINO (RO)	12711178	SAN BELLINO (RO)	35472477	SAN BELLINO (RO)	12676953	SAN BELLINO (RO)	12590522	SAN BELLINO (RO)	13253271
SAN MARTINO DI VENEZZE (RO)	42424337	SAN MARTINO DI VENEZZE (RO)	36077910	SAN MARTINO DI VENEZZE (RO)	43673290	SAN MARTINO DI VENEZZE (RO)	43136837	SAN MARTINO DI VENEZZE (RO)	44367670
STIENTA (RO)	38607998	STIENTA (RO)	36352861	STIENTA (RO)	38721817	STIENTA (RO)	39178879	STIENTA (RO)	39315388
TAGLIO DI PO (RO)	80101284	TAGLIO DI PO (RO)	36671836	TAGLIO DI PO (RO)	82112614	TAGLIO DI PO (RO)	83332695	TAGLIO DI PO (RO)	84134495
TRECENTA (RO)	30724779	TRECENTA (RO)	36908613	TRECENTA (RO)	35381797	TRECENTA (RO)	31936556	TRECENTA (RO)	32793443
VILLADOSE (RO)	58925668	VILLADOSE (RO)	37014784	VILLADOSE (RO)	58335211	VILLADOSE (RO)	57545793	VILLADOSE (RO)	58292094
VILLAMARZANA (RO)	12786220	VILLAMARZANA (RO)	37222985	VILLAMARZANA (RO)	13327924	VILLAMARZANA (RO)	13498786	VILLAMARZANA (RO)	14026480
VILLANOVA DEL GHEBBO (RO)	22351266	VILLANOVA DEL GHEBBO (RO)	37301159	VILLANOVA DEL GHEBBO (RO)	23138032	VILLANOVA DEL GHEBBO (RO)	24325966	VILLANOVA DEL GHEBBO (RO)	24246949
VILLANOVA MARCHESANA (RO)	8551799	VILLANOVA MARCHESANA (RO)	37367586	VILLANOVA MARCHESANA (RO)	8318013	VILLANOVA MARCHESANA (RO)	8242176	VILLANOVA MARCHESANA (RO)	8663986
ALTIVOLE (TV)	70944642	ALTIVOLE (TV)	37836719	ALTIVOLE (TV)	70238364	ALTIVOLE (TV)	71714178	ALTIVOLE (TV)	75199623
ARCADE (TV)	49552184	ARCADE (TV)	37944329	ARCADE (TV)	52258700	ARCADE (TV)	52356782	ARCADE (TV)	54188159
ASOLO (TV)	109588582	ASOLO (TV)	37964304	ASOLO (TV)	105710938	ASOLO (TV)	108621085	ASOLO (TV)	112572319
BORSO DEL GRAPPA (TV)	63411627	BORSO DEL GRAPPA (TV)	38090512	BORSO DEL GRAPPA (TV)	63102298	BORSO DEL GRAPPA (TV)	64956195	BORSO DEL GRAPPA (TV)	67339370
BREDA DI PIAVE (TV)	88616994	BREDA DI PIAVE (TV)	38264165	BREDA DI PIAVE (TV)	90372949	BREDA DI PIAVE (TV)	89923947	BREDA DI PIAVE (TV)	92311262
CAERANO DI SAN MARCO (TV)	91271970	CAERANO DI SAN MARCO (TV)	38336942	CAERANO DI SAN MARCO (TV)	91185539	CAERANO DI SAN MARCO (TV)	91930271	CAERANO DI SAN MARCO (TV)	94015842
CAPPELLA MAGGIORE (TV)	57965648	CAPPELLA MAGGIORE (TV)	38413514	CAPPELLA MAGGIORE (TV)	57903063	CAPPELLA MAGGIORE (TV)	58860768	CAPPELLA MAGGIORE (TV)	59122494
CARBONERA (TV)	145978053	CARBONERA (TV)	38502359	CARBONERA (TV)	154521730	CARBONERA (TV)	149396121	CARBONERA (TV)	150495557
CASALE SUL SILE (TV)	161442794	CASALE SUL SILE (TV)	38861923	CASALE SUL SILE (TV)	163725708	CASALE SUL SILE (TV)	166104308	CASALE SUL SILE (TV)	167575444
CASIER (TV)	162703378	CASIER (TV)	38923704	CASIER (TV)	164916856	CASIER (TV)	165473757	CASIER (TV)	165675689
CASTELCUCCO (TV)	23720313	CASTELCUCCO (TV)	38989928	CASTELCUCCO (TV)	23091184	CASTELCUCCO (TV)	24622022	CASTELCUCCO (TV)	25392719
CASTELFRANCO VENETO (TV)	458275726	CASTELFRANCO VENETO (TV)	39013898	CASTELFRANCO VENETO (TV)	454953456	CASTELFRANCO VENETO (TV)	461939366	CASTELFRANCO VENETO (TV)	462809389
CASTELLO DI GODEGO (TV)	78335526	CASTELLO DI GODEGO (TV)	39303095	CASTELLO DI GODEGO (TV)	78302292	CASTELLO DI GODEGO (TV)	81609166	CASTELLO DI GODEGO (TV)	84526583
CAVASO DEL TOMBA (TV)	31436348	CAVASO DEL TOMBA (TV)	39422921	CAVASO DEL TOMBA (TV)	31455511	CAVASO DEL TOMBA (TV)	31361479	CAVASO DEL TOMBA (TV)	33377313
CESSALTO (TV)	38014381	CESSALTO (TV)	39488377	CESSALTO (TV)	39060781	CESSALTO (TV)	39623001	CESSALTO (TV)	40390194
CHIARANO (TV)	35940909	CHIARANO (TV)	39624820	CHIARANO (TV)	35517758	CHIARANO (TV)	36320366	CHIARANO (TV)	37504299
CIMADOLMO (TV)	37390399	CIMADOLMO (TV)	39698612	CIMADOLMO (TV)	37274497	CIMADOLMO (TV)	37752355	CIMADOLMO (TV)	38421401
CISON DI VALMARINO (TV)	27450117	CISON DI VALMARINO (TV)	39879662	CISON DI VALMARINO (TV)	28378768	CISON DI VALMARINO (TV)	29127705	CISON DI VALMARINO (TV)	29126220
CODOGNE' (TV)	59431858	CODOGNE' (TV)	39942564	CODOGNE' (TV)	60996289	CODOGNE' (TV)	61243883	CODOGNE' (TV)	62211514
COLLE UMBERTO (TV)	68928407	COLLE UMBERTO (TV)	40125675	COLLE UMBERTO (TV)	68080156	COLLE UMBERTO (TV)	69959504	COLLE UMBERTO (TV)	71876468
CONEGLIANO (TV)	534078465	CONEGLIANO (TV)	40362537	CONEGLIANO (TV)	530118855	CONEGLIANO (TV)	529540423	CONEGLIANO (TV)	528753586
CORDIGNANO (TV)	83785916	CORDIGNANO (TV)	40406349	CORDIGNANO (TV)	83432900	CORDIGNANO (TV)	85416268	CORDIGNANO (TV)	85929926
CORNUDA (TV)	72685188	CORNUDA (TV)	40763118	CORNUDA (TV)	73136830	CORNUDA (TV)	76591684	CORNUDA (TV)	77043785
CRESPANO DEL GRAPPA (TV)	46802222	CRESPANO DEL GRAPPA (TV)	40881352	CRESPANO DEL GRAPPA (TV)	47187423	CRESPANO DEL GRAPPA (TV)	47752380	CRESPANO DEL GRAPPA (TV)	47369628
CROCETTA DEL MONTELLO (TV)	70151956	CROCETTA DEL MONTELLO (TV)	41276854	CROCETTA DEL MONTELLO (TV)	71931097	CROCETTA DEL MONTELLO (TV)	72570957	CROCETTA DEL MONTELLO (TV)	73878063
FARRA DI SOLIGO (TV)	88705921	FARRA DI SOLIGO (TV)	41345258	FARRA DI SOLIGO (TV)	90562955	FARRA DI SOLIGO (TV)	91930933	FARRA DI SOLIGO (TV)	94734500
FOLLINA (TV)	42293029	FOLLINA (TV)	42383010	FOLLINA (TV)	42635926	FOLLINA (TV)	43062524	FOLLINA (TV)	43891279
FONTANELLE (TV)	63978940	FONTANELLE (TV)	42455752	FONTANELLE (TV)	62860864	FONTANELLE (TV)	65131476	FONTANELLE (TV)	66273909
FONTE (TV)	60837535	FONTE (TV)	42479117	FONTE (TV)	59414074	FONTE (TV)	59236550	FONTE (TV)	58635804
FREGONA (TV)	37653298	FREGONA (TV)	42705129	FREGONA (TV)	38136969	FREGONA (TV)	38325327	FREGONA (TV)	38709382
GAIARINE (TV)	73537256	GAIARINE (TV)	42782533	GAIARINE (TV)	71161811	GAIARINE (TV)	72592204	GAIARINE (TV)	71494062
GIAVERA DEL MONTELLO (TV)	59170940	GIAVERA DEL MONTELLO (TV)	43040294	GIAVERA DEL MONTELLO (TV)	60225356	GIAVERA DEL MONTELLO (TV)	61987073	GIAVERA DEL MONTELLO (TV)	62058627
GODEGA DI SANT'URBANO (TV)	70412734	GODEGA DI SANT'URBANO (TV)	43068718	GODEGA DI SANT'URBANO (TV)	70467863	GODEGA DI SANT'URBANO (TV)	71648281	GODEGA DI SANT'URBANO (TV)	71948286
GORGO AL MONTICANO (TV)	45496735	GORGO AL MONTICANO (TV)	43416473	GORGO AL MONTICANO (TV)	45268315	GORGO AL MONTICANO (TV)	45703362	GORGO AL MONTICANO (TV)	46807053
ISTRANA (TV)	103998350	ISTRANA (TV)	43912608	ISTRANA (TV)	102206590	ISTRANA (TV)	105384369	ISTRANA (TV)	106821994
LORIA (TV)	89976755	LORIA (TV)	44130262	LORIA (TV)	90749762	LORIA (TV)	93166904	LORIA (TV)	97011509
MANSUE' (TV)	56735191	MANSUE' (TV)	44297746	MANSUE' (TV)	57267187	MANSUE' (TV)	58373407	MANSUE' (TV)	61366176
MARENO DI PIAVE (TV)	117989477	MARENO DI PIAVE (TV)	44326461	MARENO DI PIAVE (TV)	116716564	MARENO DI PIAVE (TV)	119568975	MARENO DI PIAVE (TV)	122235623
MASER (TV)	58346400	MASER (TV)	44610508	MASER (TV)	57775351	MASER (TV)	60182760	MASER (TV)	61990486
MASERADA SUL PIAVE (TV)	113403149	MASERADA SUL PIAVE (TV)	45222960	MASERADA SUL PIAVE (TV)	113310378	MASERADA SUL PIAVE (TV)	114140394	MASERADA SUL PIAVE (TV)	115471071
MEDUNA DI LIVENZA (TV)	31118623	MEDUNA DI LIVENZA (TV)	45657170	MEDUNA DI LIVENZA (TV)	30341660	MEDUNA DI LIVENZA (TV)	30258040	MEDUNA DI LIVENZA (TV)	31209232
MIANE (TV)	36504646	MIANE (TV)	45671169	MIANE (TV)	36807859	MIANE (TV)	36833279	MIANE (TV)	36605539
MOGLIANO VENETO (TV)	426402784	MOGLIANO VENETO (TV)	45926869	MOGLIANO VENETO (TV)	430207668	MOGLIANO VENETO (TV)	433102505	MOGLIANO VENETO (TV)	438646996
MONASTIER DI TREVISO (TV)	47864474	MONASTIER DI TREVISO (TV)	46245670	MONASTIER DI TREVISO (TV)	49572411	MONASTIER DI TREVISO (TV)	51237836	MONASTIER DI TREVISO (TV)	53902204
MONFUMO (TV)	15912918	MONFUMO (TV)	46374037	MONFUMO (TV)	15940889	MONFUMO (TV)	17064970	MONFUMO (TV)	17601214
MONTEBELLUNA (TV)	400121406	MONTEBELLUNA (TV)	46693032	MONTEBELLUNA (TV)	406755525	MONTEBELLUNA (TV)	414849294	MONTEBELLUNA (TV)	422981099
MORGANO (TV)	47962774	MORGANO (TV)	46847456	MORGANO (TV)	49276814	MORGANO (TV)	50588292	MORGANO (TV)	51347073
MORIAGO DELLA BATTAGLIA (TV)	27912450	MORIAGO DELLA BATTAGLIA (TV)	46853037	MORIAGO DELLA BATTAGLIA (TV)	27564876	MORIAGO DELLA BATTAGLIA (TV)	27647582	MORIAGO DELLA BATTAGLIA (TV)	28333720
MOTTA DI LIVENZA (TV)	125970134	MOTTA DI LIVENZA (TV)	46971298	MOTTA DI LIVENZA (TV)	127668906	MOTTA DI LIVENZA (TV)	128814705	MOTTA DI LIVENZA (TV)	128783080
NERVESA DELLA BATTAGLIA (TV)	77211519	NERVESA DELLA BATTAGLIA (TV)	46982548	NERVESA DELLA BATTAGLIA (TV)	79227095	NERVESA DELLA BATTAGLIA (TV)	80237973	NERVESA DELLA BATTAGLIA (TV)	79770768
ODERZO (TV)	277870026	ODERZO (TV)	47233842	ODERZO (TV)	281458840	ODERZO (TV)	286983526	ODERZO (TV)	290964254
ORMELLE (TV)	45732826	ORMELLE (TV)	47247645	ORMELLE (TV)	47516465	ORMELLE (TV)	47922587	ORMELLE (TV)	48557830
ORSAGO (TV)	46960485	ORSAGO (TV)	48007651	ORSAGO (TV)	44992056	ORSAGO (TV)	46333093	ORSAGO (TV)	47510207
PADERNO DEL GRAPPA (TV)	23464225	PADERNO DEL GRAPPA (TV)	48021366	PADERNO DEL GRAPPA (TV)	23119810	PADERNO DEL GRAPPA (TV)	23012513	PADERNO DEL GRAPPA (TV)	24609193
PAESE (TV)	270849510	PAESE (TV)	48024113	PAESE (TV)	269327028	PAESE (TV)	271729814	PAESE (TV)	275324716
PEDEROBBA (TV)	83247885	PEDEROBBA (TV)	48074761	PEDEROBBA (TV)	83310487	PEDEROBBA (TV)	84677459	PEDEROBBA (TV)	87121810
PIEVE DI SOLIGO (TV)	135842502	PIEVE DI SOLIGO (TV)	48091238	PIEVE DI SOLIGO (TV)	135008609	PIEVE DI SOLIGO (TV)	136765683	PIEVE DI SOLIGO (TV)	138883893
PONTE DI PIAVE (TV)	94158723	PONTE DI PIAVE (TV)	48096534	PONTE DI PIAVE (TV)	97374201	PONTE DI PIAVE (TV)	97087607	PONTE DI PIAVE (TV)	100433113
PONZANO VENETO (TV)	167537786	PONZANO VENETO (TV)	48321574	PONZANO VENETO (TV)	172008400	PONZANO VENETO (TV)	174430389	PONZANO VENETO (TV)	177121070
PORTOBUFFOLE' (TV)	11471482	PORTOBUFFOLE' (TV)	48364029	PORTOBUFFOLE' (TV)	10856857	PORTOBUFFOLE' (TV)	10669025	PORTOBUFFOLE' (TV)	10868914
POSSAGNO (TV)	24707560	POSSAGNO (TV)	48394251	POSSAGNO (TV)	24209568	POSSAGNO (TV)	23942678	POSSAGNO (TV)	24325350
POVEGLIANO (TV)	58365944	POVEGLIANO (TV)	48447242	POVEGLIANO (TV)	60929317	POVEGLIANO (TV)	61669672	POVEGLIANO (TV)	63214571
PREGANZIOL (TV)	238806227	PREGANZIOL (TV)	48571361	PREGANZIOL (TV)	241966404	PREGANZIOL (TV)	247506827	PREGANZIOL (TV)	249050481
QUINTO DI TREVISO (TV)	113278260	QUINTO DI TREVISO (TV)	48674916	QUINTO DI TREVISO (TV)	114810239	QUINTO DI TREVISO (TV)	115827074	QUINTO DI TREVISO (TV)	117267424
REFRONTOLO (TV)	18300926	REFRONTOLO (TV)	48788585	REFRONTOLO (TV)	20415864	REFRONTOLO (TV)	20336987	REFRONTOLO (TV)	22108349
RESANA (TV)	105234415	RESANA (TV)	48887864	RESANA (TV)	104700974	RESANA (TV)	106253006	RESANA (TV)	109973053
REVINE LAGO (TV)	23749501	REVINE LAGO (TV)	48922248	REVINE LAGO (TV)	23461848	REVINE LAGO (TV)	24348434	REVINE LAGO (TV)	25046735
RIESE PIO X (TV)	116363234	RIESE PIO X (TV)	48945740	RIESE PIO X (TV)	114594554	RIESE PIO X (TV)	116869317	RIESE PIO X (TV)	122439047
RONCADE (TV)	171680191	RONCADE (TV)	49951013	RONCADE (TV)	171239534	RONCADE (TV)	177462743	RONCADE (TV)	181221336
SALGAREDA (TV)	74681328	SALGAREDA (TV)	50066258	SALGAREDA (TV)	73712102	SALGAREDA (TV)	73946188	SALGAREDA (TV)	76159005
SAN BIAGIO DI CALLALTA (TV)	149772231	SAN BIAGIO DI CALLALTA (TV)	50135356	SAN BIAGIO DI CALLALTA (TV)	153221362	SAN BIAGIO DI CALLALTA (TV)	157492704	SAN BIAGIO DI CALLALTA (TV)	156867600
SAN FIOR (TV)	84339478	SAN FIOR (TV)	50248064	SAN FIOR (TV)	83131834	SAN FIOR (TV)	85844001	SAN FIOR (TV)	87215732
SAN PIETRO DI FELETTO (TV)	74987597	SAN PIETRO DI FELETTO (TV)	50317234	SAN PIETRO DI FELETTO (TV)	77106352	SAN PIETRO DI FELETTO (TV)	78017979	SAN PIETRO DI FELETTO (TV)	77273852
SAN POLO DI PIAVE (TV)	53798904	SAN POLO DI PIAVE (TV)	50516801	SAN POLO DI PIAVE (TV)	53730799	SAN POLO DI PIAVE (TV)	54659580	SAN POLO DI PIAVE (TV)	54089796
SAN VENDEMIANO (TV)	133380481	SAN VENDEMIANO (TV)	50573973	SAN VENDEMIANO (TV)	142759777	SAN VENDEMIANO (TV)	143350188	SAN VENDEMIANO (TV)	140774974
SAN ZENONE DEGLI EZZELINI (TV)	72753934	SAN ZENONE DEGLI EZZELINI (TV)	50684870	SAN ZENONE DEGLI EZZELINI (TV)	70985950	SAN ZENONE DEGLI EZZELINI (TV)	71128732	SAN ZENONE DEGLI EZZELINI (TV)	72121059
SANTA LUCIA DI PIAVE (TV)	108796188	SANTA LUCIA DI PIAVE (TV)	50886903	SANTA LUCIA DI PIAVE (TV)	109780364	SANTA LUCIA DI PIAVE (TV)	114839845	SANTA LUCIA DI PIAVE (TV)	115634047
SARMEDE (TV)	34941333	SARMEDE (TV)	51371857	SARMEDE (TV)	35386309	SARMEDE (TV)	35583771	SARMEDE (TV)	35583561
SEGUSINO (TV)	26238758	SEGUSINO (TV)	52802836	SEGUSINO (TV)	23749615	SEGUSINO (TV)	23979937	SEGUSINO (TV)	25445275
SERNAGLIA DELLA BATTAGLIA (TV)	69458766	SERNAGLIA DELLA BATTAGLIA (TV)	52856157	SERNAGLIA DELLA BATTAGLIA (TV)	68338012	SERNAGLIA DELLA BATTAGLIA (TV)	70255140	SERNAGLIA DELLA BATTAGLIA (TV)	69594586
SILEA (TV)	135233238	SILEA (TV)	53424051	SILEA (TV)	137801904	SILEA (TV)	139058840	SILEA (TV)	140210483
SPRESIANO (TV)	138213255	SPRESIANO (TV)	53731967	SPRESIANO (TV)	141603752	SPRESIANO (TV)	141980018	SPRESIANO (TV)	145595706
SUSEGANA (TV)	149216536	SUSEGANA (TV)	54354435	SUSEGANA (TV)	145974028	SUSEGANA (TV)	146892018	SUSEGANA (TV)	147666922
TARZO (TV)	49268338	TARZO (TV)	54767662	TARZO (TV)	48164719	TARZO (TV)	47886830	TARZO (TV)	48994391
TREVIGNANO (TV)	112400278	TREVIGNANO (TV)	54914304	TREVIGNANO (TV)	114933575	TREVIGNANO (TV)	116864009	TREVIGNANO (TV)	120490818
TREVISO (TV)	1407597556	TREVISO (TV)	55300347	TREVISO (TV)	1405319648	TREVISO (TV)	1429536092	TREVISO (TV)	1437478218
VALDOBBIADENE (TV)	120972099	VALDOBBIADENE (TV)	56716443	VALDOBBIADENE (TV)	117125568	VALDOBBIADENE (TV)	120825757	VALDOBBIADENE (TV)	123423184
VAZZOLA (TV)	77966040	VAZZOLA (TV)	57298973	VAZZOLA (TV)	77759810	VAZZOLA (TV)	77875212	VAZZOLA (TV)	78615450
VEDELAGO (TV)	180452086	VEDELAGO (TV)	57645091	VEDELAGO (TV)	179024170	VEDELAGO (TV)	179905627	VEDELAGO (TV)	183554303
VIDOR (TV)	40291504	VIDOR (TV)	58074883	VIDOR (TV)	39008068	VIDOR (TV)	39627133	VIDOR (TV)	41210290
VILLORBA (TV)	262189973	VILLORBA (TV)	58100311	VILLORBA (TV)	254620722	VILLORBA (TV)	252410239	VILLORBA (TV)	257941437
VITTORIO VENETO (TV)	398525795	VITTORIO VENETO (TV)	58110904	VITTORIO VENETO (TV)	395521010	VITTORIO VENETO (TV)	398718885	VITTORIO VENETO (TV)	401670800
VOLPAGO DEL MONTELLO (TV)	109323794	VOLPAGO DEL MONTELLO (TV)	58447327	VOLPAGO DEL MONTELLO (TV)	110611890	VOLPAGO DEL MONTELLO (TV)	113779661	VOLPAGO DEL MONTELLO (TV)	119140600
ZENSON DI PIAVE (TV)	19395405	ZENSON DI PIAVE (TV)	58793984	ZENSON DI PIAVE (TV)	19393124	ZENSON DI PIAVE (TV)	20292276	ZENSON DI PIAVE (TV)	20162818
ZERO BRANCO (TV)	122077644	ZERO BRANCO (TV)	59140880	ZERO BRANCO (TV)	125816435	ZERO BRANCO (TV)	128645873	ZERO BRANCO (TV)	130285434
ANNONE VENETO (VE)	39150133	ANNONE VENETO (VE)	60172845	ANNONE VENETO (VE)	37579465	ANNONE VENETO (VE)	38308338	ANNONE VENETO (VE)	38961281
CAMPAGNA LUPIA (VE)	76229373	CAMPAGNA LUPIA (VE)	60677454	CAMPAGNA LUPIA (VE)	76889362	CAMPAGNA LUPIA (VE)	78064112	CAMPAGNA LUPIA (VE)	79827047
CAMPOLONGO MAGGIORE (VE)	109819397	CAMPOLONGO MAGGIORE (VE)	60783329	CAMPOLONGO MAGGIORE (VE)	113198174	CAMPOLONGO MAGGIORE (VE)	115383945	CAMPOLONGO MAGGIORE (VE)	119264364
CAMPONOGARA (VE)	142121169	CAMPONOGARA (VE)	60811604	CAMPONOGARA (VE)	147511055	CAMPONOGARA (VE)	150085876	CAMPONOGARA (VE)	154487715
CAORLE (VE)	124994369	CAORLE (VE)	61048480	CAORLE (VE)	129170910	CAORLE (VE)	128423773	CAORLE (VE)	131551504
[truncated: 259 more rows]

## Sheet: Campania
Muncipality	Tax Income (2007)	Muncipality	Tax Income (2008)	Muncipality	Tax Income (2009)	Muncipality	Tax Income (2010)	Muncipality	Tax Income (2011)
[truncated: 552 more rows]

[truncated: 16 more sheets: Calabria, Sicilia, Lazio, Sardegna, Emilia-Romagna, Trentino- Adige Alto , Abruzzo, Toscana, Puglia, Marche, Liguria, Friuli–Giulia Venezia, Molise, Basilicata, Umbria, Valled Aosta]
